# Supplementary material for: Data set on G4 DNA interactions with human proteins
Source: Data Brief. 2018 Mar 9;18:348–59. doi: 10.1016/j.dib.2018.02.081 (PMC5996148; doi:10.1016/j.dib.2018.02.081)
Supplement: Supplementary file 2 — File SF1. Complete protoarray data. The data presented includes the background subtracted pixel intensity value (the “Signal Used” value), the Z-Factor, Z-Score, CI P-Value as well as the coefficient of variation (CV) associated with the replicate spots for each protein. GenBank accession identifiers and a gene description are included. Candidate interactors identified at both concentrations tested are highlighted yellow. [file mmc10.xlsx]

## Sheet: G4-1_2.5uM
Database ID	Ultimate ORF ID	Signal Used	Z-Factor	Z-Score	CI P-Value	Replicate Spot CV	Neg Signal Used	Fold Increase over Neg	Pos Signal Used	Description
BC032124.1	IOH23093	29625	0.88279	8.82404	2.5e-06	0.03652	1930	15.3497	3474.5	bromodomain containing 3 (BRD3)
BC029760.1	IOH22119	27396	0.98138	8.13145	2.8e-06	0.00594	1656.5	16.5385	5427.5	OTU domain containing 6B (OTUD6B)
BC040106.1	IOH26285	26937.5	0.88766	7.98899	3e-06	0.03678	1144.5	23.5365	4216.5	hypothetical protein HSPC111 (HSPC111)
NM_033671.1	IOH43039	26853	0.93077	7.96274	3e-06	0.02028	1959	13.7075	2963.5	cyclin B3 (CCNB3), transcript variant 2
NM_001017417.1	IOH54734	26100	0.95932	7.72877	3.1e-06	0.01262	1852	14.0929	3986	cancer/testis antigen family 45, member A1 (CT45A1)
NM_134427.1	IOH45474	25369.5	0.56349	7.50178	4e-06	0.14513	1846	13.743	5650	regulator of G-protein signaling 3 (RGS3), transcript variant 4
NM_024591.1	IOH13020	23791.5	0.6426	7.01147	4.4e-06	0.11689	1160.5	20.5011	2896	chromatin modifying protein 6 (CHMP6)
BC013039.1	IOH13569	23606	0.93553	6.95383	3.9e-06	0.02067	918.5	25.7006	2154	Growth arrest and DNA-damage-inducible proteins-interacting protein 1
NM_001015509.1	IOH54713	23269.5	0.96255	6.84928	3.9e-06	0.00696	1941	11.9884	2749	Peptidyl-tRNA hydrolase 2, mitochondrial
NM_006808.2	IOH4539	22930	0.89266	6.74378	4.2e-06	0.03559	1653.5	13.8676	3104.5	Protein transport protein Sec61 subunit beta
BC001662.1		22460	0.91587	6.59775	4.3e-06	0.02764	1796.5	12.5021	4520.5	MAP kinase-activated protein kinase 3
NM_003668.2		22413	0.7206	6.58315	4.7e-06	0.09187	1681.5	13.3292	5139	mitogen-activated protein kinase-activated protein kinase 5 (MAPKAPK5), transcript variant 1
NM_017451.1	IOH42068	21988.5	0.8593	6.45125	4.6e-06	0.04441	1400	15.7061	3461.5	BAI1-associated protein 2 (BAIAP2), transcript variant 2
NM_016508.2	IOH21339	21361.5	0.88931	6.25643	4.8e-06	0.03598	1545	13.8262	3067	Cyclin-dependent kinase-like 3
BC064984.1	IOH40665	20964.5	0.89152	6.13307	5e-06	0.03113	1680	12.4789	3701.5	additional sex combs like 1 (Drosophila) (ASXL1)
BC000238.1	IOH4394	20940	0.69823	6.12546	5.5e-06	0.09833	1435	14.5923	2525	ankyrin repeat and zinc finger domain containing 1 (ANKZF1)
NM_022650.1	IOH41794	20910.5	0.98517	6.11629	4.8e-06	0.00125	1334.5	15.6692	2156.5	RAS p21 protein activator (GTPase activating protein) 1 (RASA1), transcript variant 2
NM_001895.1		20863.5	0.96975	6.10169	4.8e-06	0.00864	1647.5	12.6637	4242	casein kinase 2, alpha 1 polypeptide (CSNK2A1), transcript variant 2
NM_032350.3	IOH6347	20834	0.94427	6.09252	4.9e-06	0.01772	763.5	27.2875	2055.5	Uncharacterized protein C7orf50
NM_001997.2	IOH1655	20567	0.93993	6.00956	5.1e-06	0.01953	1927.5	10.6703	3554.5	Finkel-Biskis-Reilly murine sarcoma virus (FBR-MuSV) ubiquitously expressed (FAU)
NM_006912.3	IOH29584	20534	0.77377	5.9993	5.5e-06	0.07521	1336	15.3698	3777.5	Ras-like without CAAX 1 (RIT1)
BC001132.1	IOH3853	20186.5	0.94456	5.89133	5.2e-06	0.01727	1942.5	10.392	3298.5	DEAD (Asp-Glu-Ala-Asp) box polypeptide 54 (DDX54)
NM_198513.1	IOH11823	20020	0.94656	5.8396	5.3e-06	0.01731	1704.5	11.7454	4090.5	PHD finger protein 20-like 1 (PHF20L1), transcript variant 3
NM_012387.1	IOH11317	19622.5	0.99055	5.71608	5.4e-06	0.00292	1946.5	10.0809	5461	peptidyl arginine deiminase, type IV (PADI4)
NM_017692.1	IOH4894	18915	0.94327	5.49625	5.9e-06	0.0148	1556.5	12.1523	3367	aprataxin (APTX), transcript variant 4
NM_006466.1	IOH14273	18865.5	0.78512	5.48087	6.5e-06	0.07065	1123	16.7992	2674	polymerase (RNA) III (DNA directed) polypeptide F, 39 kDa (POLR3F)
NM_005720.1	IOH3992	18816.5	0.59354	5.46565	7.2e-06	0.13277	1757	10.7094	3694.5	actin related protein 2/3 complex, subunit 1B, 41kDa (ARPC1B)
NM_020317.2	IOH4823	18636.5	0.94747	5.40972	6.1e-06	0.01711	1726.5	10.7944	3478.5	chromosome 1 open reading frame 63 (C1orf63)
XM_086879.4	IOH43381	18480	0.87839	5.36109	6.4e-06	0.03482	1264.5	14.6145	3367	PREDICTED: Homo sapiens hypothetical LOC150371 (LOC150371)
BC031650.1	IOH22742	17998.5	0.92888	5.21148	6.6e-06	0.01953	1421	12.6661	2562.5	Putative E3 ubiquitin-protein ligase SH3RF2
NM_012108.1	IOH13463	17953	0.98054	5.19735	6.5e-06	0.00622	1517	11.8345	2771.5	signal transducing adaptor family member 1 (STAP1)
NM_177559.2	IOH13704	17517	0.98047	5.06187	6.8e-06	0.0021	1548.5	11.3122	3137	casein kinase 2, alpha 1 polypeptide (CSNK2A1), transcript variant 1
BC038105.2	IOH27173	17378	0.79142	5.01868	7.6e-06	0.06852	1489.5	11.667	2323.5	membrane protein, palmitoylated 7 (MAGUK p55 subfamily member 7) (MPP7)
BC017168.1	IOH10008	17339.5	0.97638	5.00672	7e-06	0.00493	658	26.3518	1413	leucine rich repeat containing 59 (LRRC59)
BC000758.1	IOH3735	17151	0.72485	4.94815	8.1e-06	0.08938	1678.5	10.2181	3564	Coiled-coil domain-containing protein 28A
BC059947.1	IOH39895	17104.5	0.87284	4.9337	7.6e-06	0.04138	1249.5	13.6891	2421	chondrosarcoma associated gene 1 (CSAG1)
NM_199124.1	IOH43439	17081.5	0.85294	4.92656	7.7e-06	0.04847	1580	10.8111	3487.5	chromosome 11 open reading frame 63 (C11orf63), transcript variant 2
NM_016167.3	IOH40609	16538.5	0.87856	4.75784	8.1e-06	0.04023	1239.5	13.3429	2778.5	nucleolar protein 7, 27kDa (NOL7)
BC056415.1	IOH29068	16341.5	0.52832	4.69662	9.9e-06	0.15651	1431	11.4196	2784.5	RNA polymerase II-associated protein 3
NM_014763.2	IOH23003	15958.5	0.9659	4.57761	8.3e-06	0.00651	1460.5	10.9267	2590	mitochondrial ribosomal protein L19 (MRPL19), nuclear gene encoding mitochondrial protein
NM_018664.1	IOH44746	15815.5	0.81188	4.53318	9.1e-06	0.06246	854.5	18.5085	4708.5	Jun dimerization protein p21SNFT (SNFT)
BC011234.1	IOH10261	15680.5	0.97781	4.49124	8.5e-06	0.00077	883.5	17.7482	2023	survival motor neuron domain containing 1 (SMNDC1)
BC033856.1	IOH21797	15663	0.7916	4.4858	9.4e-06	0.06835	1323.5	11.8345	2730.5	La ribonucleoprotein domain family, member 1 (LARP1)
NM_007278.1	IOH41289	15444.5	0.62975	4.41791	1.05e-05	0.12165	722.5	21.3765	4275	GABA(A) receptor-associated protein (GABARAP)
Histone_H2a(F2a2) and H4(F2a1)		14727.5	0.8638	4.19512	1.03e-05	0.0447	1296.5	11.3594	2209.5	NA
NM_002136.1	IOH3526	14511.5	0.79957	4.128	1.09e-05	0.06495	1265.5	11.467	2847.5	heterogeneous nuclear ribonucleoprotein A1 (HNRNPA1), transcript variant 1
NM_002677.1	IOH27101	14472.5	0.55208	4.11589	1.24e-05	0.14741	1332.5	10.8612	2298	peripheral myelin protein 2 (PMP2)
NM_002013.2	IOH14109	14400	0.81089	4.09337	1.1e-05	0.05942	1285	11.2062	4130.5	FK506 binding protein 3, 25kDa (FKBP3)
NM_006620.2	IOH4029	14360.5	0.52474	4.08109	1.27e-05	0.15446	599.5	23.9541	2777	HBS1-like (S. cerevisiae) (HBS1L)
NM_006275.2	IOH3168	14139	0.73378	4.01227	1.19e-05	0.08752	1411.5	10.017	2820	splicing factor, arginine/serine-rich 6 (SFRS6)
NM_018357.2	IOH6558	14066	0.89938	3.98958	1.1e-05	0.03288	1248	11.2708	2896.5	La ribonucleoprotein domain family, member 6 (LARP6), transcript variant 1
BC030020.2	IOH22410	14058	0.96975	3.9871	1.07e-05	0.00835	1217	11.5514	2254	DEAD (Asp-Glu-Ala-Asp) box polypeptide 55 (DDX55)
BC020972.1		13897	0.96534	3.93707	1.09e-05	0.00824	1365	10.181	2751	Casein kinase I isoform gamma-2
BC018060.1	IOH11303	13826.5	0.83223	3.91517	1.17e-05	0.04823	1088.5	12.7023	2717.5	Ras-like without CAAX 2 (RIT2)
NM_014061.3	IOH10824	13688.5	0.96858	3.87228	1.12e-05	0.00604	931	14.703	1814.5	melanoma antigen family H, 1 (MAGEH1)
NM_194290.1	IOH42276	13607	0.82687	3.84696	1.22e-05	0.05644	999.5	13.6138	1630	cDNA FLJ42001 fis, clone SPLEN2029912 (LOC153684 protein) [Source:UniProtKB/TrEMBL;Acc:Q6ZVW3]
NM_032403.1	IOH6540	13536.5	0.90832	3.82505	1.18e-05	0.02345	1336.5	10.1283	2713.5	protocadherin gamma subfamily C, 3 (PCDHGC3), transcript variant 3
BC010876.1	IOH9862	13400	0.95723	3.78265	1.18e-05	0.01361	1091	12.2823	2010	nei endonuclease VIII-like 1 (E. coli) (NEIL1)
BC022816.1	IOH14672	13005.5	0.84999	3.66006	1.32e-05	0.04964	1065	12.2117	3662	NA
BC029524.1	IOH22562	12819.5	0.95869	3.60228	1.29e-05	0.01351	954	13.4376	3104	Coiled-coil domain-containing protein 46
BC014298.1	IOH13449	12816	0.86052	3.60119	1.36e-05	0.04624	519.5	24.6699	3125.5	PRKR interacting protein 1 (IL11 inducible) (PRKRIP1)
BC029427.1	IOH23192	12815.5	0.9106	3.60103	1.32e-05	0.02555	770.5	16.6327	2527.5	coiled-coil domain containing 23 (CCDC23)
NM_022140.2	IOH38016	12780.5	0.82659	3.59016	1.39e-05	0.05737	1236	10.3402	2511	Band 4.1-like protein 4A
BC067755.1	IOH40120	12688.5	0.86804	3.56157	1.38e-05	0.04263	1104.5	11.488	2081	potassium channel tetramerisation domain containing 18 (KCTD18)
NM_152376.2	IOH26515	12564	0.8752	3.52289	1.39e-05	0.03669	1161.5	10.817	2022	UBX domain containing 3 (UBXD3)
BC002488.1	IOH3970	12455	0.95552	3.48902	1.37e-05	0.01113	1233	10.1014	2474.5	SERPINE1 mRNA binding protein 1 (SERBP1)
NM_022156.3	IOH39856	12454.5	0.91323	3.48886	1.4e-05	0.02833	1186.5	10.4968	3845.5	dihydrouridine synthase 1-like (S. cerevisiae) (DUS1L)
NM_207356.1	IOH40044	12410	0.96158	3.47503	1.37e-05	0.00969	866	14.3303	3206	chromosome 1 open reading frame 174 (C1orf174)
NM_004888.2	IOH7535	12387.5	0.8889	3.46805	1.43e-05	0.0367	348.5	35.5452	1341.5	ATPase, H+ transporting, lysosomal 13kDa, V1 subunit G1 (ATP6V1G1)
NM_002904.4	IOH14621	12133.5	0.86677	3.38912	1.5e-05	0.03794	750.5	16.1672	1743.5	RD RNA binding protein (RDBP)
BC033777.2	IOH21769	12070.5	0.87766	3.36955	1.52e-05	0.04036	1142.5	10.565	3405.5	amyotrophic lateral sclerosis 2 (juvenile) chromosome region, candidate 8 (ALS2CR8)
BC032508.1	IOH62199	11980	0.87359	3.34143	1.54e-05	0.0399	989.5	12.1071	1707	PNMA-like 1, mRNA (cDNA clone MGC:45422 IMAGE:5246377), complete cds
NM_020467.2	IOH3994	11870	0.87894	3.30725	1.55e-05	0.03145	1121	10.5888	2298	small trans-membrane and glycosylated protein (LOC57228), transcript variant 2
NM_012321.1	IOH3488	11643	0.77904	3.23671	1.71e-05	0.07276	1015.5	11.4653	2491.5	LSM4 homolog, U6 small nuclear RNA associated (S. cerevisiae) (LSM4)
BC022361.1	IOH14170	11456.5	0.84349	3.17877	1.69e-05	0.0429	870	13.1684	2730.5	rRNA-processing protein FCF1 homolog
NM_032345.1	IOH6625	11399.5	0.71533	3.16106	1.82e-05	0.08479	1111	10.2606	862.5	within bgcn homolog (Drosophila) (WIBG)
NM_032338.2	IOH7537	11359.5	0.98709	3.14863	1.63e-05	0.00392	999.5	11.3652	3616	chromosome 12 open reading frame 31 (C12orf31)
NM_002930.1	IOH54792	11088.5	0.96107	3.06441	1.72e-05	0.01078	1027	10.797	2392	GTP-binding protein Rit2
BC002733.2	IOH5365	10899	0.89473	3.00554	1.85e-05	0.03464	726.5	15.0021	1524	chromosome 1 open reading frame 77 (C1orf77)

## Sheet: G4-1_25uM
Database ID	Ultimate ORF ID	Signal Used	Z-Factor	Z-Score	CI P-Value	Replicate Spot CV	Neg Signal Used	Fold Increase over Neg	Pos Signal Used	Description
BC014020.1	IOH13375	38546.5	0.97489	10.6103	9e-07	0.00611	623.5	61.8228	670	BAI1-associated protein 2 (BAIAP2)
NM_020317.2	IOH4823	38204.5	0.96974	10.5122	9e-07	0.00894	1726.5	22.1283	3478.5	chromosome 1 open reading frame 63 (C1orf63)
BC057774.1	IOH29168	36845	0.83445	10.1221	1e-06	0.05454	1334.5	27.6096	822	RNA (guanine-9-)-methyltransferase domain-containing protein 3
BC032124.1	IOH23093	33913	0.9209	9.28083	1.2e-06	0.0261	1930	17.5715	3474.5	bromodomain containing 3 (BRD3)
NM_134427.1	IOH45474	30110	0.92553	8.18961	1.5e-06	0.02471	1846	16.3109	5650	regulator of G-protein signaling 3 (RGS3), transcript variant 4
NM_003668.2		28426	0.96401	7.7064	1.6e-06	0.01184	1681.5	16.9051	5139	mitogen-activated protein kinase-activated protein kinase 5 (MAPKAPK5), transcript variant 1
NM_032359.1	IOH5762	27801.5	0.88889	7.52722	1.8e-06	0.03685	1246	22.3126	4975	chromosome 3 open reading frame 26 (C3orf26)
BC064984.1	IOH40665	27049.5	0.82511	7.31144	1.9e-06	0.05738	1680	16.1009	3701.5	additional sex combs like 1 (Drosophila) (ASXL1)
BC029760.1	IOH22119	26248	0.89133	7.08146	2e-06	0.03454	1656.5	15.8455	5427.5	OTU domain containing 6B (OTUD6B)
NM_001015509.1	IOH54713	25747.5	0.88305	6.93784	2.1e-06	0.03809	1941	13.2651	2749	Peptidyl-tRNA hydrolase 2, mitochondrial
NM_001895.1		25434.5	0.94045	6.84803	2.1e-06	0.01843	1647.5	15.4382	4242	casein kinase 2, alpha 1 polypeptide (CSNK2A1), transcript variant 2
NM_012387.1	IOH11317	24507.5	0.83861	6.58204	2.3e-06	0.05352	1946.5	12.5905	5461	peptidyl arginine deiminase, type IV (PADI4)
BC002880.1	IOH5687	23639.5	0.9747	6.33298	2.4e-06	0.00805	727	32.5165	1221	cysteinyl-tRNA synthetase (CARS)
BC040106.1	IOH26285	23526.5	0.78192	6.30055	2.6e-06	0.07108	1144.5	20.5561	4216.5	hypothetical protein HSPC111 (HSPC111)
NM_012325.1	IOH41294	23425	0.96262	6.27144	2.4e-06	0.01069	303.5	77.1829	628	microtubule-associated protein, RP/EB family, member 1 (MAPRE1)
BC056415.1	IOH29068	23138.5	0.99465	6.18923	2.4e-06	0.00095	1431	16.1695	2784.5	RNA polymerase II-associated protein 3
NM_199124.1	IOH43439	23068	0.89654	6.16899	2.6e-06	0.03433	1580	14.6	3487.5	chromosome 11 open reading frame 63 (C11orf63), transcript variant 2
BC001662.1		22396.5	0.96537	5.97631	2.6e-06	0.01051	1796.5	12.4667	4520.5	MAP kinase-activated protein kinase 3
NM_016167.3	IOH40609	22072.5	0.97013	5.88335	2.7e-06	0.00951	1239.5	17.8076	2778.5	nucleolar protein 7, 27kDa (NOL7)
NM_001997.2	IOH1655	21741.5	0.89245	5.78838	2.9e-06	0.0349	1927.5	11.2796	3554.5	Finkel-Biskis-Reilly murine sarcoma virus (FBR-MuSV) ubiquitously expressed (FAU)
NM_006838.1	IOH11106	21315.5	0.95662	5.66614	2.9e-06	0.0135	1630.5	13.073	2907	methionyl aminopeptidase 2 (METAP2)
BC000522.1	IOH3622	21292	0.87991	5.6594	3e-06	0.03979	1593	13.366	2463	serpin peptidase inhibitor, clade F (alpha-2 antiplasmin, pigment epithelium derived factor), member 1 (SERPINF1)
NM_198513.1	IOH11823	20976	0.8866	5.56873	3.1e-06	0.03681	1704.5	12.3062	4090.5	PHD finger protein 20-like 1 (PHF20L1), transcript variant 3
BC022524.1	IOH10757	20605	0.72847	5.46227	3.5e-06	0.08991	1930.5	10.6734	1907	fibroblast growth factor 12 (FGF12)
NM_033671.1	IOH43039	20559	0.69115	5.44908	3.6e-06	0.10249	1959	10.4946	2963.5	cyclin B3 (CCNB3), transcript variant 2
NM_004397.3	IOH45655	20520.5	0.92512	5.43802	3.2e-06	0.02471	1997.5	10.2731	2963.5	Probable ATP-dependent RNA helicase DDX6
NM_032349.1	IOH6316	20056	0.87417	5.30474	3.4e-06	0.04118	301	66.6312	709.5	nudix (nucleoside diphosphate linked moiety X)-type motif 16-like 1 (NUDT16L1)
NM_014473.2	IOH9851	19926	0.74608	5.26744	3.7e-06	0.08346	1225.5	16.2595	4625.5	DIM1 dimethyladenosine transferase 1-like (S. cerevisiae) (DIMT1L)
NM_002082.1		19624.5	0.97134	5.18093	3.4e-06	0.00897	1653	11.8721	2068.5	G protein-coupled receptor kinase 6
NM_007278.1	IOH41289	19439	0.8661	5.12771	3.7e-06	0.04401	722.5	26.9052	4275	GABA(A) receptor-associated protein (GABARAP)
NM_005720.1	IOH3992	19353.5	0.94319	5.10317	3.6e-06	0.0186	1757	11.0151	3694.5	actin related protein 2/3 complex, subunit 1B, 41kDa (ARPC1B)
NM_006223.2	IOH43393	19003	0.94368	5.0026	3.7e-06	0.01756	1067	17.8097	548	protein (peptidylprolyl cis/trans isomerase) NIMA-interacting, 4 (parvulin) (PIN4)
BC070154.1	IOH63011	18995	0.96833	5.00031	3.7e-06	0.00953	1715.5	11.0726	2690	Non-histone chromosomal protein HMG-14
NM_002938.2	IOH41414	18638	0.98605	4.89786	3.8e-06	0.00341	1260	14.7921	4637	ring finger protein 4 (RNF4)
BC000758.1	IOH3735	18585.5	0.98179	4.8828	3.8e-06	0.00529	1678.5	11.0727	3564	Coiled-coil domain-containing protein 28A
NM_016508.2	IOH21339	18397.5	0.88802	4.82886	4e-06	0.03348	1545	11.9078	3067	Cyclin-dependent kinase-like 3
NM_018357.2	IOH6558	17946	0.89467	4.6993	4.3e-06	0.03491	1248	14.3798	2896.5	La ribonucleoprotein domain family, member 6 (LARP6), transcript variant 1
NM_004881.1	IOH3658	17750	0.89902	4.64307	4.3e-06	0.03235	1471.5	12.0625	1013.5	tumor protein p53 inducible protein 3 (TP53I3), transcript variant 1
BC033856.1	IOH21797	17659	0.83689	4.61695	4.5e-06	0.05013	1323.5	13.3427	2730.5	La ribonucleoprotein domain family, member 1 (LARP1)
NM_032476.1	IOH13845	17651	0.9881	4.61466	4.2e-06	0.00377	1625	10.8622	3839	mitochondrial ribosomal protein S6 (MRPS6), nuclear gene encoding mitochondrial protein
NM_002201.3	IOH6793	17314	0.82297	4.51796	4.7e-06	0.05767	1092.5	15.8481	2945.5	interferon stimulated exonuclease gene 20kDa (ISG20)
NM_014763.2	IOH23003	17224	0.96684	4.49214	4.4e-06	0.00862	1460.5	11.7932	2590	mitochondrial ribosomal protein L19 (MRPL19), nuclear gene encoding mitochondrial protein
NM_006275.2	IOH3168	17209.5	0.8309	4.48798	4.8e-06	0.05567	1411.5	12.1923	2820	splicing factor, arginine/serine-rich 6 (SFRS6)
BC000238.1	IOH4394	17121.5	0.94771	4.46273	4.6e-06	0.01689	1435	11.9314	2525	ankyrin repeat and zinc finger domain containing 1 (ANKZF1)
BC021187.1	IOH10893	16970.5	0.98622	4.4194	4.6e-06	0.00421	1415.5	11.989	2892.5	DKFZP434K028 protein (DKFZP434K028)
NM_024591.1	IOH13020	16862	0.57286	4.38827	5.6e-06	0.13629	1160.5	14.5299	2896	chromatin modifying protein 6 (CHMP6)
BC038976.1	IOH28763	16784.5	0.91654	4.36603	4.8e-06	0.02743	1525	11.0062	3544.5	Rho GTPase-activating protein 15
NM_020467.2	IOH3994	16493	0.9019	4.28238	5e-06	0.03121	1121	14.7128	2298	small trans-membrane and glycosylated protein (LOC57228), transcript variant 2
BC093051.1	IOH63174	16266.5	0.9788	4.21739	5e-06	0.00587	1480.5	10.9872	2849.5	Nuclear protein Hcc-1
BC005043.1	IOH6656	16250.5	0.53906	4.2128	6.2e-06	0.15321	857	18.9621	2673	hypothetical protein MGC31957 (MGC31957)
BC001280.1	IOH21165	16226.5	0.97777	4.20591	5e-06	0.00623	1417	11.4513	15561.5	Serine/threonine-protein kinase 6
NM_003677.3	IOH56971	16221.5	0.881	4.20449	5.2e-06	0.03483	1245.5	13.0241	3289.5	Density-regulated protein
BC016768.1	IOH27892	16214.5	0.90273	4.20247	5.2e-06	0.0297	487.5	33.2605	1653	nucleophosmin (nucleolar phosphoprotein B23, numatrin) (NPM1)
BC011804.2	IOH14438	15653	0.99147	4.04136	5.3e-06	0.00163	1538.5	10.1742	4305.5	chromosome 1 open reading frame 165 (C1orf165)
NM_177559.2	IOH13704	15527.5	0.9754	4.00535	5.4e-06	0.00551	1548.5	10.0274	3137	casein kinase 2, alpha 1 polypeptide (CSNK2A1), transcript variant 1
NM_016940.1	IOH12821	15425	0.94565	3.97594	5.6e-06	0.0176	1330.5	11.5934	2419.5	RWD domain containing 2B (RWDD2B)
NM_021032.2	IOH35339	15420	0.58972	3.97451	6.7e-06	0.13629	1209.5	12.7491	3111.5	fibroblast growth factor 12 (FGF12), transcript variant 1
NM_152653.1	IOH13176	15298.5	0.99417	3.93964	5.6e-06	0.00143	1405	10.8886	3122	ubiquitin-conjugating enzyme E2E 2 (UBC4/5 homolog, yeast) (UBE2E2)
BC022361.1	IOH14170	15087.5	0.83493	3.8791	6.2e-06	0.05338	870	17.342	2730.5	rRNA-processing protein FCF1 homolog
NM_006912.3	IOH29584	14902	0.96216	3.82587	6e-06	0.01196	1336	11.1542	3777.5	Ras-like without CAAX 1 (RIT1)
BC059947.1	IOH39895	14899.5	0.9306	3.82516	6e-06	0.01818	1249.5	11.9244	2421	chondrosarcoma associated gene 1 (CSAG1)
NM_001005360.1	IOH53617	14867	0.75265	3.81583	6.6e-06	0.08086	81	183.543	311	Dynamin-2
NM_018664.1	IOH44746	14837.5	0.93467	3.80736	6.1e-06	0.01978	854.5	17.364	4708.5	Jun dimerization protein p21SNFT (SNFT)
NM_002129.2	IOH3826	14788.5	0.78842	3.79331	6.6e-06	0.06517	1467	10.0808	4464	high-mobility group box 2 (HMGB2)
NM_022156.3	IOH39856	14652	0.96974	3.75414	6.1e-06	0.00878	1186.5	12.3489	3845.5	dihydrouridine synthase 1-like (S. cerevisiae) (DUS1L)
BC011234.1	IOH10261	14123	0.85897	3.60234	7e-06	0.04526	883.5	15.9853	2023	survival motor neuron domain containing 1 (SMNDC1)
NM_004215.2	IOH10322	14047.5	0.93753	3.58068	6.8e-06	0.01918	202.5	69.3704	1155.5	estrogen receptor binding site associated, antigen, 9 (EBAG9), transcript variant 1
NM_006340.1	IOH52178	13980.5	0.97782	3.56145	6.7e-06	0.00693	172	81.282	571	Brain-specific angiogenesis inhibitor 1-associated protein 2
BC002914.1	IOH5733	13958	0.92328	3.555	6.9e-06	0.01925	1134	12.3086	1157	WAS/WASL-interacting protein family member 1
NM_022140.2	IOH38016	13948	0.98309	3.55213	6.8e-06	0.00517	1236	11.2848	2511	Band 4.1-like protein 4A
BC010501.1	IOH10253	13880.5	0.82669	3.53277	7.3e-06	0.05599	920.5	15.0793	2498	Catenin delta-1
NM_015833.1	IOH38242	13857.5	0.94529	3.52616	7e-06	0.01791	1230.5	11.2617	3671	adenosine deaminase, RNA-specific, B1 (RED1 homolog rat) (ADARB1), transcript variant 2
BC029427.1	IOH23192	13848	0.95156	3.52344	6.9e-06	0.0144	770.5	17.9727	2527.5	coiled-coil domain containing 23 (CCDC23)
BC009108.1	IOH10191	13746.5	0.83175	3.49432	7.5e-06	0.05571	1173	11.7191	4098.5	cDNA clone IMAGE:3451214 (MCM10)
NM_002677.1	IOH27101	13721	0.74376	3.487	7.8e-06	0.08452	1332.5	10.2972	2298	peripheral myelin protein 2 (PMP2)
NM_021063.2	IOH58956	13689	0.91623	3.47782	7.2e-06	0.02676	1341.5	10.2042	1265.5	Histone H2B type 1-D
NM_017646.3	IOH37769	13689	0.65162	3.47782	8.2e-06	0.11426	907.5	15.0843	2630.5	tRNA isopentenyltransferase 1 (TRIT1)
BC014298.1	IOH13449	13647.5	0.91087	3.46591	7.3e-06	0.02544	519.5	26.2705	3125.5	PRKR interacting protein 1 (IL11 inducible) (PRKRIP1)
NM_194290.1	IOH42276	13372.5	0.89849	3.38701	7.6e-06	0.02829	999.5	13.3792	1630	cDNA FLJ42001 fis, clone SPLEN2029912 (LOC153684 protein) [Source:UniProtKB/TrEMBL;Acc:Q6ZVW3]
NM_201259.1	IOH45586	12959.5	0.96916	3.26849	7.8e-06	0.00486	1224	10.5878	2011	Mitochondrial import inner membrane translocase subunit TIM14
NM_012321.1	IOH3488	12918	0.90686	3.25658	8.2e-06	0.02945	1015.5	12.7208	2491.5	LSM4 homolog, U6 small nuclear RNA associated (S. cerevisiae) (LSM4)
NM_152376.2	IOH26515	12865	0.90958	3.24138	8.2e-06	0.02935	1161.5	11.0762	2022	UBX domain containing 3 (UBXD3)
NM_020239.2	IOH21482	12851.5	0.9736	3.23751	8e-06	0.00842	1015.5	12.6553	2969	CDC42 small effector 1 (CDC42SE1), transcript variant 2
NM_014412.2	IOH7484	12750	0.8547	3.20838	8.6e-06	0.04659	309.5	41.1955	629.5	calcyclin binding protein (CACYBP), transcript variant 1
NM_205853.1	IOH43061	12645	0.70347	3.17826	9.4e-06	0.09842	110	114.955	383.5	musculoskeletal, embryonic nuclear protein 1 (MUSTN1)
NM_145063.1	IOH13839	12644	0.84255	3.17797	8.8e-06	0.05011	1149.5	10.9996	3101.5	chromosome 6 open reading frame 130 (C6orf130)
NM_017566.2	IOH11408	12534	0.89834	3.1464	8.7e-06	0.0325	1081.5	11.5895	828	kelch domain containing 4 (KLHDC4)
NM_001009613.1	IOH58584	12479.5	0.96053	3.13077	8.5e-06	0.01252	1140	10.9469	2499.5	Sperm protein associated with the nucleus on the X chromosome N4
XM_088679.2	IOH43003	12419	0.95519	3.11341	8.6e-06	0.01458	592	20.978	2262	Spermatid nuclear transition protein 4
BC006986.1	IOH7170	12348.5	0.9128	3.09318	8.9e-06	0.02766	856	14.4258	615.5	RNA binding motif protein 41 (RBM41)
NM_001697.1	IOH13236	12057.5	0.6908	3.00968	1.04e-05	0.0994	1141	10.5675	1033	ATP synthase, H+ transporting, mitochondrial F1 complex, O subunit (oligomycin sensitivity conferring protein) (ATP5O), nuclear gene encoding mitochondrial protein

## Sheet: G4-2_2.5uM
Database ID	Ultimate ORF ID	Signal Used	Z-Factor	Z-Score	CI P-Value	Replicate Spot CV	Neg Signal Used	Fold Increase over Neg	Pos Signal Used	Description
BC016330.1	IOH14709	65489.5	0.99943	6.78997	1.6e-06	3e-05	1910	34.2877	2669	RAD51 associated protein 1 (RAD51AP1)
BC032124.1	IOH23093	65472.5	0.99941	6.7881	1.6e-06	1e-05	1930	33.9236	3474.5	bromodomain containing 3 (BRD3)
NM_016287.2	IOH43530	65464.5	0.99842	6.78721	1.6e-06	3e-05	1924.5	34.0164	2909.5	heterochromatin protein 1, binding protein 3 (HP1BP3)
NM_198513.1	IOH11823	65461	0.99897	6.78683	1.6e-06	0.00019	1704.5	38.4048	4090.5	PHD finger protein 20-like 1 (PHF20L1), transcript variant 3
BC022524.1	IOH10757	65455	0.99848	6.78617	1.6e-06	0.00026	1930.5	33.9057	1907	fibroblast growth factor 12 (FGF12)
NM_014473.2	IOH9851	65454	0.99232	6.78606	1.6e-06	6e-05	1225.5	53.41	4625.5	DIM1 dimethyladenosine transferase 1-like (S. cerevisiae) (DIMT1L)
BC001662.1		65450.5	0.99215	6.78567	1.6e-06	0.00012	1796.5	36.4322	4520.5	MAP kinase-activated protein kinase 3
BC064984.1	IOH40665	65449	0.99617	6.78551	1.6e-06	0.00019	1680	38.9577	3701.5	additional sex combs like 1 (Drosophila) (ASXL1)
NM_004397.3	IOH45655	65446	0.99767	6.78518	1.6e-06	0.00019	1997.5	32.764	2963.5	Probable ATP-dependent RNA helicase DDX6
NM_012387.1	IOH11317	65443	0.99041	6.78485	1.6e-06	6e-05	1946.5	33.6209	5461	peptidyl arginine deiminase, type IV (PADI4)
BC000758.1	IOH3735	65432	0.99912	6.78364	1.6e-06	0.00013	1678.5	38.9824	3564	Coiled-coil domain-containing protein 28A
BC040106.1	IOH26285	65431.5	0.99516	6.78359	1.6e-06	5e-05	1144.5	57.1704	4216.5	hypothetical protein HSPC111 (HSPC111)
BC093051.1	IOH63174	65391	0.9954	6.77913	1.6e-06	0.00013	1480.5	44.1682	2849.5	Nuclear protein Hcc-1
NM_001997.2	IOH1655	65330.5	0.99063	6.77248	1.6e-06	0.00298	1927.5	33.8939	3554.5	Finkel-Biskis-Reilly murine sarcoma virus (FBR-MuSV) ubiquitously expressed (FAU)
NM_016167.3	IOH40609	65287.5	0.98842	6.76775	1.7e-06	0.00352	1239.5	52.6724	2778.5	nucleolar protein 7, 27kDa (NOL7)
BC021561.1	IOH14131	65206	0.99349	6.75878	1.7e-06	0.00158	1754	37.1756	3016	FACT complex subunit SPT16
NM_033671.1	IOH43039	64994	0.97482	6.73548	1.7e-06	0.0082	1959	33.1771	2963.5	cyclin B3 (CCNB3), transcript variant 2
NM_002677.1	IOH27101	64928.5	0.97594	6.72828	1.7e-06	0.00465	1332.5	48.7268	2298	peripheral myelin protein 2 (PMP2)
BC000238.1	IOH4394	64455	0.93278	6.67621	1.7e-06	0.02223	1435	44.9164	2525	ankyrin repeat and zinc finger domain containing 1 (ANKZF1)
NM_007278.1	IOH41289	63964	0.95347	6.62222	1.7e-06	0.01209	722.5	88.5315	4275	GABA(A) receptor-associated protein (GABARAP)
NM_003677.3	IOH56971	62975	0.944	6.51346	1.8e-06	0.01707	1245.5	50.562	3289.5	Density-regulated protein
BC016778.1	IOH14690	62835.5	0.97549	6.49812	1.8e-06	0.00654	1491	42.1432	2902.5	KRR1, small subunit (SSU) processome component, homolog (yeast) (KRR1)
NM_194290.1	IOH42276	62366	0.89275	6.4465	1.9e-06	0.03522	999.5	62.3972	1630	cDNA FLJ42001 fis, clone SPLEN2029912 (LOC153684 protein) [Source:UniProtKB/TrEMBL;Acc:Q6ZVW3]
NM_173080.1	IOH34934	62326.5	0.90008	6.44215	1.9e-06	0.03314	1776.5	35.0839	2673.5	small proline-rich protein 4 (SPRR4)
NM_004728.2	IOH46173	62321.5	0.992	6.44161	1.8e-06	0.00248	846	73.6661	2054	DEAD (Asp-Glu-Ala-Asp) box polypeptide 21 (DDX21)
BC011234.1	IOH10261	61919	0.79707	6.39734	2e-06	0.06646	883.5	70.0838	2023	survival motor neuron domain containing 1 (SMNDC1)
BC056415.1	IOH29068	61196.5	0.69898	6.3179	2.2e-06	0.09876	1431	42.7648	2784.5	RNA polymerase II-associated protein 3
NM_006808.2	IOH4539	61153.5	0.9846	6.31317	1.9e-06	0.00489	1653.5	36.9843	3104.5	Protein transport protein Sec61 subunit beta
NM_016508.2	IOH21339	60956.5	0.97332	6.29151	1.9e-06	0.00788	1545	39.454	3067	Cyclin-dependent kinase-like 3
NM_002129.2	IOH3826	60045.5	0.9824	6.19134	2e-06	0.0042	1467	40.9308	4464	high-mobility group box 2 (HMGB2)
NM_005720.1	IOH3992	60033.5	0.8945	6.19001	2e-06	0.03426	1757	34.1682	3694.5	actin related protein 2/3 complex, subunit 1B, 41kDa (ARPC1B)
NM_020317.2	IOH4823	59844.5	0.91181	6.16924	2e-06	0.02927	1726.5	34.6623	3478.5	chromosome 1 open reading frame 63 (C1orf63)
BC000442.1		59680	0.96217	6.15114	2e-06	0.01242	1575.5	37.88	7061.5	Serine/threonine-protein kinase 12
NM_016940.1	IOH12821	59154	0.93925	6.0933	2.1e-06	0.01853	1330.5	44.46	2419.5	RWD domain containing 2B (RWDD2B)
BC032508.1	IOH62199	59108.5	0.85223	6.0883	2.1e-06	0.04557	989.5	59.7357	1707	PNMA-like 1, mRNA (cDNA clone MGC:45422 IMAGE:5246377), complete cds
NM_198395.1	IOH7337	58635	0.89817	6.03623	2.1e-06	0.03022	1242	47.2101	1885.5	GTPase activating protein (SH3 domain) binding protein 1 (G3BP1), transcript variant 2
BC001755.1	IOH4451	58625	0.8949	6.03514	2.1e-06	0.03483	1346	43.555	2279	Leiomodin-1
BC070154.1	IOH63011	58542	0.90492	6.02601	2.1e-06	0.0301	1715.5	34.1253	2690	Non-histone chromosomal protein HMG-14
NM_018664.1	IOH44746	58335.5	0.98747	6.0033	2.1e-06	0.0037	854.5	68.2686	4708.5	Jun dimerization protein p21SNFT (SNFT)
NM_080659.1	IOH7410	58332.5	0.99054	6.00297	2.1e-06	0.00195	1616	36.0968	4673	chromosome 11 open reading frame 52 (C11orf52)
NM_012108.1	IOH13463	57958.5	0.906	5.96185	2.2e-06	0.03127	1517	38.206	2771.5	signal transducing adaptor family member 1 (STAP1)
NM_006861.2	IOH10011	57565	0.88194	5.91857	2.2e-06	0.03909	1789	32.1772	3536.5	RAB35, member RAS oncogene family (RAB35)
BC001132.1	IOH3853	57114	0.96493	5.86899	2.2e-06	0.01102	1942.5	29.4023	3298.5	DEAD (Asp-Glu-Ala-Asp) box polypeptide 54 (DDX54)
NM_006590.2	IOH45672	56994.5	0.98607	5.85585	2.2e-06	0.00081	726.5	78.4508	1868	ubiquitin specific peptidase 39 (USP39)
NM_021032.2	IOH35339	56691.5	0.66051	5.82253	2.6e-06	0.11217	1209.5	46.8718	3111.5	fibroblast growth factor 12 (FGF12), transcript variant 1
NM_004088.1	IOH11297	56679.5	0.89982	5.82121	2.3e-06	0.0316	1776.5	31.9052	5453.5	deoxynucleotidyltransferase, terminal (DNTT), transcript variant 1
NM_020467.2	IOH3994	56595.5	0.97933	5.81197	2.2e-06	0.00563	1121	50.4866	2298	small trans-membrane and glycosylated protein (LOC57228), transcript variant 2
BC000522.1	IOH3622	55703	0.99551	5.71383	2.3e-06	0.00081	1593	34.9674	2463	serpin peptidase inhibitor, clade F (alpha-2 antiplasmin, pigment epithelium derived factor), member 1 (SERPINF1)
BC000733.1	IOH4627	55656	0.91678	5.70866	2.4e-06	0.02754	1397.5	39.8254	2675.5	eukaryotic translation initiation factor 3, subunit G (EIF3S4)
BC022816.1	IOH14672	55462.5	0.77374	5.68738	2.5e-06	0.07149	1065	52.0775	3662	NA
BC019039.2	IOH46089	55407.5	0.96569	5.68134	2.3e-06	0.01117	1440	38.4774	3342.5	Regulator of G-protein signaling 3
NM_199124.1	IOH43439	54595.5	0.86361	5.59205	2.5e-06	0.04511	1580	34.5541	3487.5	chromosome 11 open reading frame 63 (C11orf63), transcript variant 2
BC005043.1	IOH6656	54568.5	0.82057	5.58908	2.6e-06	0.05586	857	63.6739	2673	hypothetical protein MGC31957 (MGC31957)
BC030020.2	IOH22410	53849.5	0.82997	5.51002	2.6e-06	0.05595	1217	44.2477	2254	DEAD (Asp-Glu-Ala-Asp) box polypeptide 55 (DDX55)
NM_001009613.1	IOH58584	53465	0.62554	5.46774	2.9e-06	0.12276	1140	46.8991	2499.5	Sperm protein associated with the nucleus on the X chromosome N4
BC014051.1	IOH14549	53253.5	0.96526	5.44448	2.5e-06	0.0113	1775.5	29.9935	3945.5	small inducible cytokine subfamily E, member 1 (endothelial monocyte-activating) (SCYE1)
BC036056.1	IOH27184	52993	0.97803	5.41584	2.5e-06	0.00694	1825.5	29.0293	5351.5	Fanconi anemia, complementation group M (FANCM)
NM_032476.1	IOH13845	52608	0.98125	5.3735	2.6e-06	0.00589	1625	32.3742	3839	mitochondrial ribosomal protein S6 (MRPS6), nuclear gene encoding mitochondrial protein
BC033856.1	IOH21797	52571.5	0.96646	5.36949	2.6e-06	0.01056	1323.5	39.7216	2730.5	La ribonucleoprotein domain family, member 1 (LARP1)
NM_014061.3	IOH10824	51688	0.97362	5.27234	2.6e-06	0.00728	931	55.5188	1814.5	melanoma antigen family H, 1 (MAGEH1)
NM_002136.1	IOH3526	51629.5	0.63038	5.26591	3.1e-06	0.119	1265.5	40.7977	2847.5	heterogeneous nuclear ribonucleoprotein A1 (HNRNPA1), transcript variant 1
NM_177559.2	IOH13704	50563.5	0.94042	5.14869	2.8e-06	0.01945	1548.5	32.6532	3137	casein kinase 2, alpha 1 polypeptide (CSNK2A1), transcript variant 1
NM_002082.1		50541.5	0.93141	5.14626	2.8e-06	0.02254	1653	30.5756	2068.5	G protein-coupled receptor kinase 6
NM_032359.1	IOH5762	50477.5	0.97699	5.13923	2.8e-06	0.0073	1246	40.5116	4975	chromosome 3 open reading frame 26 (C3orf26)
NM_016440.1		50365.5	0.90489	5.12692	2.9e-06	0.03138	1890	26.6484	1981	Serine/threonine-protein kinase VRK3
NM_015640.1	IOH22934	50213.5	0.99231	5.1102	2.8e-06	0.00249	1368.5	36.6924	2318.5	SERPINE1 mRNA binding protein 1 (SERBP1), transcript variant 4
NM_002690.1	IOH41443	49661	0.58166	5.04945	3.5e-06	0.1372	1291.5	38.4522	2832	polymerase (DNA directed), beta (POLB)
NM_006620.2	IOH4029	49258	0.78689	5.00514	3.2e-06	0.07054	599.5	82.1651	2777	HBS1-like (S. cerevisiae) (HBS1L)
NM_005639.1	IOH29114	48798	0.88015	4.95455	3.1e-06	0.03883	794	61.4584	1491	synaptotagmin I (SYT1)
NM_003910.2	IOH23209	48597	0.97881	4.93245	3e-06	0.00675	1426.5	34.0673	3127	BUD31 homolog (S. cerevisiae) (BUD31)
NM_000992.2	IOH1702	48346.5	0.99298	4.90491	3e-06	0.00192	1742	27.7534	3002	60S ribosomal protein L29
NM_032350.3	IOH6347	48105	0.93304	4.87834	3.1e-06	0.02017	763.5	63.0059	2055.5	Uncharacterized protein C7orf50
BC018060.1	IOH11303	47456.5	0.79543	4.80704	3.4e-06	0.06665	1088.5	43.5981	2717.5	Ras-like without CAAX 2 (RIT2)
NM_016073.2	IOH10649	47001	0.75505	4.75695	3.6e-06	0.08052	1474	31.8867	1703	hepatoma-derived growth factor, related protein 3 (HDGFRP3)
BC002880.1	IOH5687	46443.5	0.91215	4.69565	3.4e-06	0.02903	727	63.8838	1221	cysteinyl-tRNA synthetase (CARS)
BC020972.1		46403	0.92903	4.69119	3.4e-06	0.02341	1365	33.9949	2751	Casein kinase I isoform gamma-2
BC048970.1	IOH26893	45845	0.88292	4.62983	3.5e-06	0.0368	1707.5	26.8492	4116.5	tubulin tyrosine ligase-like family, member 7 (TTLL7)
NM_017503.2	IOH12519	45481	0.92161	4.58981	3.5e-06	0.0259	1450	31.3662	1977	surfeit 2 (SURF2)
BC069677.1	IOH61907	45460.5	0.80075	4.58756	3.7e-06	0.06407	1183	38.4281	1560	Regulator of G-protein signaling 8
BC020555.1	IOH10305	45408.5	0.88061	4.58184	3.6e-06	0.03499	902.5	50.3141	1524	SERPINE1 mRNA binding protein 1 (SERBP1)
NM_016648.1	IOH41297	44594.5	0.9361	4.49233	3.6e-06	0.01898	739	60.3444	2309	La ribonucleoprotein domain family, member 7 (LARP7), transcript variant 1
BC011804.2	IOH14438	44483	0.92537	4.48007	3.7e-06	0.02362	1538.5	28.9132	4305.5	chromosome 1 open reading frame 165 (C1orf165)
BC094719.1	IOH62673	44289.5	0.72909	4.4588	4.1e-06	0.08965	998.5	44.356	2815.5	Rho GTPase-activating protein 12
NM_033082.1	IOH7469	44013	0.94809	4.42839	3.7e-06	0.01234	778.5	56.5356	1384	Nuclear protein Hcc-1
BC006376.1	IOH6481	44005.5	0.74491	4.42756	4.1e-06	0.08467	1341.5	32.8032	3738.5	N-myristoyltransferase 2 (NMT2)
NM_015014.1	IOH23193	43226	0.88725	4.34185	4e-06	0.03733	1640	26.3573	3139.5	RNA binding motif protein 34 (RBM34)
BC021187.1	IOH10893	43127	0.82024	4.33097	4.1e-06	0.05493	1415.5	30.4677	2892.5	DKFZP434K028 protein (DKFZP434K028)
NM_014412.2	IOH7484	42988.5	0.71149	4.31574	4.4e-06	0.09522	309.5	138.897	629.5	calcyclin binding protein (CACYBP), transcript variant 1
NM_138730.1	IOH9857	42759	0.92667	4.2905	4e-06	0.02332	1886	22.6718	3093.5	high mobility group nucleosomal binding domain 3 (HMGN3), transcript variant 2
BC022361.1	IOH14170	42693	0.89706	4.28324	4e-06	0.03263	870	49.0724	2730.5	rRNA-processing protein FCF1 homolog
BC000770.1	IOH4688	42388	0.95827	4.24971	4e-06	0.01154	910	46.5802	3475.5	death inducer-obliterator 1 (DIDO1)
NM_021967.1	IOH45915	42241	0.83668	4.23353	4.2e-06	0.05394	1616	26.1392	5170	small EDRK-rich factor 1A (telomeric) (SERF1A)
NM_022140.2	IOH38016	42229	0.79288	4.23222	4.3e-06	0.06688	1236	34.1659	2511	Band 4.1-like protein 4A
NM_005371.2	IOH4172	41852.5	0.90276	4.19082	4.2e-06	0.03205	1538	27.2123	2921.5	methyltransferase like 1 (METTL1), transcript variant 1
BC047776.2	IOH26688	41712.5	0.98513	4.17542	4.1e-06	0.00409	1987	20.9927	897	coiled-coil domain containing 43 (CCDC43)
NM_018215.2	IOH40888	41695	0.80546	4.1735	4.4e-06	0.06434	747.5	55.7793	2229.5	hypothetical protein FLJ10781 (FLJ10781), transcript variant 1
NM_033642.1	IOH36760	41623	0.98284	4.16559	4.1e-06	0.00554	1861.5	22.3599	4289.5	fibroblast growth factor 13 (FGF13), transcript variant 1B
NM_144664.3	IOH45592	41355.5	0.66788	4.13617	4.8e-06	0.10934	1284	32.2083	2728	Protein FAM76B
NM_002938.2	IOH41414	41067	0.64637	4.10444	4.9e-06	0.11368	1260	32.5929	4637	ring finger protein 4 (RNF4)
NM_032345.1	IOH6625	40849	0.92725	4.08047	4.3e-06	0.01904	1111	36.7678	862.5	within bgcn homolog (Drosophila) (WIBG)
NM_152376.2	IOH26515	40819	0.82313	4.07718	4.6e-06	0.05699	1161.5	35.1433	2022	UBX domain containing 3 (UBXD3)
XM_088679.2	IOH43003	40749.5	0.93675	4.06954	4.3e-06	0.01789	592	68.8336	2262	Spermatid nuclear transition protein 4
BC067823.1	IOH61674	40677.5	0.88017	4.06161	4.5e-06	0.03899	455	89.4011	796.5	Calcyclin-binding protein
NM_032636.2	IOH4088	40540.5	0.80643	4.04655	4.7e-06	0.06361	1582	25.6261	2551.5	proline/serine-rich coiled-coil 1 (PSRC1), transcript variant 1
NM_022048.1	IOH21026	40538.5	0.88259	4.04633	4.5e-06	0.03818	1654	24.5094	1494	casein kinase 1, gamma 1 (CSNK1G1)
NM_032943.2	IOH38478	40495.5	0.88329	4.0416	4.5e-06	0.03756	856	47.3078	2140	synaptotagmin-like 2 (SYTL2), transcript variant a
BC096708.1	IOH63336	40381	0.8136	4.02901	4.7e-06	0.0616	1429.5	28.2483	3892.5	Wilms tumor-associated protein
NM_002201.3	IOH6793	40031	0.96502	3.99052	4.4e-06	0.00756	1092.5	36.6416	2945.5	interferon stimulated exonuclease gene 20kDa (ISG20)
BC047536.1	IOH27737	39320.5	0.63773	3.9124	5.4e-06	0.12018	1094.5	35.9255	4202	sciellin (SCEL)
NM_178152.1	IOH20954	39084.5	0.91605	3.88645	4.8e-06	0.02773	1213.5	32.2081	2148	Neuronal migration protein doublecortin
BC038976.1	IOH28763	38968	0.91112	3.87364	4.8e-06	0.02424	1525	25.5528	3544.5	Rho GTPase-activating protein 15
BC001370.2	IOH3980	38911.5	0.96055	3.86742	4.7e-06	0.01078	658	59.136	2168	LIM and senescent cell antigen-like domains 2 (LIMS2)
NM_201259.1	IOH45586	38582	0.97	3.83119	4.8e-06	0.00839	1224	31.5212	2011	Mitochondrial import inner membrane translocase subunit TIM14
NM_001396.2		38576	0.98227	3.83054	4.7e-06	0.00561	1444	26.7147	1960.5	Dual specificity tyrosine-phosphorylation-regulated kinase 1A
NM_012117.1	IOH3162	38514	0.97539	3.82372	4.8e-06	0.00767	1427.5	26.98	3524	chromobox homolog 5 (HP1 alpha homolog, Drosophila) (CBX5)
NM_006275.2	IOH3168	38331	0.88349	3.80359	5e-06	0.03841	1411.5	27.1562	2820	splicing factor, arginine/serine-rich 6 (SFRS6)
NM_018441.2	IOH4050	38222.5	0.98299	3.79166	4.8e-06	0.00472	1504.5	25.4055	815	peroxisomal trans-2-enoyl-CoA reductase (PECR)
BC048299.1	IOH26615	38097	0.93112	3.77786	5e-06	0.01748	784	48.5931	2696.5	spermatogenesis associated, serine-rich 2 (SPATS2)
NM_031412.1	IOH14808	38008	0.92845	3.76807	5e-06	0.02266	1074	35.3892	1929	GABA(A) receptor-associated protein like 1 (GABARAPL1)
BC001494.1	IOH14556	37871.5	0.96269	3.75306	5e-06	0.01201	1534	24.6881	1059.5	WD repeat domain 57 (U5 snRNP specific) (WDR57)
BC065731.1	IOH62864	37702	0.8517	3.73442	5.3e-06	0.04914	548.5	68.7366	1279	Neutrophil cytosol factor 1
NM_178151.1	IOH22620	37655.5	0.9393	3.72931	5.1e-06	0.01936	740.5	50.8515	1530	doublecortex; lissencephaly, X-linked (doublecortin) (DCX), transcript variant 4
BC021983.1	IOH27884	37651.5	0.88714	3.72887	5.2e-06	0.03491	674.5	55.8213	2035	nucleophosmin (nucleolar phosphoprotein B23, numatrin) (NPM1)
NM_003517.2	IOH29296	37488.5	0.98164	3.71095	5e-06	0.00447	1061	35.3332	2147.5	histone cluster 2, H2ac (HIST2H2AC)
NM_012420.1	IOH22625	37351	0.90648	3.69583	5.2e-06	0.02972	1049	35.6063	2527	interferon-induced protein with tetratricopeptide repeats 5 (IFIT5)
NM_032338.2	IOH7537	37287.5	0.98385	3.68885	5.1e-06	0.00499	999.5	37.3062	3616	chromosome 12 open reading frame 31 (C12orf31)
NM_022156.3	IOH39856	36993.5	0.98742	3.65652	5.1e-06	0.0027	1186.5	31.1787	3845.5	dihydrouridine synthase 1-like (S. cerevisiae) (DUS1L)
NM_004881.1	IOH3658	36836	0.86876	3.6392	5.5e-06	0.04269	1471.5	25.033	1013.5	tumor protein p53 inducible protein 3 (TP53I3), transcript variant 1
NM_022755.2	IOH10937	36759.5	0.79289	3.63078	5.7e-06	0.06846	919	39.9995	1813	inositol 1,3,4,5,6-pentakisphosphate 2-kinase (IPPK)
BC000535.1	IOH4145	36585	0.89317	3.6116	5.5e-06	0.03452	1277	28.6492	2060	Suppressor of SWI4 1 homolog
NM_198467.1	IOH40427	36540	0.94091	3.60665	5.4e-06	0.01862	1108	32.9783	1972	round spermatid basic protein 1-like (RSBN1L)
NM_003524.2	IOH58715	36530	0.9106	3.60555	5.5e-06	0.02923	980.5	37.2565	3248.5	Histone H2B type 1-H
NM_003295.1	IOH25767	36283.5	0.96313	3.57845	5.4e-06	0.01187	1493.5	24.2943	2712	tumor protein, translationally-controlled 1 (TPT1)
NM_144659.1	IOH21795	36241.5	0.93279	3.57383	5.5e-06	0.02199	971	37.3239	3197.5	t-complex 10 (mouse)-like (TCP10L)
NM_153694.3	IOH40756	35928.5	0.86657	3.53941	5.8e-06	0.0434	380	94.5487	825	synaptonemal complex protein 3 (SYCP3)
NM_006924.3	IOH11039	35798	0.89684	3.52506	5.7e-06	0.03346	756	47.3519	2026	splicing factor, arginine/serine-rich 1 (splicing factor 2, alternate splicing factor) (SFRS1), transcript variant 1
NM_001697.1	IOH13236	35785	0.88282	3.52363	5.8e-06	0.03778	1141	31.3628	1033	ATP synthase, H+ transporting, mitochondrial F1 complex, O subunit (oligomycin sensitivity conferring protein) (ATP5O), nuclear gene encoding mitochondrial protein
XM_375456.2	IOH43380	35771.5	0.87797	3.52215	5.8e-06	0.03959	1201.5	29.7724	2256.5	Ataxin-7-like protein 3
BC068458.1	IOH61629	35633.5	0.76147	3.50697	6.2e-06	0.07693	716.5	49.7327	741	Ezrin
NM_002930.1	IOH54792	35618.5	0.82977	3.50532	6e-06	0.05565	1027	34.6821	2392	GTP-binding protein Rit2
NM_144982.1	IOH12275	35572.5	0.69876	3.50026	6.4e-06	0.09742	736.5	48.2994	1598	coiled-coil domain containing 131 (CCDC131)
BC044586.1	IOH28860	35491.5	0.9301	3.49136	5.7e-06	0.02221	1003.5	35.3677	1764	ATP-dependent RNA helicase DHX8
BC037311.1	IOH27689	35420	0.89164	3.4835	5.9e-06	0.03565	1634	21.6769	1028	Voltage-dependent L-type calcium channel subunit beta-1
BC010876.1	IOH9862	35215	0.98919	3.46096	5.7e-06	0.00317	1091	32.2777	2010	nei endonuclease VIII-like 1 (E. coli) (NEIL1)
NM_001015509.1	IOH54713	35210	0.88543	3.46041	6e-06	0.03715	1941	18.1401	2749	Peptidyl-tRNA hydrolase 2, mitochondrial
NM_014508.2	IOH54737	35206	0.84072	3.45996	6.1e-06	0.05154	975	36.1087	2336.5	apolipoprotein B mRNA editing enzyme, catalytic polypeptide-like 3C (APOBEC3C), mRNA.
BC094800.1	IOH62619	35141	0.92029	3.45282	5.9e-06	0.02503	999.5	35.1586	2207	Jouberin
BC009650.1	IOH11334	35122.5	0.98853	3.45078	5.7e-06	0.0034	920.5	38.1559	3280	PDS5, regulator of cohesion maintenance, homolog A (S. cerevisiae) (SCC-112)
NM_174942.1	IOH26291	35051	0.86549	3.44292	6.1e-06	0.04378	1385.5	25.2984	801	GAS2-like protein 3
NM_177553.1	IOH27961	35004	0.92468	3.43776	5.9e-06	0.02489	890	39.3303	2556.5	growth arrest-specific 2 (GAS2), transcript variant 2
NM_017819.1	IOH45746	35000	0.97786	3.43731	5.8e-06	0.00626	1274.5	27.4617	2280	RNA (guanine-9-)-methyltransferase domain-containing protein 1, mitochondrial
NM_006223.2	IOH43393	34766.5	0.87492	3.41164	6.1e-06	0.04058	1067	32.5834	548	protein (peptidylprolyl cis/trans isomerase) NIMA-interacting, 4 (parvulin) (PIN4)
NM_015939.2	IOH3137	34716	0.91783	3.40609	6e-06	0.02644	784	44.2806	1797	tRNA methyltransferase 6 homolog (S. cerevisiae) (TRMT6)
NM_003362.2	IOH11675	34713.5	0.92102	3.40581	6e-06	0.02597	1613	21.5211	2756	uracil-DNA glycosylase (UNG), transcript variant 1
NM_175072.1	IOH59828	34425	0.85766	3.37409	6.3e-06	0.047	1113.5	30.916	1989.5	Aprataxin
NM_002128.2	IOH2937	34357	0.82402	3.3666	6.5e-06	0.05804	1289	26.654	3855	high-mobility group box 1 (HMGB1)
BC006769.1	IOH3146	34356.5	0.84181	3.36656	6.4e-06	0.0525	791.5	43.4068	2528	nucleolar and coiled-body phosphoprotein 1 (NOLC1)
NM_004965.3	IOH4772	34346.5	0.85733	3.36545	6.3e-06	0.04572	999	34.3809	2007	high-mobility group nucleosome binding domain 1 (HMGN1)
NM_021063.2	IOH58956	34313.5	0.90184	3.36183	6.2e-06	0.03221	1341.5	25.5785	1265.5	Histone H2B type 1-D
NM_003668.2		34211.5	0.75432	3.35061	6.7e-06	0.07782	1681.5	20.3458	5139	mitogen-activated protein kinase-activated protein kinase 5 (MAPKAPK5), transcript variant 1
NM_017646.3	IOH37769	34178	0.5666	3.34692	7.4e-06	0.14371	907.5	37.6617	2630.5	tRNA isopentenyltransferase 1 (TRIT1)
NM_000987.2	IOH45675	33793.5	0.94047	3.30464	6.3e-06	0.01952	1224.5	27.5978	2698.5	ribosomal protein L26 (RPL26)
BC031821.1	IOH22188	33593	0.9468	3.28259	6.4e-06	0.01718	1129.5	29.7415	3225.5	Secernin-3
NM_012325.1	IOH41294	33443	0.95575	3.26611	6.4e-06	0.01341	303.5	110.191	628	microtubule-associated protein, RP/EB family, member 1 (MAPRE1)
BC021906.1	IOH25790	33396.5	0.93723	3.26099	6.5e-06	0.0203	481.5	69.3593	1076.5	formin-like 1 (FMNL1)
BC001396.1	IOH3939	33336	0.97357	3.25434	6.3e-06	0.00225	887.5	37.5617	1368.5	chromosome 9 open reading frame 32 (C9orf32)
BC036434.1	IOH62212	33137.5	0.91778	3.23251	6.6e-06	0.02678	938	35.3278	1518	Serine/threonine-protein kinase VRK2
NM_003792.1	IOH10852	33063	0.91578	3.22431	6.7e-06	0.02708	1425	23.2021	2084.5	endothelial differentiation-related factor 1 (EDF1), transcript variant alpha
NM_016606.2	IOH40596	32867	0.87509	3.20276	6.9e-06	0.03946	622	52.8408	1750	receptor accessory protein 2 (REEP2)
NM_000723.3	IOH39502	32796.5	0.78982	3.19501	7.2e-06	0.06824	669	49.0232	2210	calcium channel, voltage-dependent, beta 1 subunit (CACNB1), transcript variant 1
NM_000993.2	IOH14051	32730.5	0.96564	3.18776	6.6e-06	0.00477	752	43.5246	1774.5	ribosomal protein L31 (RPL31), transcript variant 1
BC010697.1	IOH9799	32677.5	0.98069	3.18193	6.6e-06	0.00612	1685.5	19.3874	1903.5	RNA-binding protein 40
BC009458.1	IOH13468	32593.5	0.96796	3.1727	6.7e-06	0.01	738.5	44.1347	1865.5	Homeobox protein BarH-like 1
NM_017566.2	IOH11408	32554.5	0.79682	3.1684	7.3e-06	0.06657	1081.5	30.1012	828	kelch domain containing 4 (KLHDC4)
NM_024068.1	IOH6654	32345.5	0.73299	3.14542	7.6e-06	0.08615	1848.5	17.4982	2344.5	oligonucleotide/oligosaccharide-binding fold containing 2B (OBFC2B)
NM_198216.1	IOH44674	32286	0.94298	3.13888	6.9e-06	0.01813	481	67.1227	1295	small nuclear ribonucleoprotein polypeptides B and B1 (SNRPB), transcript variant 1, mRNA.
NM_022650.1	IOH41794	32262.5	0.95581	3.1363	6.9e-06	0.01409	1334.5	24.1757	2156.5	RAS p21 protein activator (GTPase activating protein) 1 (RASA1), transcript variant 2
BC031828.1	IOH22203	32180.5	0.9426	3.12728	6.9e-06	0.01791	1344	23.9438	1493.5	kinesin heavy chain member 2A (KIF2A)
BC014452.1	IOH14883	32101.5	0.93822	3.11859	7e-06	0.01901	1433	22.4016	1290.5	cDNA clone IMAGE:4903661, complete cds
NM_004111.4	IOH3530	31984	0.98093	3.10567	6.9e-06	0.00588	313	102.185	849.5	flap structure-specific endonuclease 1 (FEN1)
NM_006791.1	IOH3901	31844.5	0.9522	3.09034	7e-06	0.01077	560.5	56.8145	2206	mortality factor 4 like 1 (MORF4L1), transcript variant 1
NM_005738.1	IOH5077	31833	0.96455	3.08906	7e-06	0.00777	1112	28.6268	3272	ADP-ribosylation factor-like 4A (ARL4A), transcript variant 1
BC004876.1	IOH5626	31801.5	0.89933	3.0856	7.2e-06	0.03062	946	33.6168	1792	Protein MCM10 homolog
NM_032349.1	IOH6316	31763.5	0.97773	3.08142	7e-06	0.0071	301	105.527	709.5	nudix (nucleoside diphosphate linked moiety X)-type motif 16-like 1 (NUDT16L1)
NM_003769.2	IOH41184	31713.5	0.97793	3.07593	7e-06	0.00689	1259	25.1894	3085.5	splicing factor, arginine/serine-rich 9 (SFRS9)
NM_203284.1	IOH39978	31703.5	0.94944	3.07483	7.1e-06	0.01613	678	46.7603	1299.5	recombination signal binding protein for immunoglobulin kappa J region (RBPJ), transcript variant 4
NM_001022.3	IOH4572	31622.5	0.92303	3.06592	7.3e-06	0.02529	1082.5	29.2125	2248.5	ribosomal protein S19 (RPS19)
BC034435.1	IOH21500	31558	0.94465	3.05883	7.2e-06	0.01775	927.5	34.0248	1397.5	zinc finger CCCH-type containing 3 (ZC3H3)
NM_002364.1	IOH11315	31394.5	0.94209	3.04085	7.3e-06	0.01705	814.5	38.5445	3443	melanoma antigen family B, 2 (MAGEB2)
NM_198829.1	IOH58974	31290	0.96175	3.02936	7.3e-06	0.01153	1303	24.0138	2613	Ras-related C3 botulinum toxin substrate 1
BC051688.1	IOH26513	31142.5	0.81316	3.01314	7.9e-06	0.06196	814	38.2586	1744.5	PNMA-like protein 1
BC009623.1	IOH9844	31040.5	0.79386	3.00193	8e-06	0.06809	1404.5	22.1007	3754	nucleophosmin (nucleolar phosphoprotein B23, numatrin) (NPM1)
NM_015891.2	IOH44384	31033	0.99213	3.0011	7.3e-06	0.00228	1063.5	29.1801	1918	cell division cycle 40 homolog (S. cerevisiae) (CDC40)

## Sheet: G4-2_25uM
Database ID	Ultimate ORF ID	Signal Used	Z-Factor	Z-Score	CI P-Value	Replicate Spot CV	Neg Signal Used	Fold Increase over Neg	Pos Signal Used	Description
BC016330.1	IOH14709	65483	0.99887	4.85921	3.8e-06	9e-05	1910	34.2843	2669	RAD51 associated protein 1 (RAD51AP1)
BC001755.1	IOH4451	65470	0.9991	4.85816	3.8e-06	9e-05	1346	48.6404	2279	Leiomodin-1
NM_205853.1	IOH43061	65469	0.99892	4.85807	3.8e-06	9e-05	110	595.173	383.5	musculoskeletal, embryonic nuclear protein 1 (MUSTN1)
NM_020317.2	IOH4823	65468	0.99887	4.85799	3.8e-06	9e-05	1726.5	37.9195	3478.5	chromosome 1 open reading frame 63 (C1orf63)
NM_003362.2	IOH11675	65467.5	0.99578	4.85795	3.8e-06	1e-05	1613	40.5874	2756	uracil-DNA glycosylase (UNG), transcript variant 1
NM_017503.2	IOH12519	65466.5	0.99891	4.85787	3.8e-06	8e-05	1450	45.1493	1977	surfeit 2 (SURF2)
NM_153694.3	IOH40756	65466.5	0.99516	4.85787	3.8e-06	3e-05	380	172.28	825	synaptonemal complex protein 3 (SYCP3)
BC021105.1	IOH14081	65465.5	0.99672	4.85779	3.8e-06	3e-05	229	285.876	550.5	cutC copper transporter homolog (E. coli) (CUTC)
BC054501.1	IOH28879	65464	0.99722	4.85767	3.8e-06	0	42	1558.67	282.5	dynamin 2 (DNM2)
NM_006479.2	IOH7384	65463.5	0.99326	4.85763	3.8e-06	3e-05	367	178.375	794.5	RAD51 associated protein 1 (RAD51AP1)
NM_016564.1	IOH22629	65463	0.99831	4.85759	3.8e-06	4e-05	61	1073.16	446.5	cell cycle exit and neuronal differentiation 1 (CEND1)
BC000238.1	IOH4394	65462.5	0.9992	4.85755	3.8e-06	5e-05	1435	45.6185	2525	ankyrin repeat and zinc finger domain containing 1 (ANKZF1)
BC032508.1	IOH62199	65462	0.99075	4.85751	3.8e-06	0	989.5	66.1566	1707	PNMA-like 1, mRNA (cDNA clone MGC:45422 IMAGE:5246377), complete cds
BC036123.1	IOH27289	65462	0.99844	4.85751	3.8e-06	0	762	85.9081	1381	stromal membrane-associated protein 1 (SMAP1)
NM_004397.3	IOH45655	65461	0.99486	4.85743	3.8e-06	0.00013	1997.5	32.7715	2963.5	Probable ATP-dependent RNA helicase DDX6
NM_022491.2	IOH62643	65460.5	0.99828	4.85739	3.8e-06	5e-05	253	258.737	664	Sin3 histone deacetylase corepressor complex component SDS3
BC025345.1	IOH14194	65460.5	0.99823	4.85739	3.8e-06	1e-05	67.5	969.785	444	mRNA similar to LOC149651 (cDNA clone MGC:39393 IMAGE:4862156), complete cds
NM_003146.2	IOH4845	65460.5	0.99679	4.85739	3.8e-06	1e-05	278.5	235.047	535	structure specific recognition protein 1 (SSRP1)
BC000522.1	IOH3622	65460	0.99512	4.85735	3.8e-06	4e-05	1593	41.0923	2463	serpin peptidase inhibitor, clade F (alpha-2 antiplasmin, pigment epithelium derived factor), member 1 (SERPINF1)
NM_001005360.1	IOH53617	65460	0.99588	4.85735	3.8e-06	0	81	808.148	311	Dynamin-2
BC050432.1	IOH26694	65459.5	0.9908	4.85731	3.8e-06	5e-05	772.5	84.7372	1251	staufen, RNA binding protein, homolog 1 (Drosophila) (STAU1)
BC002880.1	IOH5687	65459	0.9991	4.85726	3.8e-06	9e-05	727	90.0399	1221	cysteinyl-tRNA synthetase (CARS)
NM_006340.1	IOH52178	65457.5	0.99679	4.85715	3.8e-06	1e-05	172	380.567	571	Brain-specific angiogenesis inhibitor 1-associated protein 2
NM_007278.1	IOH41289	65457	0.99055	4.85711	3.8e-06	6e-05	722.5	90.5979	4275	GABA(A) receptor-associated protein (GABARAP)
BC028565.1	IOH13565	65457	0.99287	4.8571	3.8e-06	4e-05	85	770.082	531	Protein Daple
NM_032349.1	IOH6316	65456.5	0.99871	4.85707	3.8e-06	0.00014	301	217.463	709.5	nudix (nucleoside diphosphate linked moiety X)-type motif 16-like 1 (NUDT16L1)
NM_032636.2	IOH4088	65456	0.99568	4.85703	3.8e-06	6e-05	1582	41.3755	2551.5	proline/serine-rich coiled-coil 1 (PSRC1), transcript variant 1
NM_153645.1	IOH11663	65456	0.99132	4.85702	3.8e-06	2e-05	312	209.795	1106.5	nucleoporin 50kDa (NUP50), transcript variant 3
BC022361.1	IOH14170	65454	0.9974	4.85687	3.8e-06	9e-05	870	75.2345	2730.5	rRNA-processing protein FCF1 homolog
NM_194290.1	IOH42276	65454	0.99644	4.85686	3.8e-06	0.00026	999.5	65.4867	1630	cDNA FLJ42001 fis, clone SPLEN2029912 (LOC153684 protein) [Source:UniProtKB/TrEMBL;Acc:Q6ZVW3]
NM_016077.1	IOH3153	65454	0.99676	4.85686	3.8e-06	2e-05	935	70.0043	1657	peptidyl-tRNA hydrolase 2 (PTRH2), nuclear gene encoding mitochondrial protein
NM_004881.1	IOH3658	65453.5	0.992	4.85682	3.8e-06	5e-05	1471.5	44.4808	1013.5	tumor protein p53 inducible protein 3 (TP53I3), transcript variant 1
NM_002129.2	IOH3826	65453	0.99131	4.85678	3.8e-06	2e-05	1467	44.6169	4464	high-mobility group box 2 (HMGB2)
BC001662.1		65453	0.9885	4.85678	3.8e-06	6e-05	1796.5	36.4336	4520.5	MAP kinase-activated protein kinase 3
BC068458.1	IOH61629	65451.5	0.99653	4.85666	3.8e-06	0.0001	716.5	91.3489	741	Ezrin
NM_005639.1	IOH29114	65450.5	0.99828	4.85658	3.8e-06	5e-05	794	82.4314	1491	synaptotagmin I (SYT1)
NM_004728.2	IOH46173	65450	0.99904	4.85654	3.8e-06	0.00011	846	77.3641	2054	DEAD (Asp-Glu-Ala-Asp) box polypeptide 21 (DDX21)
NM_014061.3	IOH10824	65449.5	0.99848	4.8565	3.8e-06	5e-05	931	70.3002	1814.5	melanoma antigen family H, 1 (MAGEH1)
NM_016287.2	IOH43530	65449.5	0.99719	4.8565	3.8e-06	1e-05	1924.5	34.0086	2909.5	heterochromatin protein 1, binding protein 3 (HP1BP3)
NM_002677.1	IOH27101	65449	0.98997	4.85646	3.8e-06	0.00026	1332.5	49.1174	2298	peripheral myelin protein 2 (PMP2)
BC067823.1	IOH61674	65449	0.99519	4.85646	3.8e-06	2e-05	455	143.844	796.5	Calcyclin-binding protein
NM_014473.2	IOH9851	65448.5	0.98866	4.85642	3.8e-06	1e-05	1225.5	53.4055	4625.5	DIM1 dimethyladenosine transferase 1-like (S. cerevisiae) (DIMT1L)
BC021561.1	IOH14131	65448.5	0.99509	4.85642	3.8e-06	5e-05	1754	37.3139	3016	FACT complex subunit SPT16
NM_138730.1	IOH9857	65448	0.9909	4.85638	3.8e-06	2e-05	1886	34.702	3093.5	high mobility group nucleosomal binding domain 3 (HMGN3), transcript variant 2
BC000442.1		65447.5	0.99894	4.85633	3.8e-06	0.00014	1575.5	41.5408	7061.5	Serine/threonine-protein kinase 12
NM_004215.2	IOH10322	65447.5	0.9886	4.85633	3.8e-06	3e-05	202.5	323.198	1155.5	estrogen receptor binding site associated, antigen, 9 (EBAG9), transcript variant 1
NM_005720.1	IOH3992	65446.5	0.99808	4.85626	3.8e-06	0.00012	1757	37.249	3694.5	actin related protein 2/3 complex, subunit 1B, 41kDa (ARPC1B)
NM_018441.2	IOH4050	65446.5	0.99787	4.85626	3.8e-06	0.00012	1504.5	43.5005	815	peroxisomal trans-2-enoyl-CoA reductase (PECR)
NM_002136.1	IOH3526	65446	0.98997	4.85622	3.8e-06	0.00026	1265.5	51.7155	2847.5	heterogeneous nuclear ribonucleoprotein A1 (HNRNPA1), transcript variant 1
NM_016508.2	IOH21339	65444.5	0.98633	4.85609	3.8e-06	0.00016	1545	42.3589	3067	Cyclin-dependent kinase-like 3
NM_032350.3	IOH6347	65444.5	0.99579	4.85609	3.8e-06	0.00014	763.5	85.7164	2055.5	Uncharacterized protein C7orf50
NM_002938.2	IOH41414	65444	0.98831	4.85605	3.8e-06	0.00013	1260	51.9397	4637	ring finger protein 4 (RNF4)
BC067755.1	IOH40120	65444	0.99683	4.85605	3.8e-06	0.00013	1104.5	59.2522	2081	potassium channel tetramerisation domain containing 18 (KCTD18)
BC064984.1	IOH40665	65443.5	0.99704	4.85601	3.8e-06	0.00021	1680	38.9545	3701.5	additional sex combs like 1 (Drosophila) (ASXL1)
BC011234.1	IOH10261	65441	0.99714	4.85581	3.8e-06	0.00017	883.5	74.0702	2023	survival motor neuron domain containing 1 (SMNDC1)
BC005043.1	IOH6656	65440	0.9928	4.85573	3.8e-06	6e-05	857	76.3594	2673	hypothetical protein MGC31957 (MGC31957)
NM_080911.1	IOH43486	65439	0.98804	4.85565	3.8e-06	0.00022	364	179.777	869	uracil-DNA glycosylase (UNG), transcript variant 2
NM_206853.1	IOH59363	65438.5	0.99665	4.85561	3.8e-06	0.00033	90.5	723.077	425.5	Protein quaking
NM_173080.1	IOH34934	65437	0.99835	4.85549	3.8e-06	0.00026	1776.5	36.8348	2673.5	small proline-rich protein 4 (SPRR4)
NM_003093.1	IOH41465	65433.5	0.99865	4.8552	3.8e-06	5e-05	80.5	812.839	605	small nuclear ribonucleoprotein polypeptide C (SNRPC)
NM_080390.3	IOH41393	65433	0.99243	4.85516	3.8e-06	0.00015	917.5	71.3166	1884.5	transcription elongation factor A (SII)-like 2 (TCEAL2)
XM_374177.2	IOH43615	65433	0.99096	4.85516	3.8e-06	0	949.5	68.9131	1694.5	PREDICTED: Homo sapiens hypothetical LOC389415 (LOC389415)
NM_001697.1	IOH13236	65432.5	0.99227	4.85512	3.8e-06	0.00021	1141	57.3466	1033	ATP synthase, H+ transporting, mitochondrial F1 complex, O subunit (oligomycin sensitivity conferring protein) (ATP5O), nuclear gene encoding mitochondrial protein
NM_002082.1		65431.5	0.9961	4.85504	3.8e-06	0.00051	1653	39.5835	2068.5	G protein-coupled receptor kinase 6
NM_020467.2	IOH3994	65431	0.9974	4.855	3.8e-06	9e-05	1121	58.3684	2298	small trans-membrane and glycosylated protein (LOC57228), transcript variant 2
BC019039.2	IOH46089	65430.5	0.99628	4.85497	3.8e-06	0.00036	1440	45.4378	3342.5	Regulator of G-protein signaling 3
BC001370.2	IOH3980	65429.5	0.99845	4.85488	3.8e-06	0.00012	658	99.4369	2168	LIM and senescent cell antigen-like domains 2 (LIMS2)
NM_033082.1	IOH7469	65429	0.99048	4.85484	3.8e-06	9e-05	778.5	84.045	1384	Nuclear protein Hcc-1
NM_024333.1	IOH4546	65428.5	0.99789	4.8548	3.8e-06	0.00018	332	197.074	1103.5	Fibronectin type III and SPRY domain-containing protein 1
NM_006877.1	IOH6246	65428.5	0.99698	4.8548	3.8e-06	0.00021	324.5	201.629	1107.5	guanosine monophosphate reductase (GMPR)
NM_020664.3	IOH9825	65428	0.99549	4.85475	3.8e-06	0.00039	583.5	112.13	2008.5	2,4-dienoyl CoA reductase 2, peroxisomal (DECR2)
NM_012387.1	IOH11317	65427.5	0.99296	4.85472	3.8e-06	1e-05	1946.5	33.6129	5461	peptidyl arginine deiminase, type IV (PADI4)
NM_022140.2	IOH38016	65427.5	0.99523	4.85472	3.8e-06	0.00053	1236	52.9349	2511	Band 4.1-like protein 4A
NM_198216.1	IOH44674	65426.5	0.99706	4.85464	3.8e-06	0.0004	481	136.022	1295	small nuclear ribonucleoprotein polypeptides B and B1 (SNRPB), transcript variant 1, mRNA.
BC032347.1	IOH21704	65426.5	0.9908	4.85464	3.8e-06	5e-05	1953.5	33.4919	2245.5	chromosome 8 open reading frame 59 (C8orf59)
NM_199190.1	IOH42760	65426.5	0.99175	4.85464	3.8e-06	0.00038	578.5	113.097	905	La ribonucleoprotein domain family, member 4 (LARP4), transcript variant 3
BC009967.1	IOH12224	65424.5	0.99261	4.85448	3.8e-06	0.00025	95	688.679	508	N-terminal kinase-like protein
BC011885.1	IOH14206	65424	0.9909	4.85444	3.8e-06	2e-05	1298	50.4037	1533.5	eukaryotic translation initiation factor 2A, 65kDa (EIF2A)
BC014020.1	IOH13375	65421.5	0.98944	4.85424	3.8e-06	5e-05	623.5	104.926	670	BAI1-associated protein 2 (BAIAP2)
BC031231.1	IOH27515	65421.5	0.9895	4.85423	3.8e-06	3e-05	328.5	199.152	497.5	serine/threonine kinase 33 (STK33)
NM_016606.2	IOH40596	65421	0.99008	4.85419	3.8e-06	0.00052	622	105.178	1750	receptor accessory protein 2 (REEP2)
BC047776.2	IOH26688	65420.5	0.99813	4.85415	3.8e-06	3e-05	1987	32.9243	897	coiled-coil domain containing 43 (CCDC43)
BC033708.1	IOH21753	65416.5	0.99025	4.85383	3.8e-06	0.00046	604.5	108.216	2120.5	Ral GEF with PH domain and SH3 binding motif 1 (RALGPS1)
BC022816.1	IOH14672	65416	0.99085	4.85379	3.8e-06	0.00071	1065	61.4235	3662	NA
BC093051.1	IOH63174	65416	0.99673	4.85379	3.8e-06	0.00069	1480.5	44.1851	2849.5	Nuclear protein Hcc-1
NM_001009613.1	IOH58584	65415.5	0.99144	4.85375	3.8e-06	0.00064	1140	57.382	2499.5	Sperm protein associated with the nucleus on the X chromosome N4
BC018722.1	IOH13970	65414.5	0.9903	4.85367	3.8e-06	0.00036	256	255.525	887	alveolar soft part sarcoma chromosome region, candidate 1 (ASPSCR1)
NM_002013.2	IOH14109	65409.5	0.99591	4.85326	3.8e-06	0.00025	1285	50.9023	4130.5	FK506 binding protein 3, 25kDa (FKBP3)
BC040106.1	IOH26285	65408	0.99569	4.85314	3.8e-06	0.00017	1144.5	57.1498	4216.5	hypothetical protein HSPC111 (HSPC111)
NM_016940.1	IOH12821	65408	0.9905	4.85314	3.8e-06	0.00095	1330.5	49.1605	2419.5	RWD domain containing 2B (RWDD2B)
NM_032345.1	IOH6625	65406.5	0.98943	4.85302	3.8e-06	5e-05	1111	58.8717	862.5	within bgcn homolog (Drosophila) (WIBG)
BC080187.1	IOH62553	65403	0.98988	4.85274	3.8e-06	0.0005	647	101.087	1722	Leiomodin-1
BC032124.1	IOH23093	65397.5	0.99519	4.85229	3.8e-06	0.00021	1930	33.8847	3474.5	bromodomain containing 3 (BRD3)
NM_198467.1	IOH40427	65397	0.99047	4.85225	3.8e-06	0.00028	1108	59.0226	1972	round spermatid basic protein 1-like (RSBN1L)
BC021983.1	IOH27884	65395.5	0.99036	4.85213	3.8e-06	0.00034	674.5	96.954	2035	nucleophosmin (nucleolar phosphoprotein B23, numatrin) (NPM1)
BC069677.1	IOH61907	65390	0.99238	4.85168	3.8e-06	0.00128	1183	55.2747	1560	Regulator of G-protein signaling 8
BC022524.1	IOH10757	65389	0.99678	4.85161	3.8e-06	0.00028	1930.5	33.8715	1907	fibroblast growth factor 12 (FGF12)
BC036056.1	IOH27184	65389	0.99706	4.85161	3.8e-06	0.00069	1825.5	35.8198	5351.5	Fanconi anemia, complementation group M (FANCM)
NM_004088.1	IOH11297	65388.5	0.99095	4.85156	3.8e-06	0.00014	1776.5	36.8075	5453.5	deoxynucleotidyltransferase, terminal (DNTT), transcript variant 1
NM_004844.1	IOH13842	65386.5	0.99552	4.8514	3.8e-06	1e-05	205.5	318.182	484.5	SH3-domain binding protein 5 (BTK-associated) (SH3BP5), transcript variant 1
BC014051.1	IOH14549	65383.5	0.99652	4.85116	3.8e-06	0.00036	1775.5	36.8254	3945.5	small inducible cytokine subfamily E, member 1 (endothelial monocyte-activating) (SCYE1)
BC018060.1	IOH11303	65363.5	0.99184	4.84954	3.8e-06	0.00194	1088.5	60.0492	2717.5	Ras-like without CAAX 2 (RIT2)
NM_031412.1	IOH14808	65362	0.9923	4.84942	3.8e-06	0.00019	1074	60.8585	1929	GABA(A) receptor-associated protein like 1 (GABARAPL1)
BC000758.1	IOH3735	65361.5	0.99728	4.84938	3.8e-06	0.00047	1678.5	38.9404	3564	Coiled-coil domain-containing protein 28A
NM_001015509.1	IOH54713	65360.5	0.99428	4.8493	3.8e-06	0.00053	1941	33.6736	2749	Peptidyl-tRNA hydrolase 2, mitochondrial
NM_021032.2	IOH35339	65360	0.99422	4.84926	3.8e-06	0.00141	1209.5	54.0389	3111.5	fibroblast growth factor 12 (FGF12), transcript variant 1
BC016778.1	IOH14690	65354.5	0.99143	4.84882	3.8e-06	0.00159	1491	43.8327	2902.5	KRR1, small subunit (SSU) processome component, homolog (yeast) (KRR1)
NM_003677.3	IOH56971	65353	0.98733	4.8487	3.8e-06	0.00134	1245.5	52.4713	3289.5	Density-regulated protein
NM_024692.3	IOH42634	65348	0.99288	4.84829	3.8e-06	0	1489	43.8872	1655.5	CAP-GLY domain containing linker protein family, member 4 (CLIP4)
BC038105.2	IOH27173	65343.5	0.99205	4.84792	3.8e-06	0.00172	1489.5	43.8694	2323.5	membrane protein, palmitoylated 7 (MAGUK p55 subfamily member 7) (MPP7)
BC033856.1	IOH21797	65338	0.99221	4.84748	3.8e-06	0.00167	1323.5	49.3676	2730.5	La ribonucleoprotein domain family, member 1 (LARP1)
NM_152653.1	IOH13176	65331	0.98743	4.84691	3.8e-06	0.00197	1405	46.4989	3122	ubiquitin-conjugating enzyme E2E 2 (UBC4/5 homolog, yeast) (UBE2E2)
NM_014412.2	IOH7484	65330	0.98922	4.84683	3.8e-06	0.00097	309.5	211.082	629.5	calcyclin binding protein (CACYBP), transcript variant 1
BC098302.1	IOH63362	65325	0.99184	4.84643	3.8e-06	0.00123	769.5	84.8928	871.5	Kanadaptin
NM_016648.1	IOH41297	65318	0.9912	4.84586	3.8e-06	0.00167	739	88.387	2309	La ribonucleoprotein domain family, member 7 (LARP7), transcript variant 1
NM_006620.2	IOH4029	65283.5	0.99347	4.84307	3.8e-06	0.00157	599.5	108.897	2777	HBS1-like (S. cerevisiae) (HBS1L)
NM_006590.2	IOH45672	65163.5	0.9725	4.83336	3.9e-06	0.00607	726.5	89.6951	1868	ubiquitin specific peptidase 39 (USP39)
BC029760.1	IOH22119	65065	0.97232	4.8254	3.9e-06	0.00893	1656.5	39.2786	5427.5	OTU domain containing 6B (OTUD6B)
NM_033671.1	IOH43039	64849	0.9669	4.80793	3.9e-06	0.00962	1959	33.1031	2963.5	cyclin B3 (CCNB3), transcript variant 2
BC016276.1	IOH13621	64849	0.95365	4.80792	3.9e-06	0.01302	765	84.7699	540.5	Disks large-associated protein 5
NM_206855.1	IOH41478	64811.5	0.95659	4.80489	3.9e-06	0.01391	225.5	287.412	604	quaking homolog, KH domain RNA binding (mouse) (QKI), transcript variant 4
NM_032883.1	IOH6975	64576.5	0.95829	4.78587	4e-06	0.01355	935	69.0658	1572.5	TOX high mobility group box family member 2 (TOX2), transcript variant 3
BC013331.1	IOH13858	64530	0.97049	4.78212	4e-06	0.0087	642.5	100.436	1691	H2A histone family, member Y (H2AFY)
BC094800.1	IOH62619	64454.5	0.93452	4.77601	4e-06	0.02129	999.5	64.4867	2207	Jouberin
NM_017819.1	IOH45746	64426	0.92804	4.7737	4e-06	0.02096	1274.5	50.55	2280	RNA (guanine-9-)-methyltransferase domain-containing protein 1, mitochondrial
BC070154.1	IOH63011	64327	0.92443	4.7657	4.1e-06	0.02478	1715.5	37.4975	2690	Non-histone chromosomal protein HMG-14
NM_006223.2	IOH43393	64000.5	0.89946	4.73928	4.1e-06	0.03075	1067	59.9817	548	protein (peptidylprolyl cis/trans isomerase) NIMA-interacting, 4 (parvulin) (PIN4)
BC048970.1	IOH26893	63830.5	0.88314	4.72553	4.2e-06	0.03588	1707.5	37.3824	4116.5	tubulin tyrosine ligase-like family, member 7 (TTLL7)
NM_080659.1	IOH7410	63682	0.96859	4.71352	4.1e-06	0.00759	1616	39.4072	4673	chromosome 11 open reading frame 52 (C11orf52)
NM_033642.1	IOH36760	63447	0.99081	4.69451	4.1e-06	0.00276	1861.5	34.0838	4289.5	fibroblast growth factor 13 (FGF13), transcript variant 1B
NM_005517.2	IOH40568	63157	0.95814	4.67105	4.2e-06	0.01256	943	66.9745	1422.5	high-mobility group nucleosomal binding domain 2 (HMGN2)
NM_002714.2	IOH39632	63021.5	0.83999	4.66009	4.4e-06	0.04936	342.5	184.004	1287	protein phosphatase 1, regulatory (inhibitor) subunit 10 (PPP1R10)
NM_201259.1	IOH45586	62988.5	0.98047	4.65742	4.1e-06	0.00194	1224	51.4612	2011	Mitochondrial import inner membrane translocase subunit TIM14
NM_016073.2	IOH10649	62693	0.93893	4.63351	4.3e-06	0.01895	1474	42.5326	1703	hepatoma-derived growth factor, related protein 3 (HDGFRP3)
BC048299.1	IOH26615	62629.5	0.92323	4.62838	4.3e-06	0.02311	784	79.8846	2696.5	spermatogenesis associated, serine-rich 2 (SPATS2)
NM_017566.2	IOH11408	62528	0.9978	4.62017	4.2e-06	0.00011	1081.5	57.816	828	kelch domain containing 4 (KLHDC4)
BC035968.1	IOH27970	62487.5	0.84843	4.61689	4.5e-06	0.04727	1371.5	45.5614	1356.5	chloride intracellular channel 5 (CLIC5)
BC056415.1	IOH29068	62487	0.79873	4.61684	4.6e-06	0.06665	1431	43.6667	2784.5	RNA polymerase II-associated protein 3
NM_032476.1	IOH13845	62308.5	0.81663	4.60241	4.6e-06	0.06057	1625	38.3437	3839	mitochondrial ribosomal protein S6 (MRPS6), nuclear gene encoding mitochondrial protein
NM_174942.1	IOH26291	62292.5	0.92463	4.60112	4.3e-06	0.02448	1385.5	44.9603	801	GAS2-like protein 3
NM_005884.2	IOH2475	62165	0.82036	4.5908	4.6e-06	0.05833	914	68.0142	1510	p21(CDKN1A)-activated kinase 4 (PAK4), transcript variant 1
BC020555.1	IOH10305	62146.5	0.91694	4.5893	4.4e-06	0.02443	902.5	68.8604	1524	SERPINE1 mRNA binding protein 1 (SERBP1)
NM_023938.4	IOH3759	61963.5	0.78637	4.5745	4.7e-06	0.07003	294.5	210.402	887.5	Specifically androgen-regulated gene protein
BC015586.2	IOH46065	61942	0.99551	4.57276	4.2e-06	5e-05	1742.5	35.5478	2745.5	laminin, gamma 1 (formerly LAMB2) (LAMC1)
BC030020.2	IOH22410	61876.5	0.94061	4.56746	4.4e-06	0.01811	1217	50.8435	2254	DEAD (Asp-Glu-Ala-Asp) box polypeptide 55 (DDX55)
BC029427.1	IOH23192	61664.5	0.96473	4.55031	4.3e-06	0.01111	770.5	80.0318	2527.5	coiled-coil domain containing 23 (CCDC23)
BC094719.1	IOH62673	61512.5	0.85715	4.53801	4.6e-06	0.04698	998.5	61.6049	2815.5	Rho GTPase-activating protein 12
NM_000992.2	IOH1702	61493	0.84726	4.53644	4.6e-06	0.05032	1742	35.3002	3002	60S ribosomal protein L29
NM_006861.2	IOH10011	61491.5	0.83166	4.53632	4.7e-06	0.05514	1789	34.372	3536.5	RAB35, member RAS oncogene family (RAB35)
NM_178151.1	IOH22620	61034.5	0.82668	4.49935	4.7e-06	0.05676	740.5	82.4234	1530	doublecortex; lissencephaly, X-linked (doublecortin) (DCX), transcript variant 4
BC001132.1	IOH3853	60970	0.90356	4.49413	4.6e-06	0.03043	1942.5	31.3874	3298.5	DEAD (Asp-Glu-Ala-Asp) box polypeptide 54 (DDX54)
NM_012325.1	IOH41294	60902.5	0.67563	4.48867	5.1e-06	0.10525	303.5	200.667	628	microtubule-associated protein, RP/EB family, member 1 (MAPRE1)
NM_172160.1	IOH35727	60702	0.88224	4.47246	4.7e-06	0.03893	131	463.374	521	potassium voltage-gated channel, shaker-related subfamily, beta member 1 (KCNAB1), transcript variant 1
NM_022048.1	IOH21026	60458	0.95216	4.45271	4.5e-06	0.01308	1654	36.5526	1494	casein kinase 1, gamma 1 (CSNK1G1)
BC035143.1	IOH40223	60288	0.92657	4.43896	4.6e-06	0.02128	313	192.613	1531	Tigger transposable element-derived protein 1
NM_144664.3	IOH45592	59634.5	0.82577	4.3861	5e-06	0.0575	1284	46.4443	2728	Protein FAM76B
BC020972.1		59588.5	0.94001	4.38237	4.7e-06	0.01976	1365	43.6546	2751	Casein kinase I isoform gamma-2
NM_144982.1	IOH12275	59584.5	0.93231	4.38205	4.7e-06	0.01933	736.5	80.9022	1598	coiled-coil domain containing 131 (CCDC131)
NM_018696.1	IOH12628	59246.5	0.80218	4.35471	5.1e-06	0.06561	394.5	150.181	1321	elaC homolog 1 (E. coli) (ELAC1)
NM_004798.2	IOH38253	59240.5	0.98899	4.35422	4.7e-06	0.00281	375	157.975	1082.5	kinesin family member 3B (KIF3B)
BC016609.1	IOH11216	59059.5	0.94998	4.33958	4.7e-06	0.0128	820	72.0238	761.5	cytidine monophosphate N-acetylneuraminic acid synthetase (CMAS)
NM_004436.1	IOH3457	58623.5	0.83308	4.30431	5.1e-06	0.0541	63	930.532	330	endosulfine alpha (ENSA), transcript variant 3
NM_145702.1	IOH40861	57837.5	0.61013	4.24073	5.9e-06	0.12572	1090.5	53.0376	1121	tigger transposable element derived 1 (TIGD1)
BC006376.1	IOH6481	57782.5	0.83364	4.23628	5.3e-06	0.05442	1341.5	43.0731	3738.5	N-myristoyltransferase 2 (NMT2)
BC000535.1	IOH4145	57338.5	0.75182	4.20036	5.6e-06	0.07906	1277	44.9009	2060	Suppressor of SWI4 1 homolog
NM_017592.1	IOH44564	57334	0.84752	4.19999	5.3e-06	0.04807	44.5	1288.4	394.5	Mediator of RNA polymerase II transcription subunit 29
BC014452.1	IOH14883	57297.5	0.95626	4.19704	5e-06	0.01304	1433	39.9843	1290.5	cDNA clone IMAGE:4903661, complete cds
NM_024068.1	IOH6654	57185	0.80486	4.18795	5.5e-06	0.06378	1848.5	30.9359	2344.5	oligonucleotide/oligosaccharide-binding fold containing 2B (OBFC2B)
BC000733.1	IOH4627	56801.5	0.86229	4.15692	5.4e-06	0.04538	1397.5	40.6451	2675.5	eukaryotic translation initiation factor 3, subunit G (EIF3S4)
NM_003792.1	IOH10852	56752.5	0.99563	4.15296	5.1e-06	0.00039	1425	39.8263	2084.5	endothelial differentiation-related factor 1 (EDF1), transcript variant alpha
BC031682.1	IOH22859	56034	0.67365	4.09483	6e-06	0.10446	981	57.1193	808.5	RNA-binding protein 42
BC051688.1	IOH26513	55724.5	0.95159	4.0698	5.4e-06	0.01577	814	68.4576	1744.5	PNMA-like protein 1
NM_006791.1	IOH3901	55416.5	0.95693	4.04488	5.4e-06	0.00989	560.5	98.8698	2206	mortality factor 4 like 1 (MORF4L1), transcript variant 1
NM_016440.1		55412.5	0.95318	4.04456	5.4e-06	0.01466	1890	29.3188	1981	Serine/threonine-protein kinase VRK3
NM_014508.2	IOH54737	55316.5	0.5607	4.03679	6.6e-06	0.14579	975	56.7349	2336.5	apolipoprotein B mRNA editing enzyme, catalytic polypeptide-like 3C (APOBEC3C), mRNA.
BC021187.1	IOH10893	55066	0.77545	4.01652	6e-06	0.07194	1415.5	38.9022	2892.5	DKFZP434K028 protein (DKFZP434K028)
BC007957.1	IOH6766	54594	0.74261	3.97835	6.2e-06	0.08201	302.5	180.476	1376	chromosome 20 open reading frame 116 (C20orf116)
NM_203284.1	IOH39978	54547.5	0.95817	3.97458	5.6e-06	0.01321	678	80.4535	1299.5	recombination signal binding protein for immunoglobulin kappa J region (RBPJ), transcript variant 4
BC031828.1	IOH22203	54498.5	0.86211	3.97062	5.8e-06	0.04228	1344	40.5495	1493.5	kinesin heavy chain member 2A (KIF2A)
BC000770.1	IOH4688	54479.5	0.79129	3.96908	6e-06	0.06584	910	59.8676	3475.5	death inducer-obliterator 1 (DIDO1)
NM_012108.1	IOH13463	54384.5	0.69634	3.9614	6.4e-06	0.10075	1517	35.85	2771.5	signal transducing adaptor family member 1 (STAP1)
BC050434.1	IOH26685	54109	0.96865	3.93911	5.6e-06	0.00706	624	86.7131	1525.5	hypothetical protein FLJ10154 (FLJ10154)
NM_015640.1	IOH22934	54010	0.94407	3.93111	5.7e-06	0.0182	1368.5	39.4666	2318.5	SERPINE1 mRNA binding protein 1 (SERBP1), transcript variant 4
BC010919.1	IOH27800	53958.5	0.82415	3.92694	6.1e-06	0.05683	1541.5	35.0039	2159	ribosomal protein L35 (RPL35)
NM_016483.3	IOH22255	53944.5	0.9399	3.92581	5.7e-06	0.01873	1285.5	41.9638	1840	PHD finger protein 7 (PHF7), transcript variant 1
XM_088679.2	IOH43003	53680	0.89154	3.90441	5.9e-06	0.03267	592	90.6757	2262	Spermatid nuclear transition protein 4
NM_198965.1	IOH44500	53365.5	0.86768	3.87897	6.1e-06	0.04223	1104.5	48.3164	1169	Parathyroid hormone-related protein
NM_033256.1	IOH13214	53084	0.97217	3.85619	5.8e-06	0.00757	1918.5	27.6695	2155.5	protein phosphatase 1, regulatory (inhibitor) subunit 14A (PPP1R14A)
BC034692.1	IOH22176	52916	0.92154	3.8426	6e-06	0.02579	380	139.253	647.5	anillin, actin binding protein (ANLN)
BC047536.1	IOH27737	52435	0.83122	3.8037	6.4e-06	0.05588	1094.5	47.9077	4202	sciellin (SCEL)
NM_006925.2	IOH58606	52372	0.97074	3.7986	6e-06	0.00802	1371	38.1999	1746.5	Splicing factor, arginine/serine-rich 5
NM_012420.1	IOH22625	52367	0.96077	3.79819	6e-06	0.01242	1049	49.9209	2527	interferon-induced protein with tetratricopeptide repeats 5 (IFIT5)
NM_138401.2	IOH14104	52328	0.7313	3.79504	6.8e-06	0.08875	310	168.8	1734	family with sequence similarity 125, member A (FAM125A)
NM_016319.1	IOH14433	52276.5	0.95482	3.79087	6.1e-06	0.01389	539	96.9879	761.5	COP9 constitutive photomorphogenic homolog subunit 7A (Arabidopsis) (COPS7A)
BC006986.1	IOH7170	52237	0.94657	3.78768	6.1e-06	0.01706	856	61.0245	615.5	RNA binding motif protein 41 (RBM41)
BC038976.1	IOH28763	52202.5	0.98238	3.78489	6e-06	0.00294	1525	34.2311	3544.5	Rho GTPase-activating protein 15
NM_032943.2	IOH38478	52033.5	0.91807	3.77121	6.2e-06	0.02665	856	60.7868	2140	synaptotagmin-like 2 (SYTL2), transcript variant a
BC030287.1	IOH21561	51983.5	0.9707	3.76717	6.1e-06	0.00926	241.5	215.253	716	membrane protein, palmitoylated 2 (MAGUK p55 subfamily member 2) (MPP2)
BC098112.1	IOH63324	51789	0.86503	3.75144	6.5e-06	0.04361	1213.5	42.6774	2056.5	Histone H2B type 1-N
NM_002424.1	IOH45732	51426	0.99033	3.72207	6.2e-06	0.0022	286	179.811	997.5	matrix metallopeptidase 8 (neutrophil collagenase) (MMP8)
BC001494.1	IOH14556	51375	0.90683	3.71795	6.4e-06	0.03003	1534	33.4909	1059.5	WD repeat domain 57 (U5 snRNP specific) (WDR57)
BC044586.1	IOH28860	51271	0.86112	3.70953	6.6e-06	0.04424	1003.5	51.0922	1764	ATP-dependent RNA helicase DHX8
NM_018664.1	IOH44746	50899	0.73215	3.67944	7.1e-06	0.08849	854.5	59.5658	4708.5	Jun dimerization protein p21SNFT (SNFT)
NM_002201.3	IOH6793	50883	0.81783	3.67814	6.8e-06	0.05578	1092.5	46.5748	2945.5	interferon stimulated exonuclease gene 20kDa (ISG20)
NM_003221.1	IOH25803	50840.5	0.85628	3.67471	6.7e-06	0.04469	856.5	59.3584	1424	transcription factor AP-2 beta (activating enhancer binding protein 2 beta) (TFAP2B)
BC013009.1	IOH13110	50812.5	0.85593	3.67244	6.7e-06	0.04343	561.5	90.4942	759.5	zinc finger, MYM-type 3 (ZMYM3)
BC002488.1	IOH3970	50656	0.52099	3.65979	8.1e-06	0.15936	1233	41.0835	2474.5	SERPINE1 mRNA binding protein 1 (SERBP1)
BC063500.1	IOH39897	50612.5	0.7182	3.65627	7.3e-06	0.09309	324.5	155.971	863.5	Tigger transposable element-derived protein 1
NM_005030.2	IOH5070	50563.5	0.89876	3.6523	6.6e-06	0.03033	1499	33.7315	2888	polo-like kinase 1 (Drosophila) (PLK1)
NM_005168.3	IOH55962	50561	0.91365	3.6521	6.6e-06	0.02738	1107.5	45.6533	1271.5	Rho-related GTP-binding protein RhoE
BC042608.1	IOH27462	50527	0.97541	3.64935	6.4e-06	0.00655	264.5	191.028	831	family with sequence similarity 90, member A1 (FAM90A1)
NM_201998.1	IOH56887	50480.5	0.97826	3.64559	6.4e-06	0.00679	716	70.5035	1240	Splicing factor 1
NM_020347.1	IOH27664	50115.5	0.82212	3.61606	7e-06	0.05755	96.5	519.332	460	leucine zipper transcription factor-like 1 (LZTFL1)
BC009650.1	IOH11334	50001.5	0.82837	3.60684	7.1e-06	0.05613	920.5	54.3199	3280	PDS5, regulator of cohesion maintenance, homolog A (S. cerevisiae) (SCC-112)
NM_138414.1	IOH10524	49986.5	0.95998	3.60562	6.6e-06	0.01187	1014	49.2964	2487.5	coiled-coil domain containing 101 (CCDC101)
BC010697.1	IOH9799	49711	0.97675	3.58334	6.7e-06	0.00737	1685.5	29.4933	1903.5	RNA-binding protein 40
BC065731.1	IOH62864	49686.5	0.97336	3.58136	6.7e-06	0.0083	548.5	90.5861	1279	Neutrophil cytosol factor 1
BC096708.1	IOH63336	49289.5	0.90272	3.54924	7e-06	0.03203	1429.5	34.4802	3892.5	Wilms tumor-associated protein
NM_003211.1	IOH27535	49225	0.96415	3.54403	6.8e-06	0.00784	366	134.495	782	thymine-DNA glycosylase (TDG)
BC036094.1	IOH27258	49009.5	0.95692	3.52659	6.9e-06	0.01265	155.5	315.174	597.5	G antigen 1 (GAGE1)
NM_015891.2	IOH44384	48907.5	0.77505	3.51834	7.6e-06	0.07436	1063.5	45.9873	1918	cell division cycle 40 homolog (S. cerevisiae) (CDC40)
NM_001396.2		48866	0.93932	3.51498	7e-06	0.01968	1444	33.8407	1960.5	Dual specificity tyrosine-phosphorylation-regulated kinase 1A
NM_006275.2	IOH3168	48639	0.92584	3.49662	7.1e-06	0.02364	1411.5	34.4591	2820	splicing factor, arginine/serine-rich 6 (SFRS6)
NM_207047.1	IOH44493	48623.5	0.89006	3.49537	7.2e-06	0.03538	57	853.044	385.5	endosulfine alpha (ENSA), transcript variant 7
NM_006145.1	IOH3496	48357	0.606	3.47381	8.4e-06	0.12941	108	447.75	726.5	DnaJ (Hsp40) homolog, subfamily B, member 1 (DNAJB1)
NM_017451.1	IOH42068	47897	0.73267	3.43659	8.1e-06	0.08873	1400	34.2121	3461.5	BAI1-associated protein 2 (BAIAP2), transcript variant 2
NM_170746.2	IOH58679	47821	0.82646	3.43044	7.7e-06	0.05634	1040	45.9817	1238	Selenoprotein H
NM_175072.1	IOH59828	47442.5	0.7884	3.39983	8e-06	0.06926	1113.5	42.6066	1989.5	Aprataxin
NM_145063.1	IOH13839	46738	0.90947	3.34284	7.8e-06	0.02935	1149.5	40.6594	3101.5	chromosome 6 open reading frame 130 (C6orf130)
PV3661		46351.5	0.98733	3.31157	7.6e-06	0.00297	712	65.1004	1565	G protein-coupled receptor kinase 6 (GRK6), transcript variant 3
BC006769.1	IOH3146	46177.5	0.92998	3.2975	7.9e-06	0.02292	791.5	58.3418	2528	nucleolar and coiled-body phosphoprotein 1 (NOLC1)
NM_002444.1	IOH2457	46142	0.79704	3.29462	8.4e-06	0.06706	240.5	191.859	492	moesin (MSN)
NM_178152.1	IOH20954	46090	0.61199	3.29042	9.3e-06	0.12887	1213.5	37.981	2148	Neuronal migration protein doublecortin
BC012289.1	IOH11447	45781	0.83564	3.26543	8.4e-06	0.05397	99	462.434	610	KIAA0515 (KIAA0515)
NM_006808.2	IOH4539	45771	0.90539	3.26462	8.1e-06	0.03025	1653.5	27.6813	3104.5	Protein transport protein Sec61 subunit beta
NM_004461.1	IOH5778	45770	0.83146	3.26454	8.4e-06	0.05413	543	84.291	1362	phenylalanyl-tRNA synthetase, alpha subunit (FARSA)
NM_003527.4	IOH58710	45651.5	0.87873	3.25495	8.3e-06	0.03886	1055.5	43.2511	1608.5	Histone H2B type 1-O
NM_145010.1	IOH10871	45579	0.80714	3.24908	8.6e-06	0.06237	703.5	64.7889	1818.5	chromosome 10 open reading frame 63 (C10orf63)
NM_021967.1	IOH45915	45459.5	0.95325	3.23942	8e-06	0.01517	1616	28.1309	5170	small EDRK-rich factor 1A (telomeric) (SERF1A)
NM_020319.1	IOH27320	45322.5	0.91118	3.22834	8.2e-06	0.02607	937	48.3698	1234.5	ankyrin repeat and MYND domain containing 2 (ANKMY2)
BC009458.1	IOH13468	45133	0.98121	3.213	8.1e-06	0.00542	738.5	61.1144	1865.5	Homeobox protein BarH-like 1
NM_012117.1	IOH3162	45091.5	0.90938	3.20965	8.4e-06	0.02978	1427.5	31.5877	3524	chromobox homolog 5 (HP1 alpha homolog, Drosophila) (CBX5)
NM_001894.2	IOH21160	45076	0.57587	3.20839	9.8e-06	0.13682	690.5	65.2802	1195.5	casein kinase 1, epsilon (CSNK1E), transcript variant 2
NM_004602.2	IOH62672	45006.5	0.90251	3.20277	8.4e-06	0.03207	987	45.5993	2210.5	Double-stranded RNA-binding protein Staufen homolog 1
NM_018215.2	IOH40888	44989.5	0.92524	3.20139	8.3e-06	0.02413	747.5	60.1866	2229.5	hypothetical protein FLJ10781 (FLJ10781), transcript variant 1
BC017168.1	IOH10008	44872	0.99134	3.19189	8.1e-06	0.00126	658	68.1945	1413	leucine rich repeat containing 59 (LRRC59)
NM_000993.2	IOH14051	44714	0.74864	3.17911	9.1e-06	0.07923	752	59.4601	1774.5	ribosomal protein L31 (RPL31), transcript variant 1
NM_022755.2	IOH10937	44595.5	0.8587	3.16953	8.7e-06	0.04628	919	48.5261	1813	inositol 1,3,4,5,6-pentakisphosphate 2-kinase (IPPK)
NM_021063.2	IOH58956	44502.5	0.92914	3.162	8.5e-06	0.0214	1341.5	33.1737	1265.5	Histone H2B type 1-D
NM_032403.1	IOH6540	44325.5	0.97086	3.14768	8.4e-06	0.00774	1336.5	33.1654	2713.5	protocadherin gamma subfamily C, 3 (PCDHGC3), transcript variant 3
NM_001004285.1	IOH45460	44309	0.84882	3.14635	8.9e-06	0.0458	968	45.7738	1338	DNA fragmentation factor, 40kDa, beta polypeptide (caspase-activated DNase) (DFFB), transcript variant 3
BC029524.1	IOH22562	44058.5	0.88816	3.12608	8.8e-06	0.03305	954	46.1829	3104	Coiled-coil domain-containing protein 46
NM_205848.1	IOH43389	44021.5	0.93109	3.12309	8.7e-06	0.02177	1092	40.3127	2617.5	synaptotagmin VI (SYT6)
NM_025029.2	IOH40105	43919	0.91928	3.1148	8.8e-06	0.02599	125	351.352	413	Protein FAM128B
NM_006792.2	IOH58223	43811	0.98584	3.10606	8.5e-06	0.00352	467	93.8137	1892	mortality factor 4 (MORF4), mRNA.
BC101406.1	IOH63592	43707	0.8606	3.09765	9.1e-06	0.04307	1021	42.808	906.5	heart and neural crest derivatives expressed 2, mRNA (cDNA clone MGC:125303 IMAGE:40003700), complete cds
NM_003503.2		43558.5	0.96318	3.08563	8.7e-06	0.00787	1259.5	34.584	1660.5	Cell division cycle 7-related protein kinase
NM_003524.2	IOH58715	43554.5	0.92869	3.08531	8.9e-06	0.02333	980.5	44.4207	3248.5	Histone H2B type 1-H
NM_173618.1	IOH26714	43518	0.98652	3.08235	8.6e-06	0.00016	188	231.479	836.5	coiled-coil domain containing 95 (CCDC95)
NM_007054.1	IOH26900	43480.5	0.58798	3.07932	1.05e-05	0.13493	975.5	44.5725	1609.5	kinesin family member 3A (KIF3A)
BC033777.2	IOH21769	43228.5	0.98413	3.05894	8.8e-06	0.00407	1142.5	37.8368	3405.5	amyotrophic lateral sclerosis 2 (juvenile) chromosome region, candidate 8 (ALS2CR8)
NM_006214.2	IOH22535	43201	0.88573	3.05672	9.2e-06	0.03467	927.5	46.5779	2344	phytanoyl-CoA 2-hydroxylase (PHYH), transcript variant 1
BC009250.1	IOH27775	43186	0.99764	3.0555	8.7e-06	0.00026	997.5	43.2942	1590	guanine nucleotide binding protein-like 2 (nucleolar) (GNL2)
BC057774.1	IOH29168	43157.5	0.95674	3.05319	8.9e-06	0.0104	1334.5	32.3398	822	RNA (guanine-9-)-methyltransferase domain-containing protein 3
BC037311.1	IOH27689	43082.5	0.95081	3.04713	9e-06	0.01518	1634	26.3663	1028	Voltage-dependent L-type calcium channel subunit beta-1
BC103660.1	IOH63319	42801.5	0.79072	3.0244	9.8e-06	0.06729	953	44.9124	1849.5	Putative RNA-binding protein 15
NM_016505.2	IOH6093	42610.5	0.95586	3.00894	9.1e-06	0.01024	777	54.8398	2213.5	zinc finger, CCHC domain containing 17 (ZCCHC17)
BC005982.1	IOH7502	42525	0.98207	3.00203	9.1e-06	0.00402	557	76.3465	1313.5	peptidylprolyl isomerase A (cyclophilin A) (PPIA)

## Sheet: G4-3_2.5uM
Database ID	Ultimate ORF ID	Signal Used	Z-Factor	Z-Score	CI P-Value	Replicate Spot CV	Neg Signal Used	Fold Increase over Neg	Pos Signal Used	Description
BC064984.1	IOH40665	65452	0.99783	9.22121	2e-07	0.00011	1680	38.9595	3701.5	additional sex combs like 1 (Drosophila) (ASXL1)
BC040106.1	IOH26285	64699	0.94896	9.11108	2e-07	0.0167	1144.5	56.5304	4216.5	hypothetical protein HSPC111 (HSPC111)
NM_002013.2	IOH14109	64652	0.96332	9.10421	2e-07	0.01155	1285	50.3128	4130.5	FK506 binding protein 3, 25kDa (FKBP3)
NM_001997.2	IOH1655	63098	0.91558	8.87693	2e-07	0.02755	1927.5	32.7357	3554.5	Finkel-Biskis-Reilly murine sarcoma virus (FBR-MuSV) ubiquitously expressed (FAU)
NM_016167.3	IOH40609	62307	0.94295	8.76124	2e-07	0.01873	1239.5	50.2678	2778.5	nucleolar protein 7, 27kDa (NOL7)
NM_014473.2	IOH9851	59237	0.91041	8.31224	3e-07	0.02901	1225.5	48.337	4625.5	DIM1 dimethyladenosine transferase 1-like (S. cerevisiae) (DIMT1L)
BC022524.1	IOH10757	59231	0.88882	8.31136	3e-07	0.03691	1930.5	30.6817	1907	fibroblast growth factor 12 (FGF12)
BC000758.1	IOH3735	58134	0.90954	8.15092	3e-07	0.03007	1678.5	34.6345	3564	Coiled-coil domain-containing protein 28A
NM_006838.1	IOH11106	58062	0.75485	8.14039	3e-07	0.08106	1630.5	35.6099	2907	methionyl aminopeptidase 2 (METAP2)
NM_021032.2	IOH35339	57254.5	0.76828	8.02229	3e-07	0.07715	1209.5	47.3373	3111.5	fibroblast growth factor 12 (FGF12), transcript variant 1
BC070154.1	IOH63011	54673.5	0.95245	7.6448	3e-07	0.01403	1715.5	31.8703	2690	Non-histone chromosomal protein HMG-14
NM_198513.1	IOH11823	54551	0.93409	7.6269	3e-07	0.02128	1704.5	32.0041	4090.5	PHD finger protein 20-like 1 (PHF20L1), transcript variant 3
NM_012387.1	IOH11317	54205.5	0.64142	7.57636	4e-07	0.11917	1946.5	27.8477	5461	peptidyl arginine deiminase, type IV (PADI4)
NM_004397.3	IOH45655	53745.5	0.94482	7.50908	3e-07	0.0183	1997.5	26.9064	2963.5	Probable ATP-dependent RNA helicase DDX6
NM_002677.1	IOH27101	52179.5	0.93578	7.28005	3e-07	0.01974	1332.5	39.1591	2298	peripheral myelin protein 2 (PMP2)
BC093051.1	IOH63174	52116	0.99276	7.27076	3e-07	0.00052	1480.5	35.2016	2849.5	Nuclear protein Hcc-1
NM_002129.2	IOH3826	52051	0.92829	7.26126	3e-07	0.02356	1467	35.4813	4464	high-mobility group box 2 (HMGB2)
NM_007278.1	IOH41289	50410.5	0.92915	7.02133	4e-07	0.0219	722.5	69.7723	4275	GABA(A) receptor-associated protein (GABARAP)
NM_033671.1	IOH43039	50073	0.83787	6.97197	4e-07	0.05386	1959	25.5605	2963.5	cyclin B3 (CCNB3), transcript variant 2
NM_016287.2	IOH43530	49033.5	0.89538	6.81994	4e-07	0.03474	1924.5	25.4786	2909.5	heterochromatin protein 1, binding protein 3 (HP1BP3)
NM_138730.1	IOH9857	47939.5	0.71225	6.65993	4e-07	0.09583	1886	25.4186	3093.5	high mobility group nucleosomal binding domain 3 (HMGN3), transcript variant 2
BC021561.1	IOH14131	47473	0.84552	6.5917	4e-07	0.05139	1754	27.0656	3016	FACT complex subunit SPT16
NM_005720.1	IOH3992	47096.5	0.69199	6.53664	5e-07	0.10256	1757	26.8051	3694.5	actin related protein 2/3 complex, subunit 1B, 41kDa (ARPC1B)
NM_022048.1	IOH21026	46999	0.70248	6.52238	5e-07	0.09852	1654	28.4154	1494	casein kinase 1, gamma 1 (CSNK1G1)
BC000238.1	IOH4394	45762.5	0.98921	6.34154	4e-07	0.00295	1435	31.8902	2525	ankyrin repeat and zinc finger domain containing 1 (ANKZF1)
BC016778.1	IOH14690	45688	0.99125	6.33064	4e-07	0.00248	1491	30.6425	2902.5	KRR1, small subunit (SSU) processome component, homolog (yeast) (KRR1)
NM_006912.3	IOH29584	45321.5	0.94793	6.27703	4e-07	0.01696	1336	33.9233	3777.5	Ras-like without CAAX 1 (RIT1)
NM_002082.1		44839	0.99782	6.20646	4e-07	0.00054	1653	27.1258	2068.5	G protein-coupled receptor kinase 6
NM_012108.1	IOH13463	43665	0.98428	6.03477	5e-07	0.00515	1517	28.7838	2771.5	signal transducing adaptor family member 1 (STAP1)
NM_020317.2	IOH4823	42925	0.82541	5.92653	5e-07	0.05815	1726.5	24.8624	3478.5	chromosome 1 open reading frame 63 (C1orf63)
BC010501.1	IOH10253	42780	0.94002	5.90532	5e-07	0.0199	920.5	46.4747	2498	Catenin delta-1
NM_017692.1	IOH4894	42167.5	0.75479	5.81574	6e-07	0.08131	1556.5	27.0912	3367	aprataxin (APTX), transcript variant 4
NM_006861.2	IOH10011	42112.5	0.55329	5.8077	6e-07	0.14771	1789	23.5397	3536.5	RAB35, member RAS oncogene family (RAB35)
NM_001009613.1	IOH58584	41969	0.99686	5.78672	5e-07	0.00037	1140	36.8149	2499.5	Sperm protein associated with the nucleus on the X chromosome N4
NM_145063.1	IOH13839	41526	0.97412	5.72192	5e-07	0.00746	1149.5	36.1253	3101.5	chromosome 6 open reading frame 130 (C6orf130)
NM_016073.2	IOH10649	41220	0.96353	5.67717	5e-07	0.01156	1474	27.9647	1703	hepatoma-derived growth factor, related protein 3 (HDGFRP3)
NM_016508.2	IOH21339	40894	0.84497	5.62949	6e-07	0.05153	1545	26.4686	3067	Cyclin-dependent kinase-like 3
NM_177559.2	IOH13704	40522.5	0.93972	5.57516	6e-07	0.01967	1548.5	26.1689	3137	casein kinase 2, alpha 1 polypeptide (CSNK2A1), transcript variant 1
NM_006620.2	IOH4029	40318.5	0.84106	5.54532	6e-07	0.05288	599.5	67.2535	2777	HBS1-like (S. cerevisiae) (HBS1L)
BC018060.1	IOH11303	40119	0.79906	5.51614	6e-07	0.06595	1088.5	36.8571	2717.5	Ras-like without CAAX 2 (RIT2)
BC000442.1		39834.5	0.97099	5.47454	6e-07	0.00893	1575.5	25.2837	7061.5	Serine/threonine-protein kinase 12
NM_002136.1	IOH3526	39815.5	0.89177	5.47176	6e-07	0.0339	1265.5	31.4623	2847.5	heterogeneous nuclear ribonucleoprotein A1 (HNRNPA1), transcript variant 1
NM_004088.1	IOH11297	38962	0.98065	5.34693	6e-07	0.00599	1776.5	21.9319	5453.5	deoxynucleotidyltransferase, terminal (DNTT), transcript variant 1
BC048970.1	IOH26893	38508.5	0.93463	5.2806	6e-07	0.02132	1707.5	22.5526	4116.5	tubulin tyrosine ligase-like family, member 7 (TTLL7)
BC019039.2	IOH46089	38272	0.69303	5.24601	7e-07	0.10103	1440	26.5778	3342.5	Regulator of G-protein signaling 3
NM_173080.1	IOH34934	38271.5	0.91755	5.24594	6e-07	0.02714	1776.5	21.5432	2673.5	small proline-rich protein 4 (SPRR4)
BC000522.1	IOH3622	38007.5	0.55704	5.20733	8e-07	0.14751	1593	23.8591	2463	serpin peptidase inhibitor, clade F (alpha-2 antiplasmin, pigment epithelium derived factor), member 1 (SERPINF1)
NM_006275.2	IOH3168	37818	0.95085	5.17962	6e-07	0.01615	1411.5	26.7928	2820	splicing factor, arginine/serine-rich 6 (SFRS6)
NM_002690.1	IOH41443	36754	0.95196	5.02399	7e-07	0.01524	1291.5	28.4584	2832	polymerase (DNA directed), beta (POLB)
BC022816.1	IOH14672	36316	0.68354	4.95993	8e-07	0.10495	1065	34.0995	3662	NA
NM_016940.1	IOH12821	35428.5	0.54384	4.83014	9e-07	0.15119	1330.5	26.628	2419.5	RWD domain containing 2B (RWDD2B)
BC011234.1	IOH10261	35151	0.93438	4.78955	7e-07	0.02072	883.5	39.7861	2023	survival motor neuron domain containing 1 (SMNDC1)
NM_014508.2	IOH54737	35010.5	0.51331	4.769	9e-07	0.16208	975	35.9082	2336.5	apolipoprotein B mRNA editing enzyme, catalytic polypeptide-like 3C (APOBEC3C), mRNA.
NM_017819.1	IOH45746	34751.5	0.99368	4.73113	7e-07	0.00165	1274.5	27.2668	2280	RNA (guanine-9-)-methyltransferase domain-containing protein 1, mitochondrial
BC033856.1	IOH21797	34622.5	0.87719	4.71226	8e-07	0.04074	1323.5	26.1598	2730.5	La ribonucleoprotein domain family, member 1 (LARP1)
BC016330.1	IOH14709	34450	0.98767	4.68703	7e-07	0.00374	1910	18.0366	2669	RAD51 associated protein 1 (RAD51AP1)
NM_031412.1	IOH14808	34434	0.87419	4.68469	8e-07	0.04111	1074	32.0615	1929	GABA(A) receptor-associated protein like 1 (GABARAPL1)
NM_198395.1	IOH7337	34341.5	0.92529	4.67116	8e-07	0.02238	1242	27.6502	1885.5	GTPase activating protein (SH3 domain) binding protein 1 (G3BP1), transcript variant 2
BC001132.1	IOH3853	34216.5	0.96479	4.65287	8e-07	0.01159	1942.5	17.6147	3298.5	DEAD (Asp-Glu-Ala-Asp) box polypeptide 54 (DDX54)
BC020972.1		33860	0.83168	4.60074	8e-07	0.05522	1365	24.8059	2751	Casein kinase I isoform gamma-2
NM_020467.2	IOH3994	33802	0.60742	4.59225	9e-07	0.12961	1121	30.1534	2298	small trans-membrane and glycosylated protein (LOC57228), transcript variant 2
NM_080390.3	IOH41393	33774	0.91735	4.58816	8e-07	0.02671	917.5	36.8109	1884.5	transcription elongation factor A (SII)-like 2 (TCEAL2)
BC057774.1	IOH29168	33682	0.99686	4.5747	8e-07	0.00017	1334.5	25.2394	822	RNA (guanine-9-)-methyltransferase domain-containing protein 3
NM_018664.1	IOH44746	33665.5	0.93319	4.57229	8e-07	0.02081	854.5	39.3979	4708.5	Jun dimerization protein p21SNFT (SNFT)
BC006376.1	IOH6481	33628	0.86531	4.56681	8e-07	0.04344	1341.5	25.0675	3738.5	N-myristoyltransferase 2 (NMT2)
NM_201259.1	IOH45586	33598	0.82683	4.56242	9e-07	0.05754	1224	27.4493	2011	Mitochondrial import inner membrane translocase subunit TIM14
NM_000992.2	IOH1702	33434.5	0.98989	4.5385	8e-07	0.00286	1742	19.1932	3002	60S ribosomal protein L29
NM_198467.1	IOH40427	33393.5	0.90839	4.53251	8e-07	0.03005	1108	30.1385	1972	round spermatid basic protein 1-like (RSBN1L)
BC032124.1	IOH23093	33215.5	0.89297	4.50648	8e-07	0.0354	1930	17.2101	3474.5	bromodomain containing 3 (BRD3)
NM_014061.3	IOH10824	32939	0.93357	4.46603	8e-07	0.02104	931	35.3802	1814.5	melanoma antigen family H, 1 (MAGEH1)
NM_194290.1	IOH42276	32920.5	0.90848	4.46333	9e-07	0.03031	999.5	32.937	1630	cDNA FLJ42001 fis, clone SPLEN2029912 (LOC153684 protein) [Source:UniProtKB/TrEMBL;Acc:Q6ZVW3]
NM_021063.2	IOH58956	32866	0.99353	4.45536	8e-07	0.00181	1341.5	24.4994	1265.5	Histone H2B type 1-D
BC021187.1	IOH10893	32761	0.82598	4.44	9e-07	0.05741	1415.5	23.1445	2892.5	DKFZP434K028 protein (DKFZP434K028)
BC000535.1	IOH4145	32479.5	0.93482	4.39883	9e-07	0.02123	1277	25.4342	2060	Suppressor of SWI4 1 homolog
NM_017503.2	IOH12519	32291.5	0.8986	4.37134	9e-07	0.03339	1450	22.27	1977	surfeit 2 (SURF2)
NM_004728.2	IOH46173	32265	0.92149	4.36746	9e-07	0.02525	846	38.1383	2054	DEAD (Asp-Glu-Ala-Asp) box polypeptide 21 (DDX21)
BC036056.1	IOH27184	32190.5	0.84089	4.35656	9e-07	0.05274	1825.5	17.6338	5351.5	Fanconi anemia, complementation group M (FANCM)
NM_024692.3	IOH42634	32071.5	0.83151	4.33916	9e-07	0.05527	1489	21.539	1655.5	CAP-GLY domain containing linker protein family, member 4 (CLIP4)
BC096708.1	IOH63336	31835	0.97167	4.30457	9e-07	0.00915	1429.5	22.27	3892.5	Wilms tumor-associated protein
NM_004196.2		31702.5	0.8045	4.28519	1e-06	0.06426	1673	18.9495	2558	Cyclin-dependent kinase-like 1
BC030020.2	IOH22410	31373	0.87944	4.237	1e-06	0.04003	1217	25.779	2254	DEAD (Asp-Glu-Ala-Asp) box polypeptide 55 (DDX55)
NM_006808.2	IOH4539	30984.5	0.99211	4.18018	9e-07	0.00107	1653.5	18.7387	3104.5	Protein transport protein Sec61 subunit beta
NM_018441.2	IOH4050	30544	0.94069	4.11576	1e-06	0.01959	1504.5	20.3018	815	peroxisomal trans-2-enoyl-CoA reductase (PECR)
NM_002201.3	IOH6793	30070	0.8795	4.04644	1e-06	0.03847	1092.5	27.524	2945.5	interferon stimulated exonuclease gene 20kDa (ISG20)
NM_153332.2	IOH27323	29970	0.80782	4.03181	1.1e-06	0.06347	1061	28.2469	2054.5	three prime histone mRNA exonuclease 1 (THEX1)
BC029382.1	IOH23139	29726	0.97934	3.99612	1e-06	0.00595	1447.5	20.5361	2097.5	Angiogenic factor with G patch and FHA domains 1
BC066958.1	IOH61486	29668.5	0.85338	3.98772	1.1e-06	0.04874	1530.5	19.3848	3065	splicing factor, arginine/serine-rich 2, mRNA (cDNA clone MGC:87440 IMAGE:4837392), complete cds
NM_005371.2	IOH4172	29595	0.83361	3.97696	1.1e-06	0.05381	1538	19.2425	2921.5	methyltransferase like 1 (METTL1), transcript variant 1
NM_174942.1	IOH26291	29508.5	0.94501	3.96431	1e-06	0.01814	1385.5	21.2981	801	GAS2-like protein 3
NM_001015509.1	IOH54713	29381.5	0.89009	3.94574	1.1e-06	0.03636	1941	15.1373	2749	Peptidyl-tRNA hydrolase 2, mitochondrial
BC015586.2	IOH46065	29278	0.52061	3.9306	1.3e-06	0.1595	1742.5	16.8023	2745.5	laminin, gamma 1 (formerly LAMB2) (LAMC1)
NM_012117.1	IOH3162	29147.5	0.95297	3.91151	1.1e-06	0.01536	1427.5	20.4186	3524	chromobox homolog 5 (HP1 alpha homolog, Drosophila) (CBX5)
NM_003517.2	IOH29296	29140	0.94289	3.91042	1.1e-06	0.01883	1061	27.4647	2147.5	histone cluster 2, H2ac (HIST2H2AC)
NM_144664.3	IOH45592	28861.5	0.54531	3.86968	1.3e-06	0.15139	1284	22.4778	2728	Protein FAM76B
NM_014412.2	IOH7484	28697	0.67712	3.84563	1.3e-06	0.10655	309.5	92.7205	629.5	calcyclin binding protein (CACYBP), transcript variant 1
NM_205848.1	IOH43389	28645	0.94895	3.83802	1.1e-06	0.01614	1092	26.2317	2617.5	synaptotagmin VI (SYT6)
NM_015939.2	IOH3137	28543	0.56109	3.8231	1.3e-06	0.14606	784	36.4069	1797	tRNA methyltransferase 6 homolog (S. cerevisiae) (TRMT6)
NM_015640.1	IOH22934	28104.5	0.91134	3.75896	1.2e-06	0.02941	1368.5	20.5367	2318.5	SERPINE1 mRNA binding protein 1 (SERBP1), transcript variant 4
NM_003221.1	IOH25803	27888.5	0.92021	3.72737	1.2e-06	0.02558	856.5	32.561	1424	transcription factor AP-2 beta (activating enhancer binding protein 2 beta) (TFAP2B)
NM_006924.3	IOH11039	27829.5	0.95394	3.71875	1.2e-06	0.01512	756	36.8115	2026	splicing factor, arginine/serine-rich 1 (splicing factor 2, alternate splicing factor) (SFRS1), transcript variant 1
BC009250.1	IOH27775	27685	0.94991	3.69761	1.2e-06	0.01568	997.5	27.7544	1590	guanine nucleotide binding protein-like 2 (nucleolar) (GNL2)
BC067823.1	IOH61674	27545.5	0.90435	3.67721	1.2e-06	0.0317	455	60.5396	796.5	Calcyclin-binding protein
NM_004602.2	IOH62672	27347.5	0.99084	3.64825	1.2e-06	0.00271	987	27.7077	2210.5	Double-stranded RNA-binding protein Staufen homolog 1
NM_003524.2	IOH58715	27236	0.90924	3.63195	1.2e-06	0.02991	980.5	27.7777	3248.5	Histone H2B type 1-H
BC031828.1	IOH22203	26989.5	0.86903	3.5959	1.3e-06	0.04305	1344	20.0815	1493.5	kinesin heavy chain member 2A (KIF2A)
NM_152634.1	IOH21490	26854	0.93171	3.57608	1.3e-06	0.02233	1144.5	23.4635	1241	TFS2-M domain-containing protein 1 (MGC17403)
NM_033642.1	IOH36760	26696	0.86708	3.55297	1.3e-06	0.04423	1861.5	14.3411	4289.5	fibroblast growth factor 13 (FGF13), transcript variant 1B
NM_032338.2	IOH7537	26657.5	0.9808	3.54734	1.3e-06	0.00459	999.5	26.6708	3616	chromosome 12 open reading frame 31 (C12orf31)
NM_015014.1	IOH23193	26483	0.97541	3.52182	1.3e-06	0.00801	1640	16.1482	3139.5	RNA binding motif protein 34 (RBM34)
NM_032350.3	IOH6347	26353.5	0.63698	3.50288	1.5e-06	0.12018	763.5	34.5167	2055.5	Uncharacterized protein C7orf50
NM_012420.1	IOH22625	26353.5	0.78249	3.50288	1.4e-06	0.07231	1049	25.1225	2527	interferon-induced protein with tetratricopeptide repeats 5 (IFIT5)
BC094800.1	IOH62619	26260.5	0.84731	3.48928	1.4e-06	0.0507	999.5	26.2736	2207	Jouberin
NM_013293.1	IOH9999	26065.5	0.85369	3.46075	1.4e-06	0.0481	1003.5	25.9746	1924	Transformer-2 protein homolog
NM_003503.2		26027	0.85888	3.45512	1.4e-06	0.0464	1259.5	20.6645	1660.5	Cell division cycle 7-related protein kinase
NM_016203.2	IOH42382	25998.5	0.90686	3.45096	1.4e-06	0.03054	1816.5	14.3124	2199.5	protein kinase, AMP-activated, gamma 2 non-catalytic subunit (PRKAG2), transcript variant a, mRNA.
BC032347.1	IOH21704	25988.5	0.82526	3.44949	1.4e-06	0.05809	1953.5	13.3036	2245.5	chromosome 8 open reading frame 59 (C8orf59)
NM_004178.3	IOH45867	25944	0.98609	3.44299	1.3e-06	0.00431	964	26.9129	1279	TAR (HIV-1) RNA binding protein 2 (TARBP2), transcript variant 3
NM_005738.1	IOH5077	25942	0.78541	3.44269	1.5e-06	0.07076	1112	23.3291	3272	ADP-ribosylation factor-like 4A (ARL4A), transcript variant 1
NM_207035.1	IOH41684	25940.5	0.86602	3.44247	1.4e-06	0.04402	586.5	44.2293	1182	UPF0471 protein C1orf63 homolog
NM_022755.2	IOH10937	25818.5	0.83322	3.42463	1.4e-06	0.05491	919	28.0941	1813	inositol 1,3,4,5,6-pentakisphosphate 2-kinase (IPPK)
NM_017566.2	IOH11408	25752	0.93311	3.41491	1.4e-06	0.02208	1081.5	23.8114	828	kelch domain containing 4 (KLHDC4)
NM_002128.2	IOH2937	25730	0.88975	3.41169	1.4e-06	0.03639	1289	19.9612	3855	high-mobility group box 1 (HMGB1)
BC101406.1	IOH63592	25726	0.61205	3.4111	1.6e-06	0.12814	1021	25.1969	906.5	heart and neural crest derivatives expressed 2, mRNA (cDNA clone MGC:125303 IMAGE:40003700), complete cds
BC020555.1	IOH10305	25673.5	0.87199	3.40342	1.4e-06	0.0393	902.5	28.4471	1524	SERPINE1 mRNA binding protein 1 (SERBP1)
NM_022720.5	IOH52788	25613	0.95805	3.39457	1.4e-06	0.01375	845	30.3112	1789	DiGeorge syndrome critical region gene 8 (DGCR8)
NM_004881.1	IOH3658	25376.5	0.83466	3.35999	1.5e-06	0.05392	1471.5	17.2453	1013.5	tumor protein p53 inducible protein 3 (TP53I3), transcript variant 1
BC067755.1	IOH40120	25341	0.81639	3.35479	1.5e-06	0.06094	1104.5	22.9434	2081	potassium channel tetramerisation domain containing 18 (KCTD18)
NM_004965.3	IOH4772	25231.5	0.90419	3.33878	1.5e-06	0.0317	999	25.2568	2007	high-mobility group nucleosome binding domain 1 (HMGN1)
NM_001697.1	IOH13236	25177	0.91676	3.3308	1.4e-06	0.02662	1141	22.0657	1033	ATP synthase, H+ transporting, mitochondrial F1 complex, O subunit (oligomycin sensitivity conferring protein) (ATP5O), nuclear gene encoding mitochondrial protein
BC038105.2	IOH27173	25168.5	0.87978	3.32957	1.5e-06	0.03981	1489.5	16.8973	2323.5	membrane protein, palmitoylated 7 (MAGUK p55 subfamily member 7) (MPP7)
BC044586.1	IOH28860	25081.5	0.93708	3.31684	1.4e-06	0.02078	1003.5	24.994	1764	ATP-dependent RNA helicase DHX8
NM_001023.2	IOH6083	25057	0.92965	3.31325	1.5e-06	0.0228	1096.5	22.8518	1378	ribosomal protein S20 (RPS20)
NM_003769.2	IOH41184	25029	0.88482	3.30917	1.5e-06	0.03644	1259	19.8801	3085.5	splicing factor, arginine/serine-rich 9 (SFRS9)
BC001755.1	IOH4451	24983.5	0.94456	3.30251	1.5e-06	0.01729	1346	18.5613	2279	Leiomodin-1
BC036434.1	IOH62212	24840.5	0.90781	3.28159	1.5e-06	0.03003	938	26.4824	1518	Serine/threonine-protein kinase VRK2
NM_133336.1	IOH42549	24737	0.87997	3.26646	1.5e-06	0.03985	589	41.9983	1433	Wolf-Hirschhorn syndrome candidate 1 (WHSC1), transcript variant 9
BC010919.1	IOH27800	24621.5	0.95605	3.24956	1.5e-06	0.01433	1541.5	15.9724	2159	ribosomal protein L35 (RPL35)
BC034435.1	IOH21500	24495	0.946	3.23106	1.5e-06	0.01726	927.5	26.4097	1397.5	zinc finger CCCH-type containing 3 (ZC3H3)
NM_003527.4	IOH58710	24397	0.7359	3.21673	1.7e-06	0.0873	1055.5	23.1142	1608.5	Histone H2B type 1-O
BC009458.1	IOH13468	24320	0.95922	3.20547	1.5e-06	0.01285	738.5	32.9316	1865.5	Homeobox protein BarH-like 1
NM_022650.1	IOH41794	24267	0.8926	3.19771	1.6e-06	0.03508	1334.5	18.1843	2156.5	RAS p21 protein activator (GTPase activating protein) 1 (RASA1), transcript variant 2
BC047536.1	IOH27737	24193	0.85696	3.18689	1.6e-06	0.04729	1094.5	22.1042	4202	sciellin (SCEL)
NM_032943.2	IOH38478	24046	0.61525	3.1654	1.8e-06	0.12804	856	28.0911	2140	synaptotagmin-like 2 (SYTL2), transcript variant a
BC000733.1	IOH4627	23918.5	0.95796	3.14675	1.6e-06	0.01381	1397.5	17.1152	2675.5	eukaryotic translation initiation factor 3, subunit G (EIF3S4)
BC037311.1	IOH27689	23869	0.9351	3.1395	1.6e-06	0.02127	1634	14.6077	1028	Voltage-dependent L-type calcium channel subunit beta-1
NM_016440.1		23838.5	0.99082	3.13504	1.6e-06	0.0027	1890	12.613	1981	Serine/threonine-protein kinase VRK3
BC001494.1	IOH14556	23799	0.72968	3.12927	1.8e-06	0.08973	1534	15.5143	1059.5	WD repeat domain 57 (U5 snRNP specific) (WDR57)
NM_003910.2	IOH23209	23616.5	0.79886	3.10258	1.7e-06	0.06662	1426.5	16.5556	3127	BUD31 homolog (S. cerevisiae) (BUD31)
BC032508.1	IOH62199	23485	0.94286	3.08335	1.6e-06	0.01536	989.5	23.7342	1707	PNMA-like 1, mRNA (cDNA clone MGC:45422 IMAGE:5246377), complete cds
NM_014878.2	IOH10030	23362	0.958	3.06536	1.6e-06	0.01326	1087	21.4922	1569.5	Pumilio domain-containing protein KIAA0020
NM_016648.1	IOH41297	23188.5	0.85378	3.03998	1.8e-06	0.04784	739	31.3782	2309	La ribonucleoprotein domain family, member 7 (LARP7), transcript variant 1
BC094719.1	IOH62673	23094	0.78969	3.02616	1.8e-06	0.06791	998.5	23.1287	2815.5	Rho GTPase-activating protein 12
NM_018215.2	IOH40888	23004.5	0.84048	3.01307	1.8e-06	0.05241	747.5	30.7753	2229.5	hypothetical protein FLJ10781 (FLJ10781), transcript variant 1
BC001370.2	IOH3980	22988.5	0.76484	3.01073	1.9e-06	0.07398	658	34.9369	2168	LIM and senescent cell antigen-like domains 2 (LIMS2)
NM_003677.3	IOH56971	22987.5	0.91726	3.01058	1.7e-06	0.02679	1245.5	18.4564	3289.5	Density-regulated protein

## Sheet: G4-3_25uM
Database ID	Ultimate ORF ID	Signal Used	Z-Factor	Z-Score	CI P-Value	Replicate Spot CV	Neg Signa Used	Fold Increase over Neg	Pos Signal Used	Description
NM_020317.2	IOH4823	65479	0.99811	6.47379	2.2e-06	9e-05	1726.5	37.9259	3478.5	chromosome 1 open reading frame 63 (C1orf63)
BC029760.1	IOH22119	65467.5	0.99795	6.47258	2.3e-06	0.00014	1656.5	39.5216	5427.5	OTU domain containing 6B (OTUD6B)
NM_007278.1	IOH41289	65465.5	0.99749	6.47237	2.3e-06	5e-05	722.5	90.6097	4275	GABA(A) receptor-associated protein (GABARAP)
NM_032345.1	IOH6625	65459	0.99607	6.47169	2.3e-06	2e-05	1111	58.919	862.5	within bgcn homolog (Drosophila) (WIBG)
NM_198513.1	IOH11823	65455	0.99873	6.47126	2.3e-06	0.00024	1704.5	38.4013	4090.5	PHD finger protein 20-like 1 (PHF20L1), transcript variant 3
NM_001997.2	IOH1655	65452	0.99931	6.47095	2.3e-06	4e-05	1927.5	33.9569	3554.5	Finkel-Biskis-Reilly murine sarcoma virus (FBR-MuSV) ubiquitously expressed (FAU)
BC032124.1	IOH23093	65449	0.99927	6.47063	2.3e-06	0.00011	1930	33.9114	3474.5	bromodomain containing 3 (BRD3)
BC064984.1	IOH40665	65449	0.99638	6.47063	2.3e-06	0.00013	1680	38.9577	3701.5	additional sex combs like 1 (Drosophila) (ASXL1)
NM_016167.3	IOH40609	65448.5	0.99831	6.47058	2.3e-06	1e-05	1239.5	52.8023	2778.5	nucleolar protein 7, 27kDa (NOL7)
BC002509.1	IOH3968	65447.5	0.99571	6.47047	2.3e-06	0.00016	121.5	538.663	992.5	PHD finger protein 23
BC000522.1	IOH3622	65441.5	0.99839	6.46984	2.3e-06	5e-05	1593	41.0807	2463	serpin peptidase inhibitor, clade F (alpha-2 antiplasmin, pigment epithelium derived factor), member 1 (SERPINF1)
BC022524.1	IOH10757	65440	0.99861	6.46968	2.3e-06	0.00019	1930.5	33.898	1907	fibroblast growth factor 12 (FGF12)
BC000733.1	IOH4627	65427.5	0.99618	6.46836	2.3e-06	0.00092	1397.5	46.8175	2675.5	eukaryotic translation initiation factor 3, subunit G (EIF3S4)
BC056415.1	IOH29068	65423	0.99589	6.46789	2.3e-06	6e-05	1431	45.7184	2784.5	RNA polymerase II-associated protein 3
BC002914.1	IOH5733	65413	0.99588	6.46683	2.3e-06	9e-05	1134	57.6834	1157	WAS/WASL-interacting protein family member 1
BC011234.1	IOH10261	65374	0.99151	6.46272	2.3e-06	0.00175	883.5	73.9943	2023	survival motor neuron domain containing 1 (SMNDC1)
BC040106.1	IOH26285	65373.5	0.99399	6.46267	2.3e-06	0.00077	1144.5	57.1197	4216.5	hypothetical protein HSPC111 (HSPC111)
BC000758.1	IOH3735	65279.5	0.98935	6.45276	2.3e-06	0.0032	1678.5	38.8916	3564	Coiled-coil domain-containing protein 28A
NM_001032293.1	IOH3584	65214.5	0.99385	6.44591	2.3e-06	0.00155	898	72.6219	1173.5	zinc finger protein 207 (ZNF207), transcript variant 2
NM_033671.1	IOH43039	64998	0.96937	6.42309	2.3e-06	0.01007	1959	33.1792	2963.5	cyclin B3 (CCNB3), transcript variant 2
BC093051.1	IOH63174	64887.5	0.96002	6.41144	2.3e-06	0.012	1480.5	43.8281	2849.5	Nuclear protein Hcc-1
NM_014412.2	IOH7484	64682	0.95116	6.38978	2.4e-06	0.01467	309.5	208.989	629.5	calcyclin binding protein (CACYBP), transcript variant 1
BC047536.1	IOH27737	64242	0.92051	6.3434	2.4e-06	0.02613	1094.5	58.6953	4202	sciellin (SCEL)
NM_001017417.1	IOH54734	64012.5	0.90298	6.31921	2.5e-06	0.03185	1852	34.564	3986	cancer/testis antigen family 45, member A1 (CT45A1), mRNA.
NM_002677.1	IOH27101	63960	0.8983	6.31367	2.5e-06	0.03308	1332.5	48	2298	peripheral myelin protein 2 (PMP2)
NM_016508.2	IOH21339	62925.5	0.86891	6.20462	2.6e-06	0.04303	1545	40.7285	3067	Cyclin-dependent kinase-like 3
BC016330.1	IOH14709	62682.5	0.81004	6.17901	2.7e-06	0.06318	1910	32.8181	2669	RAD51 associated protein 1 (RAD51AP1)
BC067755.1	IOH40120	62569	0.91709	6.16704	2.6e-06	0.02696	1104.5	56.6492	2081	potassium channel tetramerisation domain containing 18 (KCTD18)
BC000238.1	IOH4394	62397	0.95443	6.14892	2.5e-06	0.01503	1435	43.4822	2525	ankyrin repeat and zinc finger domain containing 1 (ANKZF1)
NM_138730.1	IOH9857	61956	0.75389	6.10243	2.8e-06	0.08001	1886	32.8505	3093.5	high mobility group nucleosomal binding domain 3 (HMGN3), transcript variant 2
NM_006838.1	IOH11106	61707.5	0.74192	6.07624	2.9e-06	0.08582	1630.5	37.8458	2907	methionyl aminopeptidase 2 (METAP2)
BC018060.1	IOH11303	61676	0.7379	6.07292	2.9e-06	0.08617	1088.5	56.6615	2717.5	Ras-like without CAAX 2 (RIT2)
BC070154.1	IOH63011	61358	0.97333	6.03939	2.6e-06	0.00749	1715.5	35.7668	2690	Non-histone chromosomal protein HMG-14
BC021561.1	IOH14131	61155.5	0.93778	6.01804	2.7e-06	0.02022	1754	34.8663	3016	FACT complex subunit SPT16
BC022361.1	IOH14170	60564	0.77136	5.9557	2.9e-06	0.075	870	69.6138	2730.5	rRNA-processing protein FCF1 homolog
NM_021032.2	IOH35339	59972.5	0.61102	5.89335	3.2e-06	0.12886	1209.5	49.5845	3111.5	fibroblast growth factor 12 (FGF12), transcript variant 1
BC000442.1		59271.5	0.81919	5.81945	3e-06	0.06009	1575.5	37.6208	7061.5	Serine/threonine-protein kinase 12
NM_020467.2	IOH3994	58919.5	0.73474	5.78235	3.2e-06	0.08716	1121	52.5598	2298	small trans-membrane and glycosylated protein (LOC57228), transcript variant 2
BC067823.1	IOH61674	58784	0.99485	5.76807	2.8e-06	0.00118	455	129.196	796.5	Calcyclin-binding protein
NM_201998.1	IOH56887	57915.5	0.66694	5.67652	3.4e-06	0.11012	716	80.8876	1240	Splicing factor 1
NM_022048.1	IOH21026	57834	0.81254	5.66793	3.1e-06	0.06062	1654	34.9661	1494	casein kinase 1, gamma 1 (CSNK1G1)
NM_005720.1	IOH3992	57749.5	0.98304	5.65902	2.9e-06	0.00486	1757	32.8682	3694.5	actin related protein 2/3 complex, subunit 1B, 41kDa (ARPC1B)
BC044586.1	IOH28860	57276.5	0.99039	5.60915	3e-06	0.00265	1003.5	57.0767	1764	ATP-dependent RNA helicase DHX8
BC019039.2	IOH46089	57082	0.72217	5.58866	3.4e-06	0.09199	1440	39.6403	3342.5	Regulator of G-protein signaling 3
NM_006912.3	IOH29584	56959.5	0.95283	5.57574	3e-06	0.01508	1336	42.6344	3777.5	Ras-like without CAAX 1 (RIT1)
NM_004397.3	IOH45655	56945.5	0.87052	5.57427	3.2e-06	0.0426	1997.5	28.5084	2963.5	Probable ATP-dependent RNA helicase DDX6
BC014051.1	IOH14549	56499.5	0.94152	5.52726	3.1e-06	0.01909	1775.5	31.8217	3945.5	small inducible cytokine subfamily E, member 1 (endothelial monocyte-activating) (SCYE1)
BC016778.1	IOH14690	56204.5	0.85599	5.49615	3.3e-06	0.04651	1491	37.6958	2902.5	KRR1, small subunit (SSU) processome component, homolog (yeast) (KRR1)
BC031650.1	IOH22742	56083	0.62014	5.48335	3.7e-06	0.12646	1421	39.4673	2562.5	Putative E3 ubiquitin-protein ligase SH3RF2
NM_018696.1	IOH12628	55594	0.9945	5.4318	3.1e-06	0.0012	394.5	140.923	1321	elaC homolog 1 (E. coli) (ELAC1)
BC031828.1	IOH22203	55402	0.82423	5.41156	3.4e-06	0.05769	1344	41.2217	1493.5	kinesin heavy chain member 2A (KIF2A)
NM_006620.2	IOH4029	54930.5	0.9106	5.36186	3.3e-06	0.02826	599.5	91.6272	2777	HBS1-like (S. cerevisiae) (HBS1L)
NM_198467.1	IOH40427	54739.5	0.81345	5.34173	3.5e-06	0.06127	1108	49.4039	1972	round spermatid basic protein 1-like (RSBN1L)
NM_017819.1	IOH45746	54473	0.92432	5.31364	3.4e-06	0.02433	1274.5	42.7407	2280	RNA (guanine-9-)-methyltransferase domain-containing protein 1, mitochondrial
BC013039.1	IOH13569	54405.5	0.81498	5.30652	3.6e-06	0.06089	918.5	59.233	2154	Growth arrest and DNA-damage-inducible proteins-interacting protein 1
BC006376.1	IOH6481	54322.5	0.79106	5.29777	3.6e-06	0.069	1341.5	40.4939	3738.5	N-myristoyltransferase 2 (NMT2)
NM_012387.1	IOH11317	54061	0.75845	5.27021	3.7e-06	0.07769	1946.5	27.7734	5461	peptidyl arginine deiminase, type IV (PADI4)
NM_173080.1	IOH34934	53252.5	0.9234	5.18498	3.5e-06	0.02537	1776.5	29.9761	2673.5	small proline-rich protein 4 (SPRR4)
BC011885.1	IOH14206	53158	0.76585	5.17502	3.8e-06	0.07569	1298	40.9538	1533.5	eukaryotic translation initiation factor 2A, 65kDa (EIF2A)
NM_002082.1		52706	0.85473	5.12738	3.7e-06	0.04808	1653	31.8851	2068.5	G protein-coupled receptor kinase 6
NM_006861.2	IOH10011	52335.5	0.97328	5.08832	3.6e-06	0.00826	1789	29.2541	3536.5	RAB35, member RAS oncogene family (RAB35)
NM_016287.2	IOH43530	51804.5	0.97602	5.03235	3.6e-06	0.00719	1924.5	26.9184	2909.5	heterochromatin protein 1, binding protein 3 (HP1BP3)
NM_002136.1	IOH3526	51690.5	0.92774	5.02032	3.7e-06	0.02308	1265.5	40.8459	2847.5	heterogeneous nuclear ribonucleoprotein A1 (HNRNPA1), transcript variant 1
NM_012108.1	IOH13463	51639	0.97951	5.0149	3.7e-06	0.00674	1517	34.0402	2771.5	signal transducing adaptor family member 1 (STAP1)
NM_004881.1	IOH3658	51153.5	0.90304	4.96373	3.9e-06	0.03026	1471.5	34.7628	1013.5	tumor protein p53 inducible protein 3 (TP53I3), transcript variant 1
NM_006808.2	IOH4539	51068	0.98022	4.95471	3.7e-06	0.00593	1653.5	30.8848	3104.5	Protein transport protein Sec61 subunit beta
NM_018441.2	IOH4050	50869.5	0.84359	4.93379	4e-06	0.05172	1504.5	33.8116	815	peroxisomal trans-2-enoyl-CoA reductase (PECR)
NM_032636.2	IOH4088	50857.5	0.61239	4.93252	4.5e-06	0.12815	1582	32.1476	2551.5	proline/serine-rich coiled-coil 1 (PSRC1), transcript variant 1
NM_004728.2	IOH46173	50793.5	0.91498	4.92577	3.9e-06	0.02813	846	60.0396	2054	DEAD (Asp-Glu-Ala-Asp) box polypeptide 21 (DDX21)
NM_016073.2	IOH10649	50739.5	0.93643	4.92009	3.9e-06	0.02017	1474	34.423	1703	hepatoma-derived growth factor, related protein 3 (HDGFRP3)
NM_001321.1	IOH1779	50467	0.91445	4.89135	3.9e-06	0.02769	460.5	109.592	1519.5	cysteine and glycine-rich protein 2 (CSRP2)
NM_014061.3	IOH10824	50154	0.68651	4.85836	4.5e-06	0.10371	931	53.8711	1814.5	melanoma antigen family H, 1 (MAGEH1)
NM_016940.1	IOH12821	50146.5	0.61756	4.85758	4.6e-06	0.12128	1330.5	37.69	2419.5	RWD domain containing 2B (RWDD2B)
NM_001697.1	IOH13236	50021	0.81534	4.84435	4.2e-06	0.0577	1141	43.8396	1033	ATP synthase, H+ transporting, mitochondrial F1 complex, O subunit (oligomycin sensitivity conferring protein) (ATP5O), nuclear gene encoding mitochondrial protein
NM_014473.2	IOH9851	49982	0.74687	4.84023	4.3e-06	0.07931	1225.5	40.785	4625.5	DIM1 dimethyladenosine transferase 1-like (S. cerevisiae) (DIMT1L)
NM_024692.3	IOH42634	49776	0.91835	4.81851	4e-06	0.0235	1489	33.4291	1655.5	CAP-GLY domain containing linker protein family, member 4 (CLIP4)
BC036056.1	IOH27184	49771	0.84545	4.81799	4.2e-06	0.05103	1825.5	27.2643	5351.5	Fanconi anemia, complementation group M (FANCM)
NM_001015509.1	IOH54713	49713	0.94125	4.81188	4e-06	0.01855	1941	25.6121	2749	Peptidyl-tRNA hydrolase 2, mitochondrial
NM_198395.1	IOH7337	49423.5	0.89616	4.78137	4.1e-06	0.03355	1242	39.7935	1885.5	GTPase activating protein (SH3 domain) binding protein 1 (G3BP1), transcript variant 2
NM_004088.1	IOH11297	49420.5	0.71167	4.78104	4.5e-06	0.0939	1776.5	27.819	5453.5	deoxynucleotidyltransferase, terminal (DNTT), transcript variant 1
BC001662.1		49139	0.75586	4.75137	4.5e-06	0.07624	1796.5	27.3526	4520.5	MAP kinase-activated protein kinase 3
BC029220.1	IOH22755	49057.5	0.72271	4.74278	4.6e-06	0.09131	456	107.582	1073	Transcription factor SOX-5
BC098302.1	IOH63362	48938.5	0.96326	4.73024	4.1e-06	0.01157	769.5	63.5978	871.5	Kanadaptin
BC001755.1	IOH4451	48932	0.89627	4.72955	4.2e-06	0.03436	1346	36.3536	2279	Leiomodin-1
BC010919.1	IOH27800	48857.5	0.91542	4.7217	4.2e-06	0.02714	1541.5	31.6948	2159	ribosomal protein L35 (RPL35)
BC002880.1	IOH5687	48670	0.98072	4.70194	4.1e-06	0.00622	727	66.9464	1221	cysteinyl-tRNA synthetase (CARS)
NM_003677.3	IOH56971	48487.5	0.748	4.6827	4.6e-06	0.08177	1245.5	38.9301	3289.5	Density-regulated protein
BC030020.2	IOH22410	48443	0.92386	4.67801	4.3e-06	0.02473	1217	39.8053	2254	DEAD (Asp-Glu-Ala-Asp) box polypeptide 55 (DDX55)
NM_004844.1	IOH13842	48390.5	0.93723	4.67247	4.2e-06	0.02024	205.5	235.477	484.5	SH3-domain binding protein 5 (BTK-associated) (SH3BP5), transcript variant 1
BC033708.1	IOH21753	48108.5	0.96332	4.64275	4.2e-06	0.01022	604.5	79.584	2120.5	Ral GEF with PH domain and SH3 binding motif 1 (RALGPS1)
NM_153694.3	IOH40756	47644	0.6825	4.59378	5e-06	0.10517	380	125.379	825	synaptonemal complex protein 3 (SYCP3)
BC011454.1	IOH9647	47489	0.90353	4.57745	4.5e-06	0.03157	189	251.265	629	angiomotin like 2 (AMOTL2)
NM_145010.1	IOH10871	47073.5	0.82801	4.53364	4.7e-06	0.05553	703.5	66.9133	1818.5	chromosome 10 open reading frame 63 (C10orf63)
NM_194290.1	IOH42276	45847.5	0.89262	4.40441	4.8e-06	0.03487	999.5	45.8704	1630	cDNA FLJ42001 fis, clone SPLEN2029912 (LOC153684 protein) [Source:UniProtKB/TrEMBL;Acc:Q6ZVW3]
NM_032403.1	IOH6540	45765	0.92176	4.39572	4.8e-06	0.02494	1336.5	34.2424	2713.5	protocadherin gamma subfamily C, 3 (PCDHGC3), transcript variant 3
BC038105.2	IOH27173	45723	0.82599	4.39128	5e-06	0.05707	1489.5	30.6969	2323.5	membrane protein, palmitoylated 7 (MAGUK p55 subfamily member 7) (MPP7)
NM_024333.1	IOH4546	45642	0.95348	4.38275	4.7e-06	0.0145	332	137.476	1103.5	Fibronectin type III and SPRY domain-containing protein 1
NM_178010.1	IOH43581	45544	0.84895	4.37242	5e-06	0.05012	525.5	86.6679	1565.5	SRY (sex determining region Y)-box 5 (SOX5), transcript variant 3
NM_001009613.1	IOH58584	45252.5	0.7768	4.34169	5.2e-06	0.0678	1140	39.6952	2499.5	Sperm protein associated with the nucleus on the X chromosome N4
BC032347.1	IOH21704	45082.5	0.95146	4.32377	4.8e-06	0.01354	1953.5	23.0778	2245.5	chromosome 8 open reading frame 59 (C8orf59)
NM_003362.2	IOH11675	44852	0.94832	4.29947	4.9e-06	0.01703	1613	27.8066	2756	uracil-DNA glycosylase (UNG), transcript variant 1
NM_005639.1	IOH29114	44691	0.72788	4.2825	5.5e-06	0.08965	794	56.2859	1491	synaptotagmin I (SYT1)
NM_002363.1	IOH10928	44470	0.93403	4.2592	5e-06	0.02007	886.5	50.1636	972.5	melanoma antigen family B, 1 (MAGEB1), transcript variant 1
NM_172160.1	IOH35727	44452.5	0.92418	4.25737	5.1e-06	0.02509	131	339.332	521	potassium voltage-gated channel, shaker-related subfamily, beta member 1 (KCNAB1), transcript variant 1
NM_177559.2	IOH13704	44337	0.82891	4.24519	5.3e-06	0.05636	1548.5	28.6322	3137	casein kinase 2, alpha 1 polypeptide (CSNK2A1), transcript variant 1
NM_022140.2	IOH38016	44324.5	0.90123	4.24387	5.1e-06	0.03208	1236	35.8612	2511	Band 4.1-like protein 4A
BC015586.2	IOH46065	44211	0.84696	4.23191	5.3e-06	0.04984	1742.5	25.3722	2745.5	laminin, gamma 1 (formerly LAMB2) (LAMC1)
BC047776.2	IOH26688	44051	0.86855	4.21504	5.3e-06	0.04334	1987	22.1696	897	coiled-coil domain containing 43 (CCDC43)
BC098112.1	IOH63324	43702.5	0.57364	4.1783	6.2e-06	0.14124	1213.5	36.0136	2056.5	Histone H2B type 1-N
NM_031412.1	IOH14808	43506.5	0.86757	4.15765	5.4e-06	0.0398	1074	40.5088	1929	GABA(A) receptor-associated protein like 1 (GABARAPL1)
NM_000992.2	IOH1702	43336	0.98399	4.13968	5.2e-06	0.00467	1742	24.8772	3002	60S ribosomal protein L29
NM_033642.1	IOH36760	43292.5	0.93681	4.13509	5.3e-06	0.02024	1861.5	23.2568	4289.5	fibroblast growth factor 13 (FGF13), transcript variant 1B
BC007957.1	IOH6766	43288	0.52159	4.13461	6.5e-06	0.15685	302.5	143.101	1376	chromosome 20 open reading frame 116 (C20orf116)
NM_201259.1	IOH45586	42978	0.93212	4.10193	5.4e-06	0.02165	1224	35.1127	2011	Mitochondrial import inner membrane translocase subunit TIM14
BC000770.1	IOH4688	42975	0.94747	4.10162	5.3e-06	0.0151	910	47.2253	3475.5	death inducer-obliterator 1 (DIDO1)
NM_080390.3	IOH41393	42939.5	0.71081	4.09788	6e-06	0.09174	917.5	46.8005	1884.5	transcription elongation factor A (SII)-like 2 (TCEAL2)
NM_016606.2	IOH40596	42885	0.72342	4.09213	6e-06	0.08983	622	68.9469	1750	receptor accessory protein 2 (REEP2)
NM_153332.2	IOH27323	42858.5	0.80031	4.08934	5.8e-06	0.06568	1061	40.3944	2054.5	three prime histone mRNA exonuclease 1 (THEX1)
BC033856.1	IOH21797	42828.5	0.69374	4.08617	6.1e-06	0.10106	1323.5	32.36	2730.5	La ribonucleoprotein domain family, member 1 (LARP1)
NM_014508.2	IOH54737	42746.5	0.82398	4.07753	5.7e-06	0.05758	975	43.8426	2336.5	apolipoprotein B mRNA editing enzyme, catalytic polypeptide-like 3C (APOBEC3C), mRNA.
BC034488.2	IOH22312	42247	0.81566	4.02488	5.9e-06	0.05851	785.5	53.7836	1520.5	ATP-binding cassette, sub-family F (GCN20), member 1 (ABCF1)
NM_006925.2	IOH58606	42193	0.88169	4.01919	5.7e-06	0.03821	1371	30.7753	1746.5	Splicing factor, arginine/serine-rich 5
NM_144659.1	IOH21795	42055.5	0.50009	4.00469	7e-06	0.16577	971	43.3115	3197.5	t-complex 10 (mouse)-like (TCP10L)
NM_002690.1	IOH41443	42015	0.58766	4.00042	6.6e-06	0.12999	1291.5	32.5319	2832	polymerase (DNA directed), beta (POLB)
BC001132.1	IOH3853	41939.5	0.80962	3.99247	6e-06	0.0627	1942.5	21.5905	3298.5	DEAD (Asp-Glu-Ala-Asp) box polypeptide 54 (DDX54)
NM_145702.1	IOH40861	41878	0.86927	3.98598	5.8e-06	0.0415	1090.5	38.4026	1121	tigger transposable element derived 1 (TIGD1)
BC020972.1		41431	0.9037	3.93886	5.9e-06	0.03185	1365	30.3524	2751	Casein kinase I isoform gamma-2
NM_178152.1	IOH20954	41213.5	0.50381	3.91594	7.3e-06	0.16507	1213.5	33.9625	2148	Neuronal migration protein doublecortin
NM_004602.2	IOH62672	41158	0.74875	3.91009	6.4e-06	0.08315	987	41.7001	2210.5	Double-stranded RNA-binding protein Staufen homolog 1
NM_017451.1	IOH42068	40360	0.84162	3.82597	6.4e-06	0.0527	1400	28.8286	3461.5	BAI1-associated protein 2 (BAIAP2), transcript variant 2
NM_004215.2	IOH10322	40168	0.52403	3.80573	7.5e-06	0.15199	202.5	198.36	1155.5	estrogen receptor binding site associated, antigen, 9 (EBAG9), transcript variant 1
BC029382.1	IOH23139	40100	0.91263	3.79857	6.2e-06	0.02786	1447.5	27.7029	2097.5	Angiogenic factor with G patch and FHA domains 1
NM_005517.2	IOH40568	39954	0.6599	3.78317	7.1e-06	0.11199	943	42.369	1422.5	high-mobility group nucleosomal binding domain 2 (HMGN2)
NM_006790.1	IOH7249	39907	0.94147	3.77822	6.2e-06	0.01882	666.5	59.8755	1265.5	myotilin (MYOT)
NM_203284.1	IOH39978	39851.5	0.98857	3.77237	6.1e-06	0.00172	678	58.778	1299.5	recombination signal binding protein for immunoglobulin kappa J region (RBPJ), transcript variant 4
NM_000989.2	IOH3809	39761	0.78621	3.76283	6.8e-06	0.07053	1641.5	24.2224	3469.5	ribosomal protein L30 (RPL30)
BC007347.2	IOH5863	39759	0.92409	3.76262	6.3e-06	0.0244	290.5	136.864	1210	chromodomain helicase DNA binding protein 2 (CHD2)
BC005840.2	IOH46093	39557.5	0.91282	3.74138	6.4e-06	0.0264	954	41.4649	938	selenoprotein S (SELS)
BC014452.1	IOH14883	39522.5	0.71844	3.73768	7.1e-06	0.09248	1433	27.5803	1290.5	cDNA clone IMAGE:4903661, complete cds
BC004876.1	IOH5626	39245.5	0.95812	3.70849	6.4e-06	0.01177	946	41.4857	1792	Protein MCM10 homolog
NM_002129.2	IOH3826	39003.5	0.8163	3.68298	6.9e-06	0.0585	1467	26.5873	4464	high-mobility group box 2 (HMGB2)
NM_003910.2	IOH23209	38953	0.8438	3.67765	6.9e-06	0.05134	1426.5	27.3067	3127	BUD31 homolog (S. cerevisiae) (BUD31)
BC001370.2	IOH3980	38743.5	0.97446	3.65557	6.5e-06	0.0063	658	58.8807	2168	LIM and senescent cell antigen-like domains 2 (LIMS2)
NM_174942.1	IOH26291	38692	0.87952	3.65015	6.8e-06	0.03962	1385.5	27.9264	801	GAS2-like protein 3
NM_005168.3	IOH55962	38560.5	0.91705	3.63628	6.7e-06	0.02668	1107.5	34.8176	1271.5	Rho-related GTP-binding protein RhoE
NM_032349.1	IOH6316	38454	0.98766	3.62505	6.6e-06	0.0039	301	127.754	709.5	nudix (nucleoside diphosphate linked moiety X)-type motif 16-like 1 (NUDT16L1)
BC035968.1	IOH27970	38114	0.89373	3.58922	7e-06	0.03224	1371.5	27.79	1356.5	chloride intracellular channel 5 (CLIC5)
NM_021967.1	IOH45915	38086	0.98915	3.58626	6.7e-06	0.00301	1616	23.5681	5170	small EDRK-rich factor 1A (telomeric) (SERF1A)
NM_021063.2	IOH58956	38012.5	0.97615	3.57851	6.7e-06	0.00709	1341.5	28.3358	1265.5	Histone H2B type 1-D
NM_003503.2		37794	0.91191	3.55548	7e-06	0.02806	1259.5	30.0071	1660.5	Cell division cycle 7-related protein kinase
NM_017503.2	IOH12519	37715	0.92869	3.54716	7e-06	0.02355	1450	26.0103	1977	surfeit 2 (SURF2)
BC094800.1	IOH62619	37566.5	0.7259	3.5315	7.8e-06	0.0901	999.5	37.5853	2207	Jouberin
NM_024068.1	IOH6654	37311.5	0.98116	3.50462	7e-06	0.00529	1848.5	20.1847	2344.5	oligonucleotide/oligosaccharide-binding fold containing 2B (OBFC2B)
BC006769.1	IOH3146	37174	0.64733	3.49013	8.3e-06	0.11656	791.5	46.9665	2528	nucleolar and coiled-body phosphoprotein 1 (NOLC1)
NM_004888.2	IOH7535	37092	0.93093	3.48149	7.2e-06	0.02204	348.5	106.433	1341.5	ATPase, H+ transporting, lysosomal 13kDa, V1 subunit G1 (ATP6V1G1)
NM_002444.1	IOH2457	36954.5	0.91309	3.46699	7.3e-06	0.02662	240.5	153.657	492	moesin (MSN)
NM_001895.1		36756.5	0.53255	3.44612	9e-06	0.15415	1647.5	22.3105	4242	casein kinase 2, alpha 1 polypeptide (CSNK2A1), transcript variant 2
NM_016440.1		36521	0.96404	3.42129	7.4e-06	0.0115	1890	19.3233	1981	Serine/threonine-protein kinase VRK3
NM_003221.1	IOH25803	36336	0.85954	3.40179	7.8e-06	0.04161	856.5	42.4238	1424	transcription factor AP-2 beta (activating enhancer binding protein 2 beta) (TFAP2B)
NM_015640.1	IOH22934	36263	0.87721	3.3941	7.8e-06	0.04079	1368.5	26.4984	2318.5	SERPINE1 mRNA binding protein 1 (SERBP1), transcript variant 4
NM_032350.3	IOH6347	36084	0.9748	3.37523	7.5e-06	0.00615	763.5	47.2613	2055.5	Uncharacterized protein C7orf50
NM_001005360.1	IOH53617	36061	0.95349	3.37281	7.6e-06	0.01408	81	445.198	311	Dynamin-2
BC057774.1	IOH29168	35968.5	0.92396	3.36306	7.7e-06	0.02243	1334.5	26.9528	822	RNA (guanine-9-)-methyltransferase domain-containing protein 3
NM_007373.2	IOH26711	35963.5	0.76152	3.36253	8.4e-06	0.07914	752.5	47.792	1672.5	soc-2 suppressor of clear homolog (C. elegans) (SHOC2)
BC022816.1	IOH14672	35941.5	0.62318	3.36021	8.9e-06	0.12121	1065	33.7479	3662	NA
NM_033256.1	IOH13214	35865	0.86589	3.35215	8e-06	0.04326	1918.5	18.6943	2155.5	protein phosphatase 1, regulatory (inhibitor) subunit 14A (PPP1R14A)
BC001280.1	IOH21165	35781.5	0.77562	3.34334	8.4e-06	0.07456	1417	25.2516	15561.5	Serine/threonine-protein kinase 6
NM_004196.2		35590	0.87948	3.32315	8.1e-06	0.03874	1673	21.2732	2558	Cyclin-dependent kinase-like 1
BC048970.1	IOH26893	35556.5	0.87067	3.31963	8.1e-06	0.04015	1707.5	20.8237	4116.5	tubulin tyrosine ligase-like family, member 7 (TTLL7)
NM_022650.1	IOH41794	35554.5	0.98783	3.31941	7.7e-06	0.00324	1334.5	26.6426	2156.5	RAS p21 protein activator (GTPase activating protein) 1 (RASA1), transcript variant 2
NM_032943.2	IOH38478	35531.5	0.63971	3.31699	9.1e-06	0.11875	856	41.5088	2140	synaptotagmin-like 2 (SYTL2), transcript variant a
NM_022755.2	IOH10937	35508.5	0.91526	3.31457	8e-06	0.02742	919	38.6382	1813	inositol 1,3,4,5,6-pentakisphosphate 2-kinase (IPPK)
NM_018215.2	IOH40888	35385	0.8481	3.30155	8.3e-06	0.0498	747.5	47.3378	2229.5	hypothetical protein FLJ10781 (FLJ10781), transcript variant 1
NM_003295.1	IOH25767	35373.5	0.83008	3.30034	8.4e-06	0.05583	1493.5	23.685	2712	tumor protein, translationally-controlled 1 (TPT1)
NM_032338.2	IOH7537	35327.5	0.9293	3.29549	8e-06	0.0226	999.5	35.3452	3616	chromosome 12 open reading frame 31 (C12orf31)
NM_015014.1	IOH23193	35278.5	0.85227	3.29032	8.3e-06	0.04857	1640	21.5113	3139.5	RNA binding motif protein 34 (RBM34)
NM_172159.2	IOH25842	35041.5	0.93073	3.26534	8.1e-06	0.02242	762	45.9862	1567	potassium voltage-gated channel, shaker-related subfamily, beta member 1 (KCNAB1), transcript variant 3
BC096708.1	IOH63336	35019	0.82165	3.26296	8.6e-06	0.05876	1429.5	24.4974	3892.5	Wilms tumor-associated protein
NM_198216.1	IOH44674	34936	0.90796	3.25422	8.2e-06	0.02874	481	72.632	1295	small nuclear ribonucleoprotein polypeptides B and B1 (SNRPB), transcript variant 1, mRNA.
BC020555.1	IOH10305	34852.5	0.90973	3.24541	8.3e-06	0.02859	902.5	38.6177	1524	SERPINE1 mRNA binding protein 1 (SERBP1)
BC010876.1	IOH9862	34804.5	0.78435	3.24036	8.8e-06	0.07105	1091	31.9015	2010	nei endonuclease VIII-like 1 (E. coli) (NEIL1)
NM_001396.2		34484	0.75092	3.20657	9.2e-06	0.08255	1444	23.8809	1960.5	Dual specificity tyrosine-phosphorylation-regulated kinase 1A
BC011804.2	IOH14438	34457	0.98687	3.20373	8.2e-06	0.00415	1538.5	22.3965	4305.5	chromosome 1 open reading frame 165 (C1orf165)
BC010697.1	IOH9799	34433.5	0.79392	3.20125	9e-06	0.06844	1685.5	20.4292	1903.5	RNA-binding protein 40
BC063500.1	IOH39897	34372.5	0.69321	3.19482	9.5e-06	0.09967	324.5	105.924	863.5	Tigger transposable element-derived protein 1
NM_002128.2	IOH2937	34365	0.75637	3.19402	9.2e-06	0.08049	1289	26.6602	3855	high-mobility group box 1 (HMGB1)
NM_145063.1	IOH13839	34259	0.81219	3.18286	9e-06	0.0606	1149.5	29.8034	3101.5	chromosome 6 open reading frame 130 (C6orf130)
NM_006275.2	IOH3168	34194.5	0.7605	3.17605	9.3e-06	0.0793	1411.5	24.2256	2820	splicing factor, arginine/serine-rich 6 (SFRS6)
BC009458.1	IOH13468	34079.5	0.8651	3.16393	8.9e-06	0.04388	738.5	46.1469	1865.5	Homeobox protein BarH-like 1
BC016276.1	IOH13621	34013	0.7904	3.15692	9.2e-06	0.06416	765	44.4614	540.5	Disks large-associated protein 5
NM_022720.5	IOH52788	33989.5	0.64011	3.15444	1e-05	0.11869	845	40.2243	1789	DiGeorge syndrome critical region gene 8 (DGCR8)
BC012746.1	IOH14565	33952	0.91169	3.15049	8.7e-06	0.02857	605	56.119	1204.5	mesoderm development candidate 2 (MESDC2)
NM_016648.1	IOH41297	33951	0.88744	3.15039	8.8e-06	0.03507	739	45.9418	2309	La ribonucleoprotein domain family, member 7 (LARP7), transcript variant 1
NM_015891.2	IOH44384	33936	0.88163	3.14881	8.9e-06	0.03876	1063.5	31.9097	1918	cell division cycle 40 homolog (S. cerevisiae) (CDC40)
BC036434.1	IOH62212	33915	0.98968	3.1466	8.4e-06	0.00259	938	36.1567	1518	Serine/threonine-protein kinase VRK2
NM_005371.2	IOH4172	33828	0.99097	3.13742	8.5e-06	0.00201	1538	21.9948	2921.5	methyltransferase like 1 (METTL1), transcript variant 1
NM_133336.1	IOH42549	33662.5	0.96096	3.11998	8.7e-06	0.01052	589	57.152	1433	Wolf-Hirschhorn syndrome candidate 1 (WHSC1), transcript variant 9
NM_002938.2	IOH41414	33588.5	0.91563	3.11217	8.8e-06	0.0209	1260	26.6575	4637	ring finger protein 4 (RNF4)
NM_003527.4	IOH58710	33499.5	0.78036	3.10279	9.6e-06	0.07208	1055.5	31.738	1608.5	Histone H2B type 1-O
NM_006223.2	IOH43393	33340	0.87834	3.08598	9.2e-06	0.03737	1067	31.2465	548	protein (peptidylprolyl cis/trans isomerase) NIMA-interacting, 4 (parvulin) (PIN4)
NM_012117.1	IOH3162	33177.5	0.89907	3.06885	9.2e-06	0.03293	1427.5	23.2417	3524	chromobox homolog 5 (HP1 alpha homolog, Drosophila) (CBX5)
NM_001023.2	IOH6083	33156	0.89689	3.06658	9.2e-06	0.03289	1096.5	30.238	1378	ribosomal protein S20 (RPS20)
NM_138401.2	IOH14104	33153	0.82004	3.06627	9.5e-06	0.05737	310	106.945	1734	family with sequence similarity 125, member A (FAM125A)
NM_023080.1	IOH13369	32876.5	0.98778	3.03712	9e-06	0.00325	1004.5	32.7292	2197	chromosome 8 open reading frame 33 (C8orf33)
BC037311.1	IOH27689	32842.5	0.85826	3.03354	9.6e-06	0.0467	1634	20.0994	1028	Voltage-dependent L-type calcium channel subunit beta-1
NM_017566.2	IOH11408	32823.5	0.90497	3.03153	9.4e-06	0.03104	1081.5	30.35	828	kelch domain containing 4 (KLHDC4)
NM_016483.3	IOH22255	32700	0.92444	3.01852	9.3e-06	0.02405	1285.5	25.4376	1840	PHD finger protein 7 (PHF7), transcript variant 1
BC034435.1	IOH21500	32677.5	0.73408	3.01614	1.03e-05	0.08749	927.5	35.2318	1397.5	zinc finger CCCH-type containing 3 (ZC3H3)
NM_003517.2	IOH29296	32611	0.8228	3.00913	9.9e-06	0.05776	1061	30.7361	2147.5	histone cluster 2, H2ac (HIST2H2AC)
BC000497.1		32566	0.94271	3.00439	9.3e-06	0.01589	755.5	43.1052	701.5	CaM kinase-like vesicle-associated protein
