# Supplementary material for: Data set on G4 DNA interactions with human proteins
Source: Data Brief. 2018 Mar 9;18:348–59. doi: 10.1016/j.dib.2018.02.081 (PMC5996148; doi:10.1016/j.dib.2018.02.081)
Supplement: Supplementary file 3 — File SF2. Significant protein hits for each G4 at each concentration (the hits significant at both concentrations are highlighted). [file mmc11.xlsx]

## Sheet: Comparison Results
Database ID	Ultimate ORF ID	Description	Block	Row	Column	Protein Amount	Neg Hit	Pos Hit	G4-1_2.5uM Hit	G4-1_25uM Hit	G4-2_2.5uM Hit	G4-2_25uM Hit	G4-3_2.5uM Hit	G4-3_25uM Hit	Neg Signal.Used	Pos Signal.Used	G4-1_2.5uM Signal.Used	G4-1_25uM Signal.Used	G4-2_2.5uM Signal.Used	G4-2_25uM Signal.Used	G4-3_2.5uM Signal.Used	G4-3_25uM Signal.Used	Neg Z-Factor	Pos Z-Factor	G4-1_2.5uM Z-Factor	G4-1_25uM Z-Factor	G4-2_2.5uM Z-Factor	G4-2_25uM Z-Factor	G4-3_2.5uM Z-Factor	G4-3_25uM Z-Factor	Neg Z-Score	Pos Z-Score	G4-1_2.5uM Z-Score	G4-1_25uM Z-Score	G4-2_2.5uM Z-Score	G4-2_25uM Z-Score	G4-3_2.5uM Z-Score	G4-3_25uM Z-Score	Neg CI P-Value	Pos CI P-Value	G4-1_2.5uM CI P-Value	G4-1_25uM CI P-Value	G4-2_2.5uM CI P-Value	G4-2_25uM CI P-Value	G4-3_2.5uM CI P-Value	G4-3_25uM CI P-Value	Neg CV	Pos CV	G4-1_2.5uM CV
NM_024548.2	IOH27601	leucine-rich repeats and IQ motif containing 2 (LRRIQ2)	1	2	11	17862.3	0	0	0	1	0	0	1	0	55.5	262.5	165	239.5	228	219.5	155	221	0.17947	-8.04249	-0.35696	0.76573	-0.05528	0.34087	0.70737	0.3768	-0.285	-0.36499	-0.32971	-0.38134	-0.38625	-0.42026	-0.32877	-0.40514	0.307457	1	0.106403	0.0282807	0.298883	0.868224	0.0463227	0.438709	0.03822	0.05657	0.07714
BC011414.1	IOH9720	chromosome 5 open reading frame 3 (C5orf3)	1	2	13	31669.8	0	0	0	1	0	0	1	1	53	209	126	135.5	140	126.5	88	150.5	-0.35329	-1.82524	-0.68891	0.514	-0.66629	0.11327	0.82154	0.74224	-0.2903	-0.427	-0.34183	-0.41118	-0.39592	-0.42778	-0.33858	-0.41257	0.457104	1	0.189317	0.11055	1	1	0.144889	0.940992	0.18678	0.0812	0.05612
BC004932.1	IOH5521	chromosome 16 open reading frame 30 (C16orf30)	1	2	15	10218.6	0	0	0	0	0	1	1	0	54	285	118	179.5	178	193.5	156.5	168.5	0.11056	-1.50674	-0.69672	0.44204	-0.25854	0.67994	0.50737	0.22232	-0.28818	-0.33891	-0.34432	-0.39855	-0.39174	-0.42236	-0.32856	-0.41067	0.337091	1	0.208757	0.0623225	0.611067	0.96444	0.0506273	1	0.05238	0.02481	0.02397
BC037854.1	IOH27633	dynein, cytoplasmic 1, intermediate chain 1 (DYNC1I1)	1	2	17	31663	1	1	1	0	1	0	1	1	77	528.5	575.5	682	1416	1353.5	313.5	736	0.5145	0.67971	0.53138	-0.71366	0.95128	-0.14985	0.52399	0.69092	-0.23945	-0.05667	-0.20216	-0.25437	-0.25561	-0.32852	-0.3056	-0.35084	0.133582	0.0423702	0.0072458	0.0082761	0.0036691	0.0184217	0.0119296	0.0233566	0	0.01472	0.05775
BC051687.1	IOH26538	Kruppel-like factor 3 (basic) (KLF3)	1	2	19	31660.1	0	0	0	1	1	1	1	0	59.5	293.5	389	803	914	1552	144.5	526	-0.54342	-0.8662	0.46168	0.60419	0.82213	0.93242	0.90577	0.43144	-0.27653	-0.32905	-0.26011	-0.21965	-0.31081	-0.31246	-0.33031	-0.37298	0.41082	1	0.0157162	0.0025343	0.0095274	0.007434	0.0484033	0.05588	0.27334	0.01686	0.03272
NM_203425.1	IOH26973	chromosome 17 open reading frame 82 (C17orf82)	1	2	21	31671.8	1	1	1	1	1	1	1	1	527	1445	2769	3899.5	8960.5	9826	5004.5	4183	0.87638	0.92364	0.7531	0.88567	0.88836	0.81654	0.91759	0.78836	0.71392	1.00567	0.4794	0.66885	0.57399	0.35686	0.38049	0.01251	0.0023341	0.0020393	0.0003006	9.09e-05	9.23e-05	0.0001856	3.68e-05	0.0006223	0.01878	0.00587	0.06231
NM_000880.2	IOH26652	interleukin 7 (IL7)	1	3	1	8945.47	0	0	0	0	1	0	0	1	37.5	218.5	114.5	212.5	170	203.5	169.5	229	-0.14797	-4.73721	-0.91147	0.04006	0.56492	-0.07835	0.39523	0.83898	-0.32313	-0.416	-0.3454	-0.38909	-0.39262	-0.42155	-0.32666	-0.40429	0.805583	1	0.241428	0.0552277	0.389642	1	0.0456589	0.296712	0.01886	0.17799	0.06793
NM_002061.1	IOH25898	glutamate-cysteine ligase, modifier subunit (GCLM)	1	3	3	21882	0	0	0	1	1	0	0	0	45	386.5	212	566	318.5	355	225	304.5	-0.09133	-2.14623	0.12413	0.88317	0.54788	0.49358	0.45944	0.3182	-0.30724	-0.22126	-0.3151	-0.28765	-0.37629	-0.40929	-0.31854	-0.39633	0.542699	1	0.0553744	0.0044867	0.0988892	0.233383	0.0244434	0.208036	0.06285	0.31285	0.01334
BC010074.2	IOH13694	FUS interacting protein (serine/arginine-rich) 1 (FUSIP1)	1	3	5	31659.6	1	1	1	1	1	0	1	0	601	1446.5	3601.5	6488.5	10293	1913.5	4220	3855.5	0.93448	0.87231	0.88089	0.65518	0.8585	-1.1514	0.90378	-0.20679	0.8707	1.0074	0.73807	1.41173	0.72051	-0.28321	0.26575	-0.02202	0.0017445	0.0020853	0.0001676	3.68e-05	7.1e-05	0.0201877	5.21e-05	0.0013036	0.00235	0.02004	0.02454
NM_014042.1	IOH5151	chromosome 11 open reading frame 51 (C11orf51)	1	3	7	20167.8	0	0	0	1	0	1	0	1	23.5	302.5	112.5	163.5	162.5	196	73	149.5	-3.13724	-0.46317	-1.53359	0.59986	-0.07621	0.53878	0.38046	0.60061	-0.35279	-0.31862	-0.34602	-0.40315	-0.39344	-0.42216	-0.34077	-0.41267	1	1	0.34346	0.0698428	0.659445	1	0.2809	1	0.5717	0.01169	0.23256
BC001715.2	IOH4551	NADH dehydrogenase (ubiquinone) Fe-S protein 7, 20kDa (NADH-coenzyme Q reductase) (NDUFS7)	1	3	11	18738.8	0	0	1	1	1	1	1	1	154	484	874.5	1136.5	1440	1525.5	811	855	0.45204	0.06502	0.57607	0.95895	0.95504	0.7176	0.90213	0.89223	-0.07631	-0.10824	-0.10925	-0.12396	-0.25297	-0.31461	-0.23283	-0.3383	0.034139	0.0843673	0.0031643	0.0010493	0.0035397	0.0085897	0.0014291	0.0153101	0.10102	0.10519	0.07682
NM_004148.2	IOH28049	ninjurin 1 (NINJ1)	1	3	13	30517.3	1	0	0	1	1	1	1	1	100	442	346	524.5	599.5	738	370.5	483	0.58766	-0.1177	0.32655	0.81258	0.87407	0.78185	0.71153	0.80085	-0.19072	-0.15693	-0.27347	-0.29956	-0.3454	-0.37831	-0.29726	-0.37752	0.0759694	0.140369	0.0208564	0.00543	0.0220757	0.0383359	0.0076808	0.054558	0.01414	0.11199	0.05722
NM_017614.3	IOH12877	betaine-homocysteine methyltransferase 2 (BHMT2)	1	3	15	31634	0	0	0	1	0	0	0	1	58	423.5	207.5	358.5	319.5	439.5	206	243	0.25872	0.48554	-0.01958	0.8926	-0.37243	0.20551	0.08079	0.81355	-0.2797	-0.17838	-0.3165	-0.3472	-0.37618	-0.40246	-0.32132	-0.40282	0.26983	0.120842	0.0615628	0.0114227	0.178472	0.170308	0.0367228	0.260813	0.02438	0.01837	0.05112
BC031821.1	IOH22188	Secernin-3	1	3	17	31603.4	1	1	1	1	1	1	1	1	1129.5	3225.5	9052.5	11981.5	33593	41844.5	17127.5	18747.5	0.90678	0.94581	0.91847	0.93377	0.9468	0.95334	0.93629	0.9221	1.99038	3.06946	2.4318	2.98787	3.28259	2.94698	2.15353	1.54777	0.0004995	0.0003254	2.63e-05	9.4e-06	6.4e-06	9.5e-06	3.1e-06	2.86e-05	0.02066	0.00987	0.02117
NM_016057.1	IOH5427	coatomer protein complex, subunit zeta 1 (COPZ1)	1	3	19	31598.6	0	0	0	0	0	0	0	1	4	277	119.5	134	105.5	106	112.5	120	-34.1953	-2.73452	-3.10978	-0.46187	-0.62738	0.33521	-0.73683	0.90371	-0.3941	-0.34818	-0.34385	-0.41161	-0.39971	-0.42944	-0.33499	-0.41578	1	1	1	0.216706	1	1	0.244735	1	1.06066	0.04084	0.71598
BC003573.1	IOH4891	farnesyl-diphosphate farnesyltransferase 1 (FDFT1)	1	3	21	31611.2	0	1	0	1	0	0	1	0	10.5	509	150	91.5	146.5	100	83	132	-7.81405	0.54897	-2.56318	0.75727	-0.98748	-0.83933	0.81084	0.40612	-0.38033	-0.07927	-0.33437	-0.42381	-0.39521	-0.42993	-0.3393	-0.41451	1	0.0524247	0.562268	0.234515	1	1	0.165397	1	0.33672	0.03334	0.68825
NM_006163.1	IOH6673	nuclear factor (erythroid-derived 2), 45kDa (NFE2)	1	4	1	31450.5	0	0	0	1	1	0	1	1	45	367	265.5	768	456.5	436.5	182	503.5	0.01568	0.21828	-0.31169	0.95302	0.70379	0.11121	0.86699	0.97255	-0.30724	-0.24387	-0.29849	-0.22969	-0.36111	-0.4027	-0.32483	-0.37535	0.511674	0.30829	0.0468042	0.0023285	0.0424495	0.184361	0.0305305	0.0454854	0.03143	0.02312	0.20507
NM_000849.1	IOH4761	glutathione S-transferase M3 (brain) (GSTM3)	1	4	3	31655.3	0	0	0	1	0	0	1	0	28	332.5	90	205.5	113.5	148	74	141.5	-2.97087	-0.54853	-1.70591	0.78948	0.05953	0.17296	0.78796	0.28291	-0.34326	-0.28385	-0.35301	-0.39109	-0.39884	-0.42604	-0.34062	-0.41351	1	1	0.480096	0.0386443	1	1	0.215129	1	0.6566	0.06167	0.12571
BC000052.1	IOH4650	peroxisome proliferator-activated receptor alpha (PPARA)	1	4	5	31658.2	0	1	1	0	1	1	1	0	152.5	609.5	787.5	1760.5	1589.5	2471	873	1147	0.4897	0.64563	0.56123	0.35243	0.65329	0.91458	0.86535	0.47287	-0.07949	0.03722	-0.13628	0.05509	-0.23653	-0.23812	-0.22376	-0.30752	0.034139	0.0258737	0.0039057	0.0005936	0.0033699	0.0028859	0.0012543	0.0103611	0.0881	0.03364	0.07453
BC005332.1	IOH7177	cDNA clone MGC:12418 IMAGE:3934658, complete cds	1	4	7	13413.3	0	0	0	1	1	1	0	1	57.5	250	223	277	225.5	265	169	204	0.29229	-274.804	-0.28358	0.86821	0.70137	0.5142	0.28075	0.61359	-0.28076	-0.37948	-0.31169	-0.37057	-0.38652	-0.41658	-0.32672	-0.40692	0.26983	1	0.0622381	0.0197769	0.191792	0.470556	0.0491281	0.457028	0.0123	0.02263	0.1522
NM_004596.1	IOH6628	small nuclear ribonucleoprotein polypeptide A (SNRPA)	1	4	9	31192.6	1	0	1	1	1	1	1	1	840	2354	3462	4858.5	5975.5	8214	4691	6201	0.76008	0.31934	0.94936	0.82172	0.96467	0.71176	0.66565	0.5761	1.37705	2.05929	0.69473	0.94402	0.24576	0.22646	0.33464	0.22523	0.0009709	0.0008999	0.0001755	6.04e-05	0.0002005	0.0002806	4.74e-05	0.0003137	0.06566	0.19345	0.00123
NM_032930.1	IOH6595	chromosome 11 open reading frame 70 (C11orf70)	1	4	11	10646.2	0	0	0	1	1	1	1	1	74	276	298.5	362.5	417.5	433.5	260.5	408	0.12248	-2.2195	-0.02156	0.84633	0.58412	0.56181	0.68748	0.8265	-0.24581	-0.34935	-0.28823	-0.34605	-0.3654	-0.40294	-0.31334	-0.38543	0.177864	1	0.0325455	0.0114227	0.0545954	0.140646	0.0159806	0.0781038	0.11467	0.0205	0.13976
BC002951.1	IOH4779	Protein transport protein Sec61 subunit alpha isoform 1	1	4	13	14588.2	0	0	0	1	1	1	0	1	79.5	314	275.5	438	480	428	266.5	365	0.38783	-0.09911	0.2329	0.82903	0.84703	0.86295	0.26531	0.78306	-0.23416	-0.3053	-0.29538	-0.32439	-0.35853	-0.40339	-0.31247	-0.38996	0.133582	1	0.0330665	0.007797	0.0354945	0.122027	0.0192697	0.10275	0.04447	0.0045	0.04363
BC009993.2	IOH27830	chromosome 3 open reading frame 37 (C3orf37)	1	4	15	14.56	0	0	0	0	0	0	0	0	-1	11	7	0	1.5	70.5	39	56.5	-5.14621	0.60105	-14.9048	-3.62352	-176.539	-4.49311	-3.16924	-3.14643	-0.4047	-0.65651	-0.3788	-0.45006	-0.41114	-0.4323	-0.34574	-0.42247	1	1	1	1	1	1	1	1	-1.41421	0.89995	0.40406
NM_005159.3	IOH14126	actin, alpha, cardiac muscle 1 (ACTC1)	1	4	17	8596.29	0	0	0	1	1	1	0	0	58.5	290	295.5	377.5	441.5	515	202.5	330.5	0.06613	-0.76356	-0.64348	0.71584	0.53927	0.72793	0.24267	0.4863	-0.27865	-0.33311	-0.28917	-0.34174	-0.36277	-0.39635	-0.32183	-0.39359	0.294085	1	0.0472514	0.0112223	0.0497577	0.0866896	0.0344644	0.153898	0.08461	0.00488	0.33262
NM_006442.2	IOH14520	DR1-associated protein 1 (negative cofactor 2 alpha) (DRAP1)	1	4	19	25383.8	1	1	0	1	0	0	1	1	108.5	640.5	727	888	1056	1624.5	409.5	1512	0.60107	0.72815	0.45502	0.91616	-1.89888	0.16069	0.96669	0.84653	-0.17272	0.07315	-0.15509	-0.19526	-0.29519	-0.3066	-0.29156	-0.26905	0.0640114	0.0210271	0.0048074	0.0017653	0.0696305	0.0103113	0.0055171	0.0047959	0.01955	0.02098	0.1031
NM_017785.2	IOH12118	coiled-coil domain containing 99 (CCDC99)	1	4	21	2926.26	0	0	0	0	1	1	1	1	60	404.5	237.5	209	346	580	266	546	-0.02468	-0.29322	0.2354	-2.96081	0.78745	0.79573	0.90893	0.96307	-0.27546	-0.20039	-0.30718	-0.39009	-0.37327	-0.39109	-0.31254	-0.37087	0.294085	0.243269	0.0430502	1	0.0728105	0.0642294	0.0136798	0.0383477	0.11785	0.11013	0.00893
NM_006399.2	IOH21626	basic leucine zipper transcription factor, ATF-like (BATF)	1	5	1	0	0	0	0	0	0	0	0	0	3.5	0.5	0	-1.5	-1	74	29	-2.5	-18.9498	0.60933	-9.09415	-4.18834	-18.3677	-4.49113	-4.15443	-44.3018	-0.39517	-0.66868	-0.38098	-0.45049	-0.41142	-0.43202	-0.3472	-0.42869	1	1	1	1	1	1	1	1	0.20203	21.2132	1
NM_152285.1	IOH21698	arrestin domain containing 1 (ARRDC1)	1	5	3	12892.8	1	1	1	1	1	1	1	1	811.5	2085	5820.5	9380	16234.5	26783.5	7380	9040.5	0.82265	0.71441	0.97104	0.97581	0.6914	0.79686	0.94268	0.97219	1.31667	1.74749	1.42755	2.2414	1.37384	1.72863	0.72791	0.52455	0.0010088	0.0009587	6.18e-05	1.5e-05	3.1e-05	2.51e-05	1.67e-05	0.0001205	0.04444	0.07325	0.00036
BC033437.1	IOH27326	DENN/MADD domain containing 1C (DENND1C)	1	5	5	0	0	1	0	0	0	0	0	0	0	-7.5	0.5	-1	-1	-7.5	-2	-3.5	-7.08805	0.65436	-9.51092	-2.14583	-24.2196	-4.26402	-11.5114	-11.9434	-0.40258	-0.67795	-0.38082	-0.45035	-0.41142	-0.43861	-0.35174	-0.4288	1	1	1	1	1	1	1	1	1	-1.03709	12.7279
BC030524.1	IOH21689	claudin 19 (CLDN19)	1	5	7	0	0	0	0	0	0	0	0	1	-0.5	2	51	0	0.5	60.5	83.5	138.5	-5.3089	0.64968	-11.2453	-1.92647	-40.6339	-0.6534	-0.73035	0.72024	-0.40364	-0.66694	-0.36513	-0.45006	-0.41126	-0.43312	-0.33923	-0.41383	1	1	1	1	1	1	0.476073	1	-1.41421	3.53553	1.60832
NM_005567.2	IOH3566	lectin, galactoside-binding, soluble, 3 binding protein (LGALS3BP)	1	5	9	2819.06	0	0	0	1	0	1	1	1	54.5	292	169.5	219	211	308.5	184	259.5	-0.09619	-2.20511	-0.30276	0.61442	0.44733	0.66134	0.79941	0.80099	-0.28712	-0.3308	-0.32831	-0.38722	-0.38811	-0.41305	-0.32454	-0.40107	0.371226	1	0.0991832	0.0370129	0.256993	0.29461	0.0308928	0.224413	0.11677	0.07749	0.07092
NM_177996.1	IOH14498	erythrocyte membrane protein band 4.1-like 1 (EPB41L1), transcript variant 2	1	5	11	0	0	0	0	0	0	0	0	0	0.5	1	134	0.5	-2.5	113	32	-0.5	-7.48448	0.54898	-1.77658	-2.72303	-15.1399	-4.23361	-3.54622	-10.3254	-0.40153	-0.6681	-0.33934	-0.44992	-0.41158	-0.42887	-0.34676	-0.42848	1	1	0.326465	1	1	1	1	1	4.24264	15.5564	0.40105
NM_002279.3	IOH13096	keratin 33B (KRT33B)	1	5	13	6301.31	0	0	0	0	0	1	1	1	44	319	170	313	285.5	375	271	528.5	-0.22933	-0.14263	-0.31241	0.27753	-0.16296	0.50954	0.67612	0.81393	-0.30937	-0.2995	-0.32815	-0.36025	-0.37992	-0.40768	-0.31181	-0.37272	0.613853	1	0.0991832	0.0210708	0.195873	0.203071	0.0148237	0.0445129	0.09642	0.0133	0.07487
NM_032448.1	IOH13366	family with sequence similarity 120B (FAM120B)	1	5	15	30134.3	0	1	0	1	1	1	1	1	95	878.5	400.5	687.5	681.5	682	366.5	444	0.32804	0.79738	0.43906	0.91329	0.77689	0.83284	0.92809	0.62176	-0.20131	0.34903	-0.25653	-0.25279	-0.33637	-0.38284	-0.29784	-0.38163	0.0962892	0.0078409	0.0150472	0.0029733	0.0177991	0.0442434	0.0070438	0.0726272	0.08932	0.02334	0.04414
NM_002738.5	IOH22061	protein kinase C, beta 1 (PRKCB1), transcript variant 2	1	5	17	16779.8	0	0	0	1	0	1	1	1	86	455	368.5	554.5	516.5	575.5	403	518	0.30565	0.40926	0.30323	0.64523	0.13648	0.58168	0.54021	0.96108	-0.22039	-0.14186	-0.26648	-0.29095	-0.35452	-0.39146	-0.29251	-0.37383	0.119049	0.0902028	0.0187802	0.0052779	0.0453043	0.0735709	0.0070837	0.0430204	0.08222	0.04041	0.07484
BC015505.1	IOH9981	DEAD (Asp-Glu-Ala-Asp) box polypeptide 42 (DDX42)	1	5	19	31609.7	1	1	1	1	1	1	1	1	329	1187	3109.5	4857.5	9430.5	3756	1111.5	2141.5	0.81387	0.80296	0.87429	0.9642	0.90877	0.6327	0.91141	0.84508	0.29444	0.70661	0.5852	0.94373	0.62567	-0.13417	-0.18888	-0.20269	0.0061895	0.0035179	0.0002251	5.64e-05	8.25e-05	0.0014195	0.0007542	0.0023531	0.02579	0.03336	0.02433
NM_020944.2	IOH9687	glucosidase, beta (bile acid) 2 (GBA2)	1	5	21	13813.6	1	1	0	1	1	1	1	1	106	503.5	576.5	804	1231.5	1593	874	1110.5	0.57008	0.64808	0.39555	0.97638	0.76972	0.67747	0.63261	0.81974	-0.17801	-0.08564	-0.20185	-0.21937	-0.2759	-0.30915	-0.22362	-0.31137	0.0681412	0.0519746	0.0077284	0.0020979	0.0053281	0.0080199	0.0014075	0.0092006	0.02668	0.01545	0.1018
NM_020854.2	IOH9686	KIAA1468 (KIAA1468)	1	6	1	27830	1	0	1	1	1	1	1	1	104	451	617.5	923.5	1150	1724	1006.5	1213	0.60437	0.31293	0.59249	0.98176	0.94369	0.59833	0.86425	0.57133	-0.18225	-0.14649	-0.18911	-0.18507	-0.28486	-0.29855	-0.20424	-0.30056	0.0696069	0.0989747	0.0061454	0.0015798	0.0056184	0.0071034	0.0009423	0.0087336	0.0136	0.05331	0.04466
BC068448.1	IOH40093	EF-hand calcium binding protein 1 (EFCBP1)	1	6	3	31663	0	0	0	1	0	1	1	1	56	367	275	331.5	242.5	417	315.5	379.5	0.06192	-0.0362	-0.84863	0.79276	-0.58241	0.81796	0.86276	0.74127	-0.28394	-0.24386	-0.29553	-0.35494	-0.38465	-0.40428	-0.3053	-0.38843	0.321763	0.359024	0.0608985	0.0141256	0.389642	0.132718	0.0098728	0.096353	0.07576	0.05009	0.38055
NM_006078.2	IOH40316	calcium channel, voltage-dependent, gamma subunit 2 (CACNG2)	1	6	5	17858.6	0	0	0	0	0	0	1	1	80.5	356.5	426.5	563.5	316.5	822	518.5	577	0.33952	0.12102	-0.12721	0.46863	-2.09821	0.07615	0.87557	0.84783	-0.23203	-0.25604	-0.24845	-0.28837	-0.37652	-0.37151	-0.27561	-0.3676	0.133582	0.393845	0.0180145	0.0056119	1	0.0458951	0.0035739	0.0361513	0.06149	0.02579	0.23377
BC062344.1	IOH40702	patched domain containing 1 (PTCHD1)	1	6	7	5788.88	0	0	0	1	1	1	0	1	40	305	175.5	201.5	283.5	309	269.5	318.5	-0.2488	-1.21069	-0.03813	0.82838	0.79301	0.62686	0.39923	0.86408	-0.31784	-0.31573	-0.32644	-0.39224	-0.38014	-0.41302	-0.31203	-0.39486	0.749999	1	0.0824686	0.0395007	0.111061	0.299695	0.0174322	0.133932	0.07071	0.06028	0.00403
BC062422.1	IOH40746	interleukin 27 (IL27)	1	6	9	7526.84	0	0	0	1	0	0	1	0	57.5	335	220	297.5	335.5	441.5	258	430	-0.03313	-0.22732	-0.19776	0.84119	-0.38291	-0.20028	0.70908	0.32476	-0.28077	-0.28095	-0.31262	-0.3647	-0.37442	-0.40229	-0.31371	-0.38311	0.321763	0.76874	0.0608985	0.0172681	0.161724	0.22478	0.0161174	0.0933763	0.11068	0.03799	0.12214
BC069329.1	IOH40250	interferon, alpha 21 (IFNA21)	1	6	11	16913.5	0	0	0	0	1	1	1	1	70.5	402	322	404.5	414.5	579	520.5	519.5	-0.08746	0.42661	0.2595	0.05537	0.70449	0.83241	0.94121	0.79445	-0.25322	-0.2033	-0.28093	-0.334	-0.36574	-0.39117	-0.27532	-0.37367	0.220861	0.162541	0.0245962	0.0141256	0.0519506	0.0632194	0.0034344	0.0466952	0.17051	0.01759	0.06588
BC067773.1	IOH40125	arginine/serine-rich coiled-coil 2 (RSRC2)	1	6	13	23084.3	1	1	1	1	1	1	1	1	369	639	1656.5	2527	3695	6432	2228	4011	0.76434	0.61249	0.6541	0.8899	0.69414	0.96988	0.54551	0.89769	0.37918	0.07142	0.13372	0.27503	-0.00501	0.0823	-0.02559	-0.00562	0.0050375	0.0224791	0.0008717	0.0002168	0.0006018	0.0004043	0.0002245	0.0006417	0.04599	0.04426	0.08153
NM_173471.1	IOH40179	S-adenosylmethionine mitochondrial carrier protein	1	6	15	996.28	0	0	0	0	0	1	1	1	86	390.5	567	998	1288.5	1403.5	628	629.5	0.41087	0.3947	0.45847	0.49392	0.26221	0.53808	0.5563	0.5414	-0.22039	-0.21663	-0.2048	-0.1637	-0.26963	-0.32448	-0.2596	-0.36207	0.112657	0.193587	0.0077284	0.0017288	0.0063955	0.0112409	0.0028558	0.035461	0.04933	0.0163	0.07981
NM_001004306.1	IOH40085	similar to hypothetical protein FLJ36492 (MGC87631)	1	6	17	31635.4	1	1	1	1	1	1	1	1	332	1094.5	2060	2550	6052.5	6263	3593.5	3630	0.86753	0.85425	0.86474	0.94257	0.92095	0.86396	0.8935	0.85075	0.3008	0.59939	0.2591	0.28163	0.25422	0.06863	0.17412	-0.04578	0.005922	0.004223	0.0005114	0.0002076	0.0001996	0.000449	7.22e-05	0.0008036	0.00852	0.01744	0.01854
NM_198859.1	IOH38384	prickle homolog 2 (Drosophila) (PRICKLE2)	1	6	19	6073.14	0	0	1	1	1	0	1	0	142	490	732.5	1063.5	1613	1446	822	877.5	0.46601	0.40702	0.69366	0.85591	0.8519	-0.18059	0.88796	0.28001	-0.10174	-0.1013	-0.15337	-0.14491	-0.23395	-0.32104	-0.23122	-0.33593	0.0398925	0.0658909	0.0042115	0.0012616	0.0029582	0.016373	0.0014004	0.0203385	0.08963	0.05195	0.02606
BC036319.1	IOH27661	phosphodiesterase 4D, cAMP-specific (phosphodiesterase E3 dunce homolog, Drosophila) (PDE4D)	1	6	21	14955.5	0	1	0	1	1	1	1	1	66.5	454	329	441.5	470	556	350	454	0.39645	0.65629	-0.05094	0.94218	0.58998	0.87171	0.73703	0.92771	-0.2617	-0.14302	-0.27875	-0.32338	-0.35963	-0.39304	-0.30026	-0.38058	0.190684	0.0799262	0.027745	0.0072544	0.0424495	0.0676846	0.008513	0.0583838	0.01063	0.00312	0.16764
NM_015568.2	IOH37988	protein phosphatase 1, regulatory (inhibitor) subunit 16B (PPP1R16B)	1	7	1	5723.43	1	0	0	0	1	0	1	0	113	475.5	567	719.5	675.5	891	488.5	450	0.59804	-0.13041	-0.00495	0.30557	0.60484	0.26329	0.97207	-0.00197	-0.16318	-0.1181	-0.2048	-0.24361	-0.33703	-0.36594	-0.28	-0.38099	0.0590645	0.102597	0.0098819	0.0037313	0.0198317	0.034322	0.0038476	0.104793	0.02503	0.13235	0.22947
NM_178275.3	IOH38420	eEF1A2 binding protein (DKFZp434B1231)	1	7	3	8273.37	0	0	0	1	0	0	0	1	40.5	304	228	409	246.5	395.5	183.5	294	-0.29139	-1.01484	0.1706	0.83776	0.43214	0.48632	-0.06627	0.57343	-0.31678	-0.31689	-0.31013	-0.33271	-0.38421	-0.40602	-0.32461	-0.39743	0.749999	1	0.047705	0.0089397	0.184005	0.181901	0.0514028	0.191667	0.0873	0.04652	0.01861
NM_020662.1	IOH37719	MRS2-like, magnesium homeostasis factor (S. cerevisiae) (MRS2L)	1	7	5	5176.68	0	0	0	0	0	0	1	0	28	248.5	115.5	153.5	121	162.5	97	180.5	-2.59624	-36.7178	-0.76178	0.2015	0.42154	0.45345	0.53312	0.3199	-0.34327	-0.38122	-0.34509	-0.40602	-0.39801	-0.42487	-0.33726	-0.40941	1	1	0.221893	0.101023	0.945882	1	0.137741	0.779321	0.55558	0.00285	0.03061
NM_000879.2	IOH40150	interleukin 5 (colony-stimulating factor, eosinophil) (IL5)	1	7	7	16699.4	0	0	0	1	0	1	1	0	38	285	111	167	154	204	118.5	237	-0.06541	-1.62901	-0.86949	0.88349	0.43547	0.57891	0.67107	0.40076	-0.32208	-0.33891	-0.34649	-0.40214	-0.39438	-0.42151	-0.33411	-0.40345	0.749999	1	0.246715	0.0574517	0.529014	0.89419	0.0831252	0.361758	0	0.02977	0.03822
BC069505.1	IOH40261	Bcl2 modifying factor (BMF)	1	7	9	31630.1	0	1	0	1	1	1	1	0	39	439.5	101	152.5	180	253.5	97	179.5	-0.03375	0.59631	-0.94113	0.88642	0.51788	0.60316	0.62024	0.47969	-0.31996	-0.15983	-0.3496	-0.40631	-0.39152	-0.4175	-0.33725	-0.40951	0.699976	0.0955411	0.289114	0.0698428	0.351917	0.496951	0.131109	0.701552	0	0.00804	0
NM_139348.1	IOH37807	bridging integrator 1 (BIN1), transcript variant 6	1	7	11	31085.8	0	0	0	1	0	1	1	1	34.5	294	142	219	170.5	252.5	135.5	313	-3.03147	-0.89339	-0.60804	0.61442	0.40265	0.63601	0.64978	0.77419	-0.32949	-0.32848	-0.33686	-0.38722	-0.39257	-0.41758	-0.33163	-0.39543	1	1	0.152423	0.0370129	0.427024	0.491497	0.0633455	0.146774	0.79934	0.01924	0.08963
NM_198309.2	IOH42038	tetratricopeptide repeat domain 8 (TTC8), transcript variant 2	1	7	13	7098.54	0	0	0	0	0	1	1	1	57.5	302.5	187.5	286.5	187.5	353.5	128.5	199	-0.27719	-0.46317	-0.21463	0.45819	0.4345	0.75411	0.79533	0.81495	-0.28076	-0.31862	-0.32272	-0.36786	-0.3907	-0.40941	-0.33265	-0.40745	0.371226	1	0.0804302	0.022875	0.337408	0.201642	0.0655473	0.427102	0.18446	0.01169	0.0792
NM_005746.1	IOH44532	pre-B-cell colony enhancing factor 1 (PBEF1)	1	7	15	7871.16	0	0	0	1	0	0	1	1	51.5	337.5	297	507	473	404.5	282	353	0.20028	-0.02185	0.29955	0.9455	0.42148	0.38073	0.70376	0.77573	-0.29347	-0.27806	-0.2887	-0.30458	-0.3593	-0.40529	-0.3102	-0.39122	0.353541	0.636161	0.0279488	0.0054522	0.0460039	0.184361	0.0134669	0.111303	0.01373	0.02305	0.03809
XM_171154.3	IOH43663	Myelin protein zero-like protein 1	1	7	17	13655	0	0	0	1	0	1	1	0	45.5	331.5	855	1714	966.5	1004.5	640.5	1265.5	-1.0816	-1.82158	0.27484	0.84993	0.36339	0.54045	0.51531	-0.0619	-0.30619	-0.28502	-0.11532	0.04174	-0.30504	-0.35676	-0.25777	-0.29503	1	1	0.0038632	0.0004828	0.0108519	0.0226423	0.0028051	0.0116782	0.35744	0.16425	0.17368
NM_017451.1	IOH42068	BAI1-associated protein 2 (BAIAP2), transcript variant 2	1	7	19	31633	1	1	1	0	1	1	0	1	1400	3461.5	21988.5	21144.5	9573.5	47897	6810.5	40360	0.7104	0.8322	0.8593	-1.10691	0.72441	0.73267	0.3894	0.84162	2.56347	3.34301	6.45125	5.61707	0.64139	3.43659	0.64463	3.82597	0.000358	0.0002952	4.6e-06	1.15e-05	8.77e-05	8.1e-06	2.6e-05	6.4e-06	0.08788	0.04555	0.04441
XM_373744.2	IOH42929	PREDICTED: Homo sapiens hypothetical LOC388414 (LOC388414)	1	7	21	13707.9	0	0	0	1	1	1	1	1	89.5	375.5	727	1674.5	1608	1555.5	659.5	1195	0.46058	0.18664	0.28754	0.79937	0.81446	0.9312	0.53569	0.5259	-0.21297	-0.23401	-0.15509	0.03042	-0.2345	-0.31218	-0.25499	-0.30246	0.101325	0.272898	0.0052444	0.0005189	0.0030327	0.0074039	0.0026153	0.0092367	0.0395	0.03201	0.15757
NM_205853.1	IOH43061	musculoskeletal, embryonic nuclear protein 1 (MUSTN1)	1	8	1	31643.2	1	0	0	1	1	1	1	1	110	383.5	3499	12645	17064	65469	2509.5	18809.5	0.62706	-4.09634	0.40392	0.70347	0.85273	0.99892	0.85257	0.62172	-0.16953	-0.22474	0.70622	3.17826	1.46506	4.85807	0.01558	1.5543	0.0614634	1	0.0002263	9.4e-06	2.58e-05	3.8e-06	0.0001513	3.3e-05	0.01286	0.53287	0.18228
XM_379117.1	IOH43619	PREDICTED: Homo sapiens hypothetical protein LOC150568 (LOC150568)	1	8	3	31655.8	1	1	1	1	1	1	1	1	973.5	2507.5	8127	9483	17647.5	22870	12488.5	11074.5	0.75591	0.64475	0.72998	0.97428	0.832	0.98801	0.98124	0.9298	1.65989	2.23722	2.14423	2.27096	1.52922	1.41205	1.47506	0.73894	0.0007241	0.0006563	3.57e-05	1.47e-05	2.44e-05	3.14e-05	5.7e-06	8.18e-05	0.069	0.09785	0.08318
NM_000609.3	IOH40945	chemokine (C-X-C motif) ligand 12 (stromal cell-derived factor 1) (CXCL12), transcript variant 2	1	8	5	23739.7	0	0	1	1	1	1	0	1	64.5	336.5	419	609	704.5	865.5	435.5	617.5	0.01741	0.16317	0.50192	0.7229	0.89289	0.59943	0.28736	0.89543	-0.26593	-0.27921	-0.25079	-0.27532	-0.33385	-0.36799	-0.28775	-0.36334	0.248456	0.582379	0.013413	0.0041861	0.0156813	0.0300714	0.0069649	0.0304772	0.12059	0.0063	0.03038
NM_173456.1	IOH45493	phosphodiesterase 8A (PDE8A), transcript variant 4	1	8	7	14773.4	0	0	0	1	1	1	0	0	46	346	221	290	412	487.5	4	135.5	-0.37759	0.09108	0.18377	0.72536	0.57337	0.73442	-2.58538	-3.14	-0.30512	-0.26821	-0.31231	-0.36685	-0.36601	-0.39858	-0.35086	-0.41414	0.613853	0.493424	0.0500742	0.0193222	0.0564724	0.097646	1	1	0.15372	0.02044	0.0064
NM_177524.1	IOH45900	mesoderm specific transcript homolog (mouse) (MEST), transcript variant 2	1	8	9	31626.2	1	1	1	1	1	1	1	0	715	2315.5	5533.5	7136.5	11448	16435.5	7779	7675	0.85533	0.92398	0.94415	0.85606	0.88612	0.66607	0.69747	0.03633	1.11223	2.01467	1.33838	1.59767	0.84752	0.89153	0.78627	0.3806	0.0012795	0.0006825	6.92e-05	2.75e-05	5.66e-05	7.13e-05	1.69e-05	0.0002775	0.03165	0.01313	0.00882
NM_145247.4	IOH45440	chromosome 10 open reading frame 78 (C10orf78), transcript variant 2	1	8	11	24248.9	1	0	0	1	1	1	1	0	137.5	526	781	1050	1283.5	1886.5	693	1003.5	0.56019	0.0074	0.44911	0.97788	0.92142	0.67253	0.61013	0.47992	-0.11128	-0.05957	-0.13831	-0.14877	-0.27018	-0.2854	-0.25009	-0.32265	0.0405465	0.0628115	0.0041996	0.0012204	0.0045436	0.0056722	0.0022746	0.0136451	0.05657	0.13174	0.11046
NM_013354.4	IOH45495	CCR4-NOT transcription complex, subunit 7 (CNOT7), transcript variant 1	1	8	13	16982	1	0	0	1	1	1	1	1	132.5	412.5	567	915	915.5	1237.5	542.5	684.5	0.67637	0.16292	0.45847	0.89534	0.64828	0.66877	0.97485	0.8562	-0.12187	-0.19112	-0.2048	-0.18751	-0.31065	-0.33791	-0.2721	-0.35628	0.0412168	0.165042	0.0077284	0.0016781	0.0103813	0.0136202	0.0031075	0.0249626	0.01601	0.05657	0.07981
NM_199331.1	IOH45816	Homer protein homolog 2	1	8	15	31612.6	0	0	1	1	0	1	1	0	71.5	351.5	1378	1893.5	1835.5	1643	645.5	753.5	0.37793	-0.38357	0.70335	0.93721	0.17688	0.87396	0.84749	0.25731	-0.2511	-0.26183	0.04719	0.09325	-0.20948	-0.3051	-0.25704	-0.349	0.166295	0.599523	0.0012219	0.0003787	0.0032783	0.0068031	0.0023266	0.028517	0.02967	0.07041	0.0585
NM_198038.1	IOH45894	nudix (nucleoside diphosphate linked moiety X)-type motif 9 (NUDT9), transcript variant 3	1	8	17	9774.53	0	0	0	1	0	1	1	0	39	270	187	238	371	283	177	264.5	-1.92497	-3.41542	-0.05532	0.57303	0.13517	0.53047	0.74366	0.45461	-0.31996	-0.3563	-0.32288	-0.38177	-0.37052	-0.41512	-0.32556	-0.40055	1	1	0.0747489	0.0317321	0.0911915	0.394951	0.0344644	0.266328	0.54393	0.02619	0.03025
NM_173843.1	IOH45793	interleukin 1 receptor antagonist (IL1RN), transcript variant 4	1	8	19	7976.16	0	0	0	0	0	0	0	1	22	200.5	243.5	357.5	204.5	336.5	157	304	-2.10849	-2.49313	-1.22865	0.43493	0.37725	-0.02947	0.36068	0.58736	-0.35597	-0.43685	-0.30532	-0.34748	-0.38882	-0.41079	-0.32848	-0.39638	1	1	0.0964996	0.0146028	0.287499	0.379816	0.05469	0.175647	0.25713	0.17986	0.46753
NM_203379.1	IOH45817	acyl-CoA synthetase long-chain family member 5 (ACSL5), transcript variant 2	1	8	21	21688.3	0	1	0	1	1	1	1	1	48.5	441	193.5	300.5	378.5	439.5	252.5	359	0.04636	0.58837	-0.12491	0.71358	0.71004	0.6854	0.94601	0.56797	-0.29983	-0.15809	-0.32086	-0.36384	-0.3697	-0.40246	-0.31451	-0.39059	0.433036	0.0944362	0.0729883	0.0180485	0.062723	0.126849	0.014946	0.120972	0.04374	0.00962	0.06212
NM_170672.1	IOH27295	RAS guanyl releasing protein 3 (calcium and DAG-regulated) (RASGRP3)	1	9	1	31636.4	0	0	0	1	0	0	0	0	64	737	221	453	252.5	424.5	193.5	496	-0.17181	0.29825	0.18377	0.87264	0.12407	-0.03603	0.20752	0.32906	-0.26699	0.18501	-0.31231	-0.32008	-0.38355	-0.40367	-0.32314	-0.37615	0.281566	0.0169988	0.0500742	0.0071193	0.211228	0.218235	0.0386932	0.067707	0.17678	0.12473	0.0064
BC054004.1	IOH29012	septin 9 (SEPT9)	1	9	3	31633	0	1	0	1	1	1	1	1	45	543.5	203	360.5	318	347.5	170	249.5	-0.51933	0.50798	0.10449	0.80966	0.52703	0.73736	0.85762	0.77621	-0.30724	-0.03928	-0.3179	-0.34662	-0.37635	-0.4099	-0.32658	-0.40213	0.699976	0.0417194	0.0602448	0.0117689	0.100393	0.211972	0.0353421	0.250286	0.18856	0.04814	0.00697
BC041132.1	IOH26140	kinesin family member C3 (KIFC3)	1	9	5	13305.7	0	0	0	1	0	0	0	1	40	267.5	214.5	291	215	264.5	108	217	-0.00392	-4.18053	-0.65161	0.72632	0.05952	0.37359	0.42394	0.5397	-0.31784	-0.3592	-0.31433	-0.36657	-0.38767	-0.41661	-0.33564	-0.40556	0.654796	1	0.0814398	0.0191742	0.315145	0.5197	0.116483	0.410535	0	0.02908	0.25383
NM_203422.1	IOH29035	LRRN4 C-terminal-like protein	1	9	7	26107.7	1	1	1	1	1	1	1	1	161.5	917.5	1320.5	1652	2878	3210	1059	1362	0.65496	0.75835	0.86449	0.88808	0.93474	0.9621	0.76885	0.83587	-0.06042	0.39423	0.02933	0.02396	-0.09485	-0.17834	-0.19656	-0.28486	0.027965	0.0070876	0.0012294	0.0005104	0.0008831	0.0016552	0.0008918	0.0059796	0.03941	0.03468	0.00375
NM_139016.2	IOH27635	chromosome 20 open reading frame 198 (C20orf198)	1	9	9	20884.6	1	1	1	1	1	1	0	1	2360.5	6561.5	30929	37667	8384	6645.5	8199	3599.5	0.8258	0.63161	0.89101	0.80428	0.95129	0.55324	-0.27429	0.58032	4.5984	6.93627	9.22922	10.358	0.51059	0.09957	0.8477	-0.049	0.0001188	8.45e-05	2.3e-06	1e-06	0.0001023	0.0004669	2.69e-05	0.0009388	0.05302	0.11477	0.03457
BC044227.1	IOH26333	Parkin coregulated gene protein homolog	1	9	11	29946.6	1	0	0	1	1	1	1	1	82.5	420.5	713.5	849	1471	2477.5	450.5	739	0.52162	0.3269	-0.11348	0.58554	0.8347	0.58432	0.85681	0.83529	-0.2278	-0.18185	-0.15928	-0.20645	-0.24956	-0.2376	-0.28556	-0.35053	0.115787	0.136482	0.0068071	0.0022855	0.0035958	0.003398	0.0047965	0.0214457	0.00857	0.03868	0.28641
NM_173822.1	IOH27491	family with sequence similarity 126, member B (FAM126B)	1	9	13	31640.7	1	1	1	1	1	1	1	1	284	868.5	1867	2141.5	5169.5	4929.5	1728	2055	0.79903	0.83527	0.83915	0.89287	0.89102	0.82323	0.87059	0.96335	0.19911	0.33743	0.19914	0.16441	0.15713	-0.03924	-0.09871	-0.21181	0.0083757	0.0079468	0.0006289	0.000302	0.0002779	0.0007429	0.000317	0.0024148	0.0249	0.01384	0.02424
BC038241.1	IOH28735	NFAT activation molecule 1	1	9	15	19972.5	1	0	0	1	1	1	1	1	106	425	610	716	1199	1054	692	611	0.61224	0.3321	0.44765	0.82427	0.87511	0.90839	0.89143	0.61407	-0.17801	-0.17663	-0.19144	-0.24461	-0.27947	-0.35275	-0.25023	-0.36402	0.0667213	0.129177	0.0067581	0.0028598	0.0053374	0.0168433	0.0019785	0.0362918	0.01334	0.03993	0.09042
NM_001106.2		Activin receptor type-2B	1	9	17	28168.2	0	1	0	1	1	1	1	1	61.5	489.5	291	410	573	672.5	315	510.5	-0.18621	0.69843	0.31521	0.83816	0.87937	0.59801	0.86927	0.58392	-0.27229	-0.10187	-0.29056	-0.33242	-0.34831	-0.3836	-0.30538	-0.37462	0.307457	0.0567528	0.0287867	0.008893	0.024175	0.0518141	0.0098728	0.054558	0.17247	0.00433	0.02916
NM_005157.2		v-abl Abelson murine leukemia viral oncogene homolog 1 (ABL1), transcript variant a; see catalog number for detailed information on wild-type or point mutant status	1	9	19	31653.3	0	1	1	1	1	1	1	1	72	549.5	415	585.5	790	849	477.5	634	0.35077	0.67383	0.58233	0.97114	0.89105	0.73003	0.67847	0.95484	-0.25005	-0.03233	-0.25203	-0.28206	-0.32445	-0.36933	-0.28161	-0.3616	0.166295	0.036746	0.0131446	0.0040115	0.0124067	0.0291908	0.0046651	0.0279372	0.03928	0.0193	0.00341
NM_001211.3		Mitotic checkpoint serine/threonine-protein kinase BUB1 beta	1	9	21	18237.2	1	1	1	1	1	1	1	1	279	933.5	1926	2608.5	4504	3711.5	2462	2950.5	0.82637	0.66465	0.60846	0.95934	0.65958	0.64947	0.89194	0.83149	0.18851	0.41278	0.21747	0.29841	0.08395	-0.13777	0.00863	-0.11741	0.0085654	0.0070876	0.0006627	0.0001967	0.0004114	0.0014416	0.0001542	0.0012346	0.01521	0.05833	0.10133
NM_000061.1		Bruton agammaglobulinemia tyrosine kinase (BTK)	1	10	1	31647.5	0	0	1	1	1	1	1	1	76.5	789	493	868	841	946.5	455.5	609.5	0.30239	-0.13806	0.51698	0.71266	0.50834	0.85956	0.8863	0.85244	-0.24051	0.24529	-0.2278	-0.201	-0.31883	-0.36145	-0.28482	-0.36418	0.150948	0.0180488	0.0097963	0.0020456	0.0133125	0.0216594	0.0046225	0.0320538	0.0647	0.23122	0.0459
NM_001433.1		Serine/threonine-protein kinase/endoribonuclease IRE1	1	10	3	7437.83	0	0	0	1	0	0	0	1	59	380.5	488	709	625	885.5	400	519.5	0.0353	0.44597	0.43066	0.85266	0.31748	0.37691	0.32484	0.70497	-0.27758	-0.22822	-0.22935	-0.24662	-0.34259	-0.36638	-0.29294	-0.37367	0.294085	0.218216	0.0104198	0.0028768	0.0273293	0.0325014	0.0081054	0.049042	0.09588	0.00558	0.07245
NM_002753.2		mitogen-activated protein kinase 10 (MAPK10), transcript variant 1	1	10	5	21820	1	1	1	1	1	1	1	1	152	829.5	1499	2342.5	4386	4820.5	1917.5	2871	0.73387	0.83151	0.87652	0.95109	0.76945	0.94349	0.8137	0.59721	-0.08055	0.29223	0.08478	0.22209	0.07097	-0.04806	-0.071	-0.12579	0.0303873	0.0090693	0.0009526	0.0002452	0.0004104	0.0007328	0.0002645	0.0014718	0.0093	0.01279	0.00472
NM_001315.1		Mitogen-activated protein kinase 14	1	10	7	6678.35	0	0	0	1	1	1	1	0	52	363	307	439.5	474.5	605.5	265	413.5	0.25432	0.41641	0.32376	0.81498	0.72405	0.65219	0.81267	0.49702	-0.29241	-0.2485	-0.28558	-0.32395	-0.35913	-0.38903	-0.31268	-0.38484	0.337091	0.295764	0.0260073	0.007797	0.038739	0.0632194	0.0144659	0.091656	0	0	0.03685
NM_004448.1		Receptor tyrosine-protein kinase erbB-2	1	10	9	11412.7	1	1	0	1	1	1	1	1	114	475.5	738	1084.5	1703	2979.5	839	1361.5	0.56269	0.58549	0.00391	0.93732	0.90713	0.8343	0.83968	0.89337	-0.16107	-0.1181	-0.15166	-0.13888	-0.22405	-0.19698	-0.22874	-0.28491	0.0590645	0.0678486	0.0059596	0.0011656	0.0025796	0.0020505	0.0013761	0.0058135	0.03722	0.01933	0.25103
NM_015918.2	IOH10987	processing of precursor 5, ribonuclease P/MRP subunit (S. cerevisiae) (POP5), transcript variant 1	1	11	21	31668.4	1	1	0	1	1	1	1	1	286	1075	1206	1845.5	3688.5	3283	2071.5	2091.5	0.84582	0.90482	0.26768	0.92635	0.82307	0.64572	0.85417	0.98121	0.20334	0.57679	-0.00625	0.07948	-0.00572	-0.17244	-0.04848	-0.20797	0.0080733	0.0043178	0.0019885	0.0004009	0.000566	0.0018532	0.0002221	0.0023096	0.00989	0.00395	0.19583
NM_145168.1	IOH10914	NAD(P) dependent steroid dehydrogenase-like (HSPC105)	1	12	1	15489.3	0	0	1	1	1	1	1	1	77	545	494	688	806	807.5	484.5	660.5	0.15922	-1.95851	0.59816	0.8854	0.58192	0.7134	0.77935	0.96625	-0.23945	-0.03754	-0.22748	-0.25265	-0.32269	-0.37269	-0.28058	-0.35881	0.160929	0.351041	0.0093846	0.0030096	0.0139595	0.0327791	0.0043018	0.0254519	0.1102	0.49303	0.02004
BC019598.1	IOH10613	Zinc finger matrin-type protein 4	1	12	3	31676.6	1	1	1	1	1	0	1	0	1035.5	2729.5	7663	10966	15621.5	10654.5	13264	8692	0.90651	0.94352	0.76409	0.87635	0.84633	-0.9249	0.91469	-0.62002	1.79124	2.49455	2.00005	2.69649	1.30644	0.42388	1.58848	0.48781	0.0005945	0.0004692	3.95e-05	1.15e-05	3.09e-05	0.000487	5.2e-06	0.0003388	0.0198	0.00907	0.07142
NM_007246.2	IOH10632	kelch-like 2, Mayven (Drosophila) (KLHL2)	1	12	5	19400.2	1	1	1	1	0	1	0	0	117	567	805	1223.5	1129.5	384	611.5	1074.5	0.57444	0.57798	0.69223	0.89572	-0.44007	0.5437	-0.5893	0.49057	-0.15471	-0.01204	-0.13085	-0.099	-0.28711	-0.40695	-0.26201	-0.31517	0.0557212	0.0344653	0.0035104	0.000932	0.013203	0.188146	0.0062438	0.0117558	0.03626	0.03991	0.03338
NM_022476.1	IOH3844	AKT interacting protein (AKTIP), transcript variant 2	1	12	7	18808.5	1	1	1	1	1	1	1	1	137	592	1194.5	1974.5	2372	3060.5	1394	1930.5	0.63909	0.55919	0.79229	0.95272	0.55743	0.91509	0.68442	0.71402	-0.11234	0.01694	-0.00982	0.1165	-0.15049	-0.19044	-0.14757	-0.22493	0.0392541	0.0299034	0.0015492	0.0003455	0.0015777	0.0018657	0.0005356	0.0031089	0.03097	0.04778	0.02309
NM_017825.1	IOH12841	ADP-ribosylhydrolase like 2 (ADPRHL2)	1	12	9	13999.7	0	0	1	1	1	1	1	1	100.5	428.5	639	951.5	1743	1959	987.5	1242	0.34458	0.42855	0.65097	0.83438	0.87514	0.88567	0.95182	0.89165	-0.18966	-0.17258	-0.18243	-0.17704	-0.21965	-0.27953	-0.20702	-0.29751	0.0852284	0.117732	0.005594	0.0015973	0.0025001	0.0047089	0.0009384	0.0070342	0.09147	0.02805	0.02877
BC019268.1	IOH13177	Protein arginine N-methyltransferase 1	1	12	11	19566.9	1	0	1	1	1	1	1	1	114.5	450.5	661.5	1388	1614	2049	1008.5	1453	0.623	-0.08084	0.67306	0.92807	0.90989	0.96132	0.92339	0.89279	-0.16	-0.14708	-0.17544	-0.05179	-0.23384	-0.27226	-0.20394	-0.27526	0.0568034	0.125743	0.0051784	0.0007112	0.0028717	0.0041378	0.0009119	0.0050859	0.01853	0.11144	0.02459
NM_001381.2	IOH2343	docking protein 1, 62kDa (downstream of tyrosine kinase 1) (DOK1)	1	12	13	31653.3	1	1	1	1	1	1	1	1	183.5	766	963	1407.5	2206.5	3380.5	1481	2289	0.79283	0.72438	0.67635	0.98805	0.85809	0.86656	0.56835	0.96524	-0.01382	0.21863	-0.08175	-0.0462	-0.16869	-0.16455	-0.13484	-0.18715	0.0202107	0.0120649	0.0024967	0.0006719	0.0015658	0.0015611	0.0005037	0.0019366	0.00385	0.03323	0.04993
BC009108.1	IOH10191	cDNA clone IMAGE:3451214 (MCM10)	1	12	15	31661.1	1	1	1	1	0	0	1	0	1173	4098.5	11232.5	13746.5	8873.5	2281.5	14270	2907	0.93751	0.92172	0.68313	0.83175	-2.32977	0.35271	0.81813	-1.11873	2.08255	4.08137	3.10916	3.49432	0.56442	-0.25345	1.73561	-0.12199	0.0004563	0.0001968	1.92e-05	7.5e-06	0.0019548	0.00457	4.7e-06	0.0048163	0.01085	0.01915	0.10066
NM_000585.1	IOH21448	interleukin 15 (IL15), transcript variant 3	1	12	17	25131.3	0	0	0	1	1	1	1	1	64.5	461	541	698	749	917	558.5	766	0.30432	0.44622	0.41535	0.88093	0.8226	0.862	0.89966	0.88527	-0.26593	-0.13491	-0.21288	-0.24978	-0.32895	-0.36383	-0.26977	-0.34769	0.212678	0.0834499	0.0086354	0.0029288	0.0143213	0.0231314	0.0030387	0.0193697	0.03289	0.03681	0.08888
BC018404.1	IOH21454	fibroblast growth factor 21 (FGF21)	1	12	19	31670.8	0	0	0	1	1	1	1	1	66	496.5	313.5	476	438.5	476	353.5	427	0.14664	0.32789	0.44619	0.84283	0.82763	0.74146	0.8775	0.88362	-0.26276	-0.09376	-0.28357	-0.31348	-0.3631	-0.39951	-0.29975	-0.38342	0.220861	0.0652572	0.0236119	0.0065262	0.0432985	0.102618	0.0077722	0.0684308	0.08571	0.06694	0.00226
NM_152690.1	IOH10343	dolichyl-phosphate mannosyltransferase polypeptide 2, regulatory subunit (DPM2), transcript variant 2	1	12	21	10705.5	0	0	0	1	1	1	1	1	55	354	285	455	531	342.5	386	537	-0.12787	0.28394	0.10938	0.67521	0.58112	0.75869	0.94819	0.97032	-0.28606	-0.25893	-0.29242	-0.31951	-0.35293	-0.4103	-0.29499	-0.37182	0.371226	0.375831	0.0330665	0.007797	0.0330683	0.216643	0.0062771	0.0396019	0.12856	0.00799	0.08932
NM_152715.1	IOH21462	Tubulin-specific chaperone cofactor E-like protein	1	13	1	20058.3	0	0	1	1	1	1	1	1	59.5	293	471	875.5	893	740.5	509	893	0.31843	-31.2423	0.54034	0.85891	0.6513	0.8895	0.89407	0.86363	-0.27653	-0.32964	-0.23463	-0.19884	-0.31312	-0.37811	-0.277	-0.3343	0.248456	1	0.0105611	0.0018683	0.0109062	0.0359765	0.0036768	0.01418	0.01188	1.49144	0.03303
BC016486.1	IOH21471	lectin, galactoside-binding, soluble, 8 (galectin 8) (LGALS8)	1	13	3	10556.4	0	0	0	1	1	0	1	1	51.5	339	272	397	608	607.5	326	516.5	0.10835	-0.26764	0.34747	0.58387	0.63434	0.44869	0.95167	0.89961	-0.29348	-0.27632	-0.29646	-0.33615	-0.34446	-0.38887	-0.30377	-0.37399	0.371226	0.72028	0.0320366	0.010837	0.0242651	0.0705357	0.0088393	0.0447049	0.04119	0.04589	0.0052
BC001671.1	IOH3723	HD domain containing 2 (HDDC2)	1	13	5	3394.47	0	0	0	1	1	1	1	1	34.5	249.5	196	284	377.5	509	189.5	277.5	-0.84829	-89.1683	-0.09724	0.70425	0.73186	0.5812	0.77171	0.93519	-0.32949	-0.38006	-0.32008	-0.36857	-0.3698	-0.39684	-0.32373	-0.39918	1	1	0.0704619	0.0204085	0.0623491	0.0966951	0.0294813	0.177157	0.18446	0.0085	0.05772
NM_020239.2	IOH21482	CDC42 small effector 1 (CDC42SE1), transcript variant 2	1	13	7	31642.7	1	1	1	1	1	1	1	1	1015.5	2969	9249	12851.5	25185.5	39669	20465	19947.5	0.87526	0.91963	0.66766	0.9736	0.95051	0.97779	0.99757	0.82343	1.74887	2.77215	2.49286	3.23751	2.35811	2.771	2.64166	1.67426	0.0006276	0.0003947	2.85e-05	8e-06	1.13e-05	1.05e-05	2.1e-06	2.65e-05	0.02994	0.01715	0.10474
NM_145028.1	IOH22492	Uncharacterized protein C6orf81	1	13	9	3229.41	0	0	0	1	0	0	0	1	9.5	237	75.5	132.5	56	189	89.5	175	-7.89328	-9.36809	-4.69689	0.7355	-1.92032	-0.43099	0.47057	0.86175	-0.38246	-0.39455	-0.35752	-0.41204	-0.40516	-0.42273	-0.33836	-0.40998	1	1	1	0.102827	1	1	0.170018	0.57726	0.07443	0.10144	0.73989
NM_005641.2	IOH11381	TAF6 RNA polymerase II, TATA box binding protein (TBP)-associated factor, 80kDa (TAF6), transcript variant 1	1	13	11	28935.8	1	1	1	1	1	0	1	1	358	1156	2075	2545.5	3549	5301.5	2752.5	2540.5	0.78105	0.79153	0.90697	0.96335	0.6373	0.4094	0.97501	0.73591	0.35588	0.67067	0.26377	0.28034	-0.02107	-0.00915	0.05113	-0.16063	0.0053089	0.0037841	0.0004941	0.0002063	0.000672	0.0007964	0.0001185	0.0017558	0.0395	0.03548	0.00477
NM_004567.2	IOH10913	6-phosphofructo-2-kinase/fructose-2,6-biphosphatase 4 (PFKFB4)	1	13	13	31641.7	0	1	0	1	1	1	1	1	41	503	263.5	555.5	582	628.5	334.5	710.5	-0.09477	0.53826	-0.11524	0.86938	0.90318	0.59686	0.90856	0.8674	-0.31572	-0.08622	-0.29911	-0.29067	-0.34732	-0.38717	-0.30252	-0.35354	0.654796	0.0552524	0.0426612	0.0046936	0.0231316	0.0600964	0.0085661	0.0229262	0.03449	0.03374	0.14223
BC017046.1	IOH11667	annexin A6 (ANXA6)	1	13	15	10156.4	0	0	0	1	1	0	1	1	44	327.5	181	360.5	379	321.5	297.5	417	-0.22933	0.12057	-0.30194	0.67838	0.80605	-0.01116	0.69781	0.72899	-0.30937	-0.28965	-0.32474	-0.34662	-0.36964	-0.412	-0.30794	-0.38447	0.613853	0.743919	0.0890711	0.012588	0.0594747	0.419408	0.0121069	0.0785506	0.09642	0.00216	0.09376
NM_024561.1	IOH11647	NMDA receptor regulated 1-like (NARG1L), transcript variant 1	1	13	17	1214.2	0	0	0	1	1	1	1	1	41	233.5	169	276.5	175	261	175.5	238	-0.45179	-4.05134	-0.57345	0.67264	0.57749	0.55654	0.72942	0.93336	-0.31572	-0.3986	-0.32847	-0.37072	-0.39207	-0.4169	-0.32577	-0.40334	0.805583	1	0.114442	0.0219451	0.362117	0.475664	0.0353421	0.255468	0.13797	0.02725	0.15063
BC012493.1	IOH11147	KIAA1147 (KIAA1147)	1	13	19	10359.8	0	0	0	1	0	0	1	1	78.5	374.5	498.5	716	814	840	565	744.5	0.14746	0.04345	0.47398	0.84814	0.23078	0.41161	0.76199	0.83935	-0.23627	-0.23517	-0.22609	-0.24462	-0.32181	-0.37006	-0.26881	-0.34995	0.155818	0.30193	0.0097963	0.0028261	0.0166642	0.0356573	0.0031787	0.0210668	0.1171	0.0472	0.06099
BC011014.1	IOH12165	fracture callus 1 homolog (rat) (FXC1)	1	13	21	14499.7	0	0	0	1	1	0	0	1	40	304.5	102.5	173	205.5	183	60.5	206.5	-0.2488	-0.56573	-1.0819	0.88765	0.67204	0.43282	-3.12549	0.89279	-0.31784	-0.3163	-0.34913	-0.40042	-0.38872	-0.42321	-0.34259	-0.40667	0.749999	1	0.303244	0.0531304	0.239276	1	1	0.370792	0.07071	0.0209	0.04829
NM_000200.1	IOH12986	histatin 3 (HTN3)	1	14	1	3654.46	0	0	0	1	1	1	1	1	47	155	176	246	343	316	224	303	0.06294	-7.1693	-0.50388	0.86887	0.6612	0.71749	0.6461	0.93365	-0.30301	-0.4896	-0.32629	-0.37948	-0.3736	-0.41245	-0.31868	-0.39649	0.457104	1	0.103424	0.0253632	0.0793238	0.268825	0.0222831	0.144508	0.03009	1.53283	0.14464
BC008440.1	IOH7416	APAF1 interacting protein (APIP)	1	14	3	31659.2	0	0	0	1	0	1	1	1	43.5	322	111	217	300.5	262	136.5	281	0.03258	-0.03565	-0.73308	0.89095	-0.33188	0.5085	0.90026	0.9285	-0.31042	-0.29602	-0.34649	-0.3878	-0.37827	-0.41681	-0.33148	-0.39881	0.542699	0.947533	0.231352	0.0326937	0.197962	0.486133	0.05469	0.172685	0.01626	0.00878	0
NM_145306.1	IOH9906	chromosome 10 open reading frame 35 (C10orf35)	1	14	5	12178.8	0	0	0	1	0	0	1	0	26	289.5	162	362	316.5	251.5	125.5	236	-1.91727	-1.70601	-0.20876	0.7451	0.19438	-0.21331	0.75675	0.13096	-0.3475	-0.3337	-0.33064	-0.34618	-0.37652	-0.41766	-0.33309	-0.40355	1	1	0.10198	0.0120573	0.123525	0.935379	0.07031	0.444691	0.32636	0.04641	0.02619
NM_032359.1	IOH5762	chromosome 3 open reading frame 26 (C3orf26)	1	14	7	31648	1	1	0	1	1	0	0	0	1246	4975	27452.5	27801.5	50477.5	35399.5	17833	25968	0.91383	0.90796	0.47272	0.88889	0.97699	-2.19987	-1.91807	-0.41096	2.2372	5.09733	8.14901	7.52722	5.13923	2.42561	2.25671	2.30889	0.000409	0.0001314	3.6e-06	1.8e-06	2.8e-06	0.0002167	2.86e-05	3.22e-05	0.0193	0.02473	0.17368
BC005902.1	IOH7553	biliverdin reductase A (BLVRA)	1	14	9	17512.3	0	1	0	0	1	1	1	0	55	457.5	407	913	880	904	428	828.5	0.21393	0.50853	0.32309	0.34375	0.78143	0.74185	0.72549	0.14559	-0.28606	-0.13897	-0.25451	-0.18809	-0.31455	-0.36488	-0.28885	-0.3411	0.307457	0.0834499	0.0154602	0.0022495	0.0105089	0.0253818	0.0056864	0.0249626	0.02571	0.02628	0.08339
BC012124.1	IOH12569	cancer susceptibility candidate 4 (CASC4)	1	14	11	6294.84	0	0	0	1	0	1	1	1	46.5	309.5	329	762.5	668	826	216.5	602	1e-05	-0.43349	0.03083	0.61383	0.30422	0.85186	0.60452	0.56618	-0.30407	-0.31051	-0.27875	-0.23128	-0.33786	-0.3712	-0.31978	-0.36497	0.483236	1	0.026568	0.0028013	0.0239963	0.0290348	0.0244434	0.0385012	0.04562	0.02056	0.14185
NM_022780.2	IOH13276	required for meiotic nuclear division 5 homolog A (S. cerevisiae) (RMND5A)	1	14	13	4754.84	0	0	0	1	1	1	1	1	41.5	257	147.5	218.5	250.5	299.5	145.5	227.5	-0.02094	-13.8824	-0.49088	0.86191	0.7314	0.76671	0.90641	0.75477	-0.31466	-0.37137	-0.33515	-0.38736	-0.38377	-0.41378	-0.33016	-0.40445	0.613853	1	0.135677	0.0326937	0.149967	0.297136	0.0476945	0.317507	0.01704	0.04402	0.07191
BC012330.1	IOH13295	basic leucine zipper transcription factor, ATF-like 2 (BATF2)	1	14	15	24660.5	0	0	0	1	1	0	1	1	11	311	121	190	209	225	131.5	184.5	-6.65859	-0.36312	-0.64745	0.82917	0.66734	-0.17603	0.60699	0.63005	-0.37928	-0.30878	-0.34338	-0.39554	-0.38833	-0.41981	-0.33221	-0.40898	1	1	0.196754	0.0447626	0.231097	1	0.0690718	0.586303	0.25713	0.01819	0.02338
BC012176.1	IOH13364	naked cuticle homolog 2 (Drosophila) (NKD2)	1	14	17	26756	0	0	0	1	1	0	1	1	51.5	310	280.5	449.5	494.5	742.5	364	547.5	-0.44324	-1.02554	0.13449	0.95276	0.82138	0.12334	0.91014	0.8358	-0.29347	-0.30993	-0.29383	-0.32108	-0.35694	-0.37794	-0.29821	-0.37072	0.511674	1	0.0336002	0.0069556	0.0337991	0.0555193	0.0072057	0.0407505	0.20595	0.05931	0.07815
NM_139242.1	IOH21859	mitochondrial methionyl-tRNA formyltransferase (MTFMT)	1	14	19	6199.41	0	0	1	1	0	1	1	1	120	419.5	652.5	940.5	1516	980.5	945	1208.5	0.47456	0.42322	0.66174	0.79615	0.37727	0.80785	0.79483	0.67663	-0.14835	-0.18301	-0.17824	-0.18019	-0.24462	-0.35869	-0.21323	-0.30104	0.0557212	0.130947	0.0053458	0.0016668	0.0043045	0.0206456	0.0011072	0.0083167	0.07071	0.02528	0.02709
BC010458.1	IOH9663	NDRG family member 2 (NDRG2)	1	14	21	9963.65	0	0	0	1	0	1	1	0	46.5	292	93	361.5	481	581	290.5	455	1e-05	-0.67898	-6.04921	0.95301	0.2009	0.74441	0.57386	0.09252	-0.30407	-0.3308	-0.35208	-0.34634	-0.35842	-0.39101	-0.30895	-0.38047	0.483236	1	1	0.0108999	0.0505635	0.0657904	0.0135727	0.0957463	0.04562	0.00484	1.32297
NM_016614.1	IOH10129	TRAF and TNF receptor associated protein (TTRAP)	1	15	1	9374.83	1	0	1	1	1	0	0	1	349.5	579.5	2301	2831	3844	4184	3111.5	3464	0.79414	-6.86154	0.87158	0.77263	0.81974	-0.12992	0.46254	0.95744	0.33787	0.00245	0.33398	0.36225	0.01138	-0.09954	0.10363	-0.06328	0.0055355	1	0.0004095	0.0001828	0.0005218	0.0017779	0.0001201	0.0008385	0.03439	1.45082	0.01905
BC011781.2	IOH13131	chromosome 9 open reading frame 37 (C9orf37)	1	15	3	31636.4	0	1	0	1	1	0	1	1	67	516.5	343.5	843	473	1155.5	316	511	0.2293	0.63339	0.47114	0.88635	0.64663	-0.37012	0.64173	0.86959	-0.26064	-0.07057	-0.27424	-0.20817	-0.3593	-0.34454	-0.30523	-0.37456	0.204942	0.0473836	0.0197167	0.0019904	0.0406284	0.0300714	0.0110204	0.0464902	0.06332	0.02054	0.01029
NM_002362.2	IOH11259	melanoma antigen family A, 4 (MAGEA4), transcript variant 2	1	15	5	24629.4	0	0	0	0	0	0	1	1	37	287.5	146.5	194.5	216	268.5	145.5	221	-0.76932	-1.28125	-0.40363	0.48621	-0.27296	0.31842	0.7901	0.79517	-0.3242	-0.33601	-0.33546	-0.39426	-0.38756	-0.41629	-0.33017	-0.40514	1	1	0.131398	0.0511504	0.395523	0.5197	0.0506273	0.332609	0.19111	0.02214	0.04344
BC009006.1	IOH10201	transmembrane protein 30A (TMEM30A)	1	15	7	12939.2	0	1	1	0	1	1	1	1	90	437	741	1208	1977.5	2389	1117.5	1725.5	0.4387	0.51137	0.74125	0.32834	0.90607	0.96328	0.68417	0.82988	-0.21191	-0.16273	-0.15074	-0.10344	-0.19387	-0.24476	-0.18801	-0.24654	0.101325	0.102597	0.0040261	0.0012868	0.0019081	0.0030194	0.0008355	0.0036876	0.04714	0.01942	0.01145
NM_052837.1	IOH10289	secretory carrier membrane protein 3 (SCAMP3), transcript variant 2	1	15	9	7172.45	0	0	0	0	1	1	0	0	46.5	260.5	184.5	358	511.5	641	365.5	553.5	1e-05	-5.65608	-0.5417	0.46578	0.88562	0.86215	0.4525	0.11214	-0.30407	-0.36731	-0.32365	-0.34733	-0.35506	-0.38616	-0.29799	-0.37009	0.483236	1	0.0978276	0.0143136	0.0304971	0.0498361	0.0090674	0.0610598	0.04562	0.00271	0.17247
BC011239.1	IOH10245	transcobalamin II; macrocytic anemia (TCN2)	1	15	11	2277.36	0	0	0	0	1	1	0	1	46	259	163.5	302.5	402	582.5	293	519.5	-0.37759	-8.02282	-0.21087	0.17359	0.796	0.80766	0.45458	0.91646	-0.30512	-0.36905	-0.33018	-0.36326	-0.36711	-0.39089	-0.30859	-0.37367	0.613853	1	0.100567	0.0240709	0.0528104	0.0632194	0.0142345	0.0437571	0.15372	0.01638	0.03027
thyroglobulin		NA	1	15	13	0	0	0	0	0	0	0	0	1	3.5	335	31.5	34.5	17.5	51	22.5	62.5	-21.2431	-0.52787	-17.0196	-1.7252	-3.55227	-0.76751	-2.74582	0.58814	-0.39517	-0.28096	-0.37119	-0.44016	-0.40939	-0.43388	-0.34815	-0.42184	1	0.947533	1	1	1	1	1	1	0.60609	0.06332	0.92036
P2228		protein kinase C, gamma (PRKCG)	1	15	15	0	0	1	0	1	1	0	1	1	38	951.5	149.5	386	805	1623	611	1949.5	-0.3253	0.89713	-0.27511	0.91705	0.66064	0.38691	0.68275	0.86897	-0.32208	0.43364	-0.33453	-0.3393	-0.3228	-0.30672	-0.26208	-0.22293	0.867582	0.0059943	0.119709	0.0096865	0.0134234	0.0090444	0.0028252	0.0028168	0.07443	0.00223	0.01419
PV4215		SFRS protein kinase 1 (SRPK1)	1	15	17	0	0	0	0	1	1	0	1	1	49.5	294	363	538.5	469.5	1179	202	556	-0.70081	-1.18465	-0.11948	0.77774	0.585	0.29589	0.88013	0.59884	-0.29771	-0.32847	-0.26819	-0.29555	-0.35969	-0.34264	-0.3219	-0.36982	0.654796	1	0.0240965	0.0052357	0.0426594	0.0185797	0.0244434	0.0448981	0.27141	0.03367	0.20648
PV3293		mitogen-activated protein kinase kinase 6 (MAP2K6), transcript variant 2; see catalog number for detailed information on wild-type or point mutant status	1	15	19	0	0	0	0	0	0	0	0	0	0.5	10.5	0.5	53	-7	33	-0.5	-2	-7.48448	0.62842	-8.77092	-3.90103	-5.78751	-6.88499	-177.97	-116.567	-0.40153	-0.65709	-0.38082	-0.43485	-0.41208	-0.43534	-0.35152	-0.42864	1	1	1	1	1	1	1	1	4.24264	0.74078	4.24264
P2227		protein kinase C, alpha (PRKCA); see catalog number for detailed information on wild-type or point mutant status	1	15	21	0	0	0	0	1	1	1	1	1	35	346	71.5	248.5	508	622	221.5	1261	-0.17321	0.13541	-2.28151	0.75696	0.78843	0.72697	0.76639	0.769	-0.32843	-0.26821	-0.35876	-0.37876	-0.35545	-0.3877	-0.31905	-0.29551	0.937024	0.480598	0.774505	0.0262834	0.0325007	0.0571993	0.0214139	0.0072557	0	0.01635	0.06923
PV3503		pim-1 oncogene (PIM1)	1	16	1	0	0	0	0	1	0	0	0	1	5.5	172	55	136	90.5	96.5	36	69.5	-301.616	-10.8394	-4.13122	0.75876	0.1027	-0.84015	-2.23074	0.62841	-0.39093	-0.46989	-0.36389	-0.41104	-0.40136	-0.43021	-0.34618	-0.4211	1	1	1	0.095886	1	1	1	1	0.64282	1.6691	0.17999
PV4678		serine?threonine kinase	1	16	3	9906.14	0	0	0	1	0	0	0	1	10	314.5	28.5	88.5	55.5	79	29.5	91	-7.39321	-0.18968	-18.8823	0.59612	-0.87899	-0.26184	-1.44319	0.78258	-0.3814	-0.30471	-0.37213	-0.42467	-0.40521	-0.43162	-0.34713	-0.41884	1	1	1	0.277409	1	1	1	1	0.14142	0.01124	0.62027
PV4398		CDC42 binding protein kinase alpha (DMPK-like)	1	16	5	141.05	0	0	0	0	0	0	0	1	22	236	33	78	83	64.5	4.5	66	-4.65662	-5.97285	-14.2824	0.10214	-0.05875	-0.75845	-3.51829	0.70276	-0.35597	-0.3957	-0.37072	-0.42768	-0.40219	-0.43279	-0.35079	-0.42147	1	1	1	0.510507	1	1	1	1	0.89995	0.04794	0.72853
NM_005801.2	IOH6916	eukaryotic translation initiation factor 1 (EIF1)	1	16	7	11693.7	1	1	1	1	1	0	0	1	962.5	2961.5	7759	10678.5	19492.5	2994.5	3894	5362	0.89938	0.82317	0.63713	0.90542	0.61651	-1.87243	-1.65134	0.59601	1.63658	2.76346	2.02989	2.614	1.7321	-0.19577	0.21808	0.13678	0.0006906	0.0004159	4.11e-05	1.2e-05	2.23e-05	0.0191075	0.0004176	0.0004161	0.02131	0.04656	0.11373
NM_017444.2	IOH10035	chromatin accessibility complex 1 (CHRAC1)	1	16	9	11152.2	0	0	0	1	0	0	1	1	44.5	263.5	146	261.5	195.5	256	120.5	326	-0.26782	-9.92875	-0.42564	0.55425	-0.41871	-0.14897	0.67651	0.84779	-0.30831	-0.36383	-0.33562	-0.37503	-0.38982	-0.4173	-0.33382	-0.39407	0.613853	1	0.133512	0.0262834	0.557731	0.843373	0.0799907	0.128134	0.11123	0.09929	0.04843
NM_003420.2	IOH9658	zinc finger protein 35 (ZNF35)	1	16	11	1532.98	0	0	0	0	1	1	0	1	75.5	395.5	390	508	702	910.5	389.5	608	0.35292	0.44477	0.41754	0.39735	0.62889	0.64282	0.23593	0.58435	-0.24263	-0.21083	-0.2598	-0.3043	-0.33412	-0.36435	-0.29448	-0.36434	0.150948	0.17565	0.0159786	0.0072203	0.0180864	0.0263614	0.0090095	0.0372985	0.04683	0.01252	0.04714
BC016148.1	IOH10092	integral membrane protein 2B (ITM2B)	1	16	13	5953.66	0	0	0	1	0	0	0	0	45.5	349.5	235	349.5	352	459	0.5	394	-0.23624	0.31561	0.00207	0.63117	0.34272	0.23505	-14.1715	-0.15434	-0.30618	-0.26415	-0.30796	-0.34977	-0.37261	-0.40088	-0.35137	-0.3869	0.576633	0.403342	0.0491058	0.0137604	0.0898888	0.151134	1	0.15894	0.10879	0.00202	0.07823
NM_004964.2	IOH3443	histone deacetylase 1 (HDAC1)	1	16	15	0	0	1	0	0	0	0	0	0	-0.5	-13.5	2.5	0.5	-1.5	0	2.5	0.5	-6.75938	0.63006	-10.0566	-2.72303	-17.3912	-8.84713	-3.70839	-4.33772	-0.40365	-0.6849	-0.38021	-0.44992	-0.41148	-0.43801	-0.35108	-0.42837	1	1	1	1	1	1	1	1	-7.07107	-0.78567	0.84853
NM_003277.1	IOH3589	claudin 5 (transmembrane protein deleted in velocardiofacial syndrome) (CLDN5)	1	16	17	0	0	1	0	0	0	0	0	0	-0.5	-9.5	0	0	21.5	-0.5	1	25	-6.03414	0.72235	-8.37506	-1.92647	-7.81831	-7.81112	-7.23787	-3.03459	-0.40364	-0.68027	-0.38098	-0.45006	-0.40895	-0.43805	-0.3513	-0.4258	1	1	1	1	1	1	1	1	-4.24264	-0.2233	1
NM_001014.2	IOH4063	ribosomal protein S10 (RPS10)	1	16	19	0.97	0	1	0	0	0	0	0	0	-1	-4	-1	-0.5	26	0	0	-2	-5.81434	0.74137	-7.87372	-3.5889	-5.37954	-8.84713	-27.8326	-116.567	-0.4047	-0.67389	-0.38129	-0.4502	-0.40846	-0.43801	-0.35144	-0.42864	1	1	1	1	1	1	1	1	-2.82843	0	-1.41421
BC000417.1	IOH3651	single-strand-selective monofunctional uracil-DNA glycosylase 1 (SMUG1)	1	16	21	5877.88	0	0	0	1	1	0	1	0	40	273.5	175	274	466	439	261	445.5	-0.37125	-2.84074	-0.37858	0.89829	0.78756	-0.11407	0.56635	0.29601	-0.31783	-0.35225	-0.3266	-0.37144	-0.36007	-0.4025	-0.31327	-0.38147	0.805583	1	0.0978276	0.019932	0.0389219	0.213512	0.0169766	0.0878223	0.10607	0.02844	0.10506
NM_012280.1	IOH27897	FtsJ homolog 1 (E. coli) (FTSJ1), transcript variant 1	1	17	1	31667.9	0	0	1	1	1	1	1	1	47	762.5	454	847	909	840	439	894.5	0.16481	-0.02713	0.5127	0.67022	0.8726	0.75765	0.8772	0.82837	-0.30301	0.21457	-0.23991	-0.20703	-0.31136	-0.37006	-0.28724	-0.33414	0.433036	0.0186107	0.0114728	0.0021972	0.0093954	0.0294271	0.0050043	0.0143888	0	0.20124	0.03738
NM_014239.1	IOH27837	eukaryotic translation initiation factor 2B, subunit 2 beta, 39kDa (EIF2B2)	1	17	3	31663.5	0	0	0	1	0	0	1	1	9	479	57	151.5	97	123.5	61	115.5	-8.53035	0.32284	-3.76213	0.68292	0.09711	0.27157	0.60487	0.73768	-0.38352	-0.11404	-0.36327	-0.40659	-0.40065	-0.42802	-0.34252	-0.41625	1	0.0758269	1	0.0788112	1	1	0.366763	1	0	0.062	0.14886
NM_018222.2	IOH27894	parvin, alpha (PARVA)	1	17	5	18021.5	0	0	1	1	1	1	1	1	79	521.5	611	966	1257	1180	482.5	807.5	0.35487	0.17083	0.70601	0.77286	0.6375	0.62905	0.62029	0.65271	-0.23522	-0.06478	-0.19113	-0.17288	-0.27309	-0.34256	-0.28087	-0.34331	0.137631	0.0588503	0.0059395	0.0015973	0.0054704	0.0153693	0.0047083	0.0195913	0.0537	0.10169	0.00694
BC051304.1	IOH28074	tensin 1 (TNS1)	1	17	7	18658.5	0	0	0	1	1	1	1	1	40.5	730.5	242	596	587	625	363.5	485	-0.29139	0.48754	0.10887	0.90345	0.57045	0.70772	0.7293	0.79295	-0.31678	0.17747	-0.30578	-0.27905	-0.34677	-0.38745	-0.29828	-0.37731	0.749999	0.0157355	0.0442497	0.0039975	0.0270081	0.0571993	0.0079124	0.0542992	0.0873	0.08228	0.05259
NM_004223.1	IOH21743	ubiquitin-conjugating enzyme E2L 6 (UBE2L6), transcript variant 1	1	17	9	24309.8	0	0	0	1	1	1	0	1	28	392	100.5	203	248.5	308	138.5	284.5	-2.59624	-0.00309	-1.08095	0.77611	0.69482	0.71	0.16863	0.67031	-0.34327	-0.21488	-0.34975	-0.39181	-0.38399	-0.41309	-0.33119	-0.39844	1	0.238803	0.310702	0.0399396	0.155679	0.287222	0.0799907	0.195134	0.55558	0.06494	0.03518
NM_004066.1	IOH22566	centrin, EF-hand protein, 1 (CETN1)	1	17	11	9022.06	0	0	0	0	1	1	1	0	91	420	616	580	1430.5	1705	722.5	1077.5	0.29665	0.11241	0.45319	-0.29455	0.62361	0.92102	0.89895	0.46841	-0.20979	-0.18243	-0.18957	-0.28363	-0.25402	-0.30008	-0.24578	-0.31485	0.106765	0.155367	0.0066142	0.0084456	0.0042378	0.0061573	0.0018069	0.0118341	0.09324	0.06734	0.08954
NM_018105.1	IOH10776	THAP domain containing, apoptosis associated protein 1 (THAP1), transcript variant 1	1	17	13	31678.1	1	1	1	1	1	1	1	0	992	2965	8222.5	10629.5	26159.5	38032.5	20443.5	18559	0.94754	0.83199	0.90454	0.93852	0.87418	0.74616	0.94475	0.45878	1.69908	2.76752	2.1739	2.59994	2.46521	2.63861	2.63851	1.5279	0.0006353	0.000413	3.2e-05	1.19e-05	1.09e-05	1.27e-05	2.2e-06	3.69e-05	0.0057	0.04388	0.0252
BC037780.2	IOH27748	Glutamate decarboxylase 1	1	17	15	25324.5	0	1	0	1	1	1	1	1	75.5	501	143.5	232.5	284.5	453.5	211.5	375	-1.40098	0.61919	-0.53828	0.73987	0.76372	0.8091	0.85547	0.6313	-0.24263	-0.08854	-0.33639	-0.38335	-0.38004	-0.40133	-0.32051	-0.3889	0.511674	0.0538107	0.144886	0.0305146	0.111951	0.110242	0.0225087	0.105488	0.59004	0.01976	0.07391
BC001610.1	IOH4912	zinc finger protein 765 (ZNF765)	1	17	17	31667.4	0	1	0	1	1	1	0	1	32.5	440.5	145.5	202	332	375	185	366.5	-0.67191	0.59844	-0.31502	0.64575	0.52139	0.80873	-0.29793	0.74366	-0.33372	-0.15867	-0.33577	-0.3921	-0.37481	-0.40768	-0.32439	-0.3898	1	0.0944362	0.127319	0.0432278	0.0918534	0.170308	0.059262	0.104105	0.10879	0.00803	0.01458
BC000784.1	IOH4711	baculoviral IAP repeat-containing 5 (survivin) (BIRC5)	1	17	19	31674.7	1	1	1	1	0	1	1	1	949	2626.5	6949.5	8072.5	13611	19599	12833.5	10667	0.77431	0.7536	0.96107	0.98898	0.39794	0.88185	0.89447	0.77144	1.60798	2.37515	1.77835	1.86624	1.08536	1.14745	1.52551	0.696	0.0007551	0.0005604	4.36e-05	2.01e-05	5.15e-05	4.5e-05	5.6e-06	9.53e-05	0.06259	0.06596	0.00519
NM_014478.3	IOH59924	DNA-directed RNA polymerase III subunit RPC9	1	17	21	31667.4	0	1	0	1	1	1	1	1	52.5	511	206.5	323.5	446	514.5	299.5	452	-0.14269	0.51988	-0.18228	0.93408	0.59648	0.81532	0.82715	0.93674	-0.29136	-0.07695	-0.31681	-0.35724	-0.36227	-0.39639	-0.30764	-0.38078	0.41082	0.0524247	0.0672924	0.0138504	0.0472066	0.0828178	0.0111778	0.0586724	0.12122	0.03875	0.0993
NM_005764.3	IOH58947	PDZK1-interacting protein 1	1	18	1	15163.1	0	0	0	1	1	1	1	1	51	324.5	177	256.5	348	370.5	237	372.5	-0.2267	-18.841	-0.12157	0.86591	0.76417	0.50931	0.93355	0.66848	-0.29453	-0.29313	-0.32598	-0.37646	-0.37305	-0.40804	-0.31678	-0.38916	0.457104	1	0.0845854	0.0232635	0.0728105	0.208941	0.0171265	0.104793	0.13865	1.44472	0.03196
NM_021644.2	IOH26282	heterogeneous nuclear ribonucleoprotein H3 (2H9) (HNRPH3), transcript variant 2H9A	1	18	3	2332.92	0	0	1	1	1	1	1	1	83	444	728	860.5	1231	1024.5	541	1096.5	0.27883	0.44142	0.67679	0.64319	0.72648	0.92449	0.75928	0.69	-0.22674	-0.15461	-0.15478	-0.20316	-0.27596	-0.35513	-0.27233	-0.31285	0.129709	0.0989747	0.0042967	0.0021578	0.0054511	0.0177351	0.0034754	0.0101079	0.08519	0.03185	0.03108
BC043498.2	IOH26404	mitochondrial fission regulator 1 (MTFR1)	1	18	5	11087.4	0	0	0	1	1	1	1	1	65	397.5	339	535	844	1149.5	496.5	788.5	0.34571	-0.81587	0.29868	0.94037	0.60582	0.75461	0.96398	0.97708	-0.26487	-0.20851	-0.27565	-0.29655	-0.31851	-0.34502	-0.27883	-0.34531	0.204942	0.393845	0.0219545	0.004896	0.0125399	0.0151914	0.0037375	0.0173927	0.02176	0.16899	0.06258
BC044218.1	IOH26396	MHC class I polypeptide-related sequence B (MICB)	1	18	7	3085.93	0	0	0	0	0	0	1	0	36.5	287.5	125.5	193.5	214.5	317	136	261.5	-0.18482	-2.87794	-0.51964	0.21339	0.4265	0.29509	0.6044	0.4645	-0.32525	-0.33602	-0.34198	-0.39454	-0.38772	-0.41236	-0.33155	-0.40087	0.867582	1	0.175656	0.0606323	0.250875	0.348787	0.0644323	0.27202	0.01937	0.091	0.00563
NM_173642.1	IOH26158	family with sequence similarity 80, member A (FAM80A)	1	18	9	15243	0	0	0	1	0	1	1	0	48	370.5	160	276	178.5	410.5	217.5	226.5	0.08491	-0.55313	-0.28538	0.88338	-2.5733	0.70482	0.80104	-3.2551	-0.30089	-0.23981	-0.33127	-0.37087	-0.39169	-0.4048	-0.31964	-0.40456	0.433036	0.480598	0.107942	0.0197769	1	0.146626	0.0218421	1	0.02946	0.10879	0.04419
BC071702.1	IOH61790	Deleted in bladder cancer protein 1	1	18	11	4006.11	0	0	0	1	0	1	1	1	69	385.5	402.5	565	631	1051.5	455.5	631	0.18686	-0.12977	0.453	0.97387	-0.1346	0.77625	0.87699	0.59945	-0.25639	-0.22242	-0.25592	-0.28794	-0.34193	-0.35295	-0.28482	-0.36191	0.197621	0.283986	0.0148073	0.0043089	0.0354945	0.0181117	0.0046438	0.0341383	0.08198	0.0752	0.04041
BC087841.1	IOH62571	Ig alpha-1 chain C region	1	18	13	4963.05	0	0	0	1	0	1	1	1	14.5	319	109.5	213.5	293.5	273.5	194	287	-3.03356	-0.14263	-0.92315	0.75686	0.37818	0.77576	0.85338	0.51907	-0.37186	-0.2995	-0.34696	-0.3888	-0.37904	-0.41589	-0.32308	-0.39817	1	1	0.257824	0.0362356	0.129996	0.369028	0.0269337	0.209983	0.04877	0.0133	0.0452
BC068602.1	IOH61659	Succinyl-CoA ligase [GDP-forming] subunit beta, mitochondrial	1	18	15	5008.36	0	1	1	1	1	1	1	0	57.5	435	392.5	655.5	776.5	804	499	606	0.12958	0.50608	0.51764	0.9025	0.88641	0.90096	0.6116	-0.51936	-0.28076	-0.16505	-0.25902	-0.26197	-0.32593	-0.37298	-0.27846	-0.36455	0.294085	0.105123	0.0150472	0.0032937	0.0128825	0.0299897	0.0044181	0.0794556	0.06149	0.01951	0.01621
BC066254.1	IOH61859	Interleukin-2	1	18	17	11365.9	0	0	0	1	0	1	1	1	64.5	384	272	409	488.5	619	342	583	-0.34123	-0.12658	0.33079	0.75375	0.29605	0.52483	0.89197	0.63185	-0.26593	-0.22416	-0.29646	-0.3327	-0.3576	-0.38794	-0.30143	-0.36697	0.307457	0.289786	0.0322895	0.0093268	0.0462408	0.0647435	0.0082547	0.039763	0.23022	0.07366	0.0104
BC068536.1	IOH61685	KH domain-containing, RNA-binding, signal transduction-associated protein 3	1	18	19	6611.47	0	0	1	1	0	1	1	1	73.5	308	2121	4682.5	8640.5	20617.5	1393.5	8171.5	0.39619	-0.9487	0.90699	0.92476	0.33269	0.85403	0.78019	0.786	-0.24687	-0.31225	0.27806	0.89352	0.5388	1.22984	-0.14764	0.43294	0.155818	1	0.0004732	6.18e-05	0.0001327	4.12e-05	0.0005106	0.0001616	0.02886	0.05051	0.00533
NM_001025100.1	IOH61586	Myelin basic protein	1	18	21	14193.9	0	0	0	0	1	0	0	0	37.5	249	95	206	285.5	482	95.5	240	-0.14797	-72.4378	-1.75042	0.42062	0.57007	0.41473	0.10553	0.46076	-0.32313	-0.38064	-0.35146	-0.39096	-0.37993	-0.39902	-0.33748	-0.40313	0.805583	1	0.465836	0.0469394	0.123525	0.120699	0.185109	0.336552	0.01886	0.03976	0.17864
BC047438.1	IOH62395	Homer protein homolog 1	1	19	1	31663.5	0	0	0	1	1	1	1	1	42.5	19.5	372	1060.5	1655	4628.5	269.5	1369.5	0.00654	-5.36033	0.4119	0.95197	0.64008	0.81906	0.65074	0.8445	-0.31254	-0.64666	-0.26539	-0.14577	-0.22933	-0.06359	-0.31203	-0.28407	0.576633	1	0.0174958	0.001211	0.0031267	0.0008455	0.015195	0.0058865	0.01664	23.9691	0.04182
BC064521.1	IOH61569	Cytoplasmic dynein 1 heavy chain 1	1	19	3	11022.7	0	0	0	1	0	1	1	1	41.5	260.5	103	159.5	202	264	132.5	247.5	-0.49039	-18.1344	-1.39299	0.75426	0.31646	0.66049	0.57802	0.58745	-0.31466	-0.36731	-0.34898	-0.4043	-0.3891	-0.41666	-0.33207	-0.40234	0.805583	1	0.352459	0.06784	0.306853	0.432497	0.0690718	0.287073	0.15335	0.16558	0.1373
NM_004297.1	IOH27303	Guanine nucleotide-binding protein subunit alpha-14	1	19	5	31358.2	0	1	0	1	1	1	1	1	63.5	484.5	305.5	542.5	608.5	790.5	369	694	0.29235	0.60142	0.2539	0.94515	0.64513	0.83703	0.72759	0.81855	-0.26805	-0.10767	-0.28605	-0.29439	-0.34441	-0.37406	-0.29747	-0.35528	0.220861	0.0622215	0.0271469	0.0047475	0.0240854	0.0321366	0.0076808	0.0247232	0.03341	0.01897	0.05786
NM_001008211.1	IOH57143	Optineurin	1	19	7	27461	0	0	0	1	0	0	1	1	28	337.5	84	142.5	138.5	220.5	129	188.5	-3.34549	-1.72474	-1.75881	0.81644	0.16953	0.40337	0.71415	0.86041	-0.34326	-0.27806	-0.35488	-0.40917	-0.39609	-0.42018	-0.33258	-0.40856	1	1	0.52704	0.0839575	0.808866	0.819573	0.067866	0.476519	0.75761	0.16971	0.08418
BC026342.1	IOH22235	Guanine nucleotide-binding protein G(z) subunit alpha	1	19	9	22693.2	1	1	1	1	1	1	1	1	131	623.5	617.5	825.5	1058	1249.5	688	975	0.68939	0.71577	0.55004	0.88651	0.78211	0.94839	0.78603	0.82297	-0.12504	0.05345	-0.18911	-0.2132	-0.29497	-0.33693	-0.25082	-0.32566	0.0419039	0.0231289	0.0062741	0.0020768	0.0072122	0.0115658	0.002109	0.0120468	0.0108	0.02155	0.0584
NM_152618.2	IOH55646	Bardet-Biedl syndrome 12 protein	1	19	11	11446.1	0	1	0	1	0	1	1	1	98	527.5	577.5	798.5	1129.5	1168	756	1069.5	0.48717	0.67855	0.41937	0.8773	0.41403	0.79321	0.81087	0.72574	-0.19495	-0.05783	-0.20154	-0.22095	-0.28711	-0.34352	-0.24088	-0.31569	0.0832459	0.0427012	0.0076106	0.0022319	0.0076724	0.0144007	0.0017221	0.0104476	0.04329	0.01475	0.09428
NM_004583.1	IOH29836	RAB5C, member RAS oncogene family (RAB5C), transcript variant 2	1	19	13	16326.7	0	1	0	1	1	1	1	1	50	450.5	381	1019.5	1101	1174	555	840	0.22092	0.57611	0.40311	0.85803	0.8717	0.82697	0.88757	0.74924	-0.29665	-0.14708	-0.2626	-0.15753	-0.29025	-0.34304	-0.27027	-0.33988	0.371226	0.0862479	0.0168066	0.0013728	0.006359	0.0140023	0.0030959	0.0171156	0	0.01413	0.04825
NM_000773.2	IOH29616	cytochrome P450, family 2, subfamily E, polypeptide 1 (CYP2E1)	1	19	15	2194.83	0	0	0	1	1	0	1	0	40	288.5	118.5	161	237.5	207	212	281.5	-0.49369	-0.9994	-0.75144	0.52545	0.62654	-0.32379	0.92573	0.39755	-0.31783	-0.33486	-0.34416	-0.40387	-0.38519	-0.42127	-0.32044	-0.39875	0.867582	1	0.213003	0.0752558	0.178472	1	0.0216264	0.237999	0.14142	0.01225	0.04177
BC053898.1	IOH29029	homeobox C8 (HOXC8)	1	19	17	3595.12	1	1	1	1	1	1	1	1	148	451	779	628.5	1114.5	1329	799.5	844	0.69666	0.52432	0.7486	0.80982	0.91329	0.94027	0.50027	0.78052	-0.08903	-0.14649	-0.13893	-0.26972	-0.28876	-0.3305	-0.23452	-0.33946	0.0326546	0.0881921	0.0036416	0.0037567	0.0060777	0.0102134	0.0018069	0.0166682	0.01911	0.02195	0.01271
NM_016656.1	IOH29784	Ras-related GTP binding B (RRAGB), transcript variant RAGBl	1	19	19	23327.6	1	0	1	1	1	1	1	1	94.5	488	401	505	884	1025	682	703	0.53842	0.24139	0.50067	0.85194	0.93152	0.83915	0.87741	0.85095	-0.20238	-0.10361	-0.25638	-0.30516	-0.31411	-0.3551	-0.2517	-0.35433	0.0872825	0.0735168	0.0145731	0.0057544	0.0096623	0.0185005	0.0020515	0.0236504	0.02245	0.07825	0.02469
NM_004235.1	IOH22853	Kruppel-like factor 4 (gut) (KLF4)	1	19	21	6826.15	1	1	1	1	1	0	1	0	296	650	1427.5	1266	3576.5	381.5	2287	2110	0.69056	0.68685	0.88079	0.82354	0.6668	-2.82338	0.89851	0.42998	0.22453	0.08416	0.06257	-0.0868	-0.01804	-0.40715	-0.01696	-0.20601	0.0081325	0.0204633	0.0010467	0.0009012	0.0006516	1	0.0001782	0.003019	0.06211	0.03046	0.00149
BC026283.1	IOH14204	apolipoprotein H (beta-2-glycoprotein I) (APOH)	1	20	1	8959.49	0	0	0	1	0	1	1	1	57	3767	180	183	242	372	145	330	-0.24849	-3.13262	-0.46681	0.56027	0.48335	0.57513	0.68725	0.93905	-0.28182	3.69713	-0.32505	-0.39755	-0.3847	-0.40792	-0.33024	-0.39364	0.371226	0.335852	0.0978276	0.0559545	0.185907	0.198829	0.0538392	0.11844	0.17368	1.28019	0.14142
BC017865.1	IOH13793	Fc fragment of IgG, low affinity IIIa, receptor (CD16a) (FCGR3A)	1	20	3	11432.3	0	0	0	1	1	1	1	0	52.5	408	217	317	295.5	416.5	221.5	401	-0.0527	0.36771	-0.10935	0.58595	0.68587	0.81256	0.67079	0.44458	-0.29136	-0.19634	-0.31355	-0.3591	-0.37882	-0.40431	-0.31905	-0.38616	0.390271	0.155367	0.0596016	0.0172681	0.107605	0.133481	0.0225087	0.10142	0.09428	0.02773	0.09124
NM_002195.1	IOH12347	insulin-like 4 (placenta) (INSL4)	1	20	5	1278.17	0	0	0	1	0	0	1	1	8	290.5	47	67	58.5	103	50	78.5	-15.3287	-2.37747	-5.38743	0.76399	-0.40461	0.00747	0.51863	0.56462	-0.38564	-0.33254	-0.36638	-0.43084	-0.40488	-0.42968	-0.34413	-0.42015	1	1	1	0.490867	1	1	0.609345	1	0.35355	0.08033	0.18054
BC005914.1	IOH7475	Sp2 transcription factor (SP2)	1	20	7	13222.9	0	0	1	1	1	1	0	1	42.5	337.5	1167	3067.5	3037	4214	1338	5215	-0.10766	-0.41108	0.6895	0.82967	0.9801	0.96408	0.35106	0.89528	-0.31254	-0.27806	-0.01837	0.43012	-0.07736	-0.09712	-0.15575	0.12129	0.613853	0.822259	0.0017043	0.0001513	0.0007754	0.0009523	0.0006951	0.0003783	0.04991	0.05657	0.05574
NM_016464.1	IOH7268	transmembrane protein 138 (TMEM138)	1	20	9	11480.7	0	0	0	1	1	1	1	1	41	322	118	191.5	195.5	259.5	165.5	254	0.02424	-0.5682	-0.78132	0.77368	0.67701	0.72985	0.66196	0.8547	-0.31572	-0.29602	-0.34431	-0.39511	-0.38982	-0.41702	-0.32724	-0.40165	0.613853	1	0.21738	0.0452924	0.266599	0.432497	0.0413875	0.22881	0	0.04831	0.04794
BC026330.1	IOH11319	Membrane-bound transcription factor site-1 protease	1	20	11	1853.93	0	0	0	1	0	0	1	1	47	273.5	100.5	113.5	186	251.5	108	161.5	0.16481	-3.38936	-1.49087	0.76738	0.32619	0.40959	0.81533	0.62991	-0.30301	-0.35224	-0.34975	-0.4175	-0.39086	-0.41767	-0.33565	-0.41141	0.433036	1	0.381686	0.142702	0.367383	0.576965	0.0937191	0.83858	0	0.04395	0.14775
BC030702.1	IOH22356	microcephaly, primary autosomal recessive 1 (MCPH1)	1	20	13	24172.3	1	1	1	1	1	0	1	1	623.5	1979.5	5108.5	5632.5	14560.5	15911	11386	11159.5	0.92657	0.78654	0.95615	0.95857	0.85029	0.35029	0.90136	0.719	0.91837	1.62521	1.20633	1.16611	1.18977	0.84911	1.31381	0.74791	0.0016267	0.0010409	8.07e-05	4.2e-05	3.56e-05	9.01e-05	7.1e-06	8.94e-05	0.00567	0.05108	0.00401
NM_021104.1	IOH13630	ribosomal protein L41 (RPL41), transcript variant 1	1	20	15	15227.9	1	0	0	1	1	0	0	0	2085	5818	26231.5	39790.5	7449.5	16467	3604.5	3219.5	0.97919	0.43497	0.49834	0.93634	0.70449	-0.77189	0.48426	-0.60307	4.01472	6.07447	7.76963	10.9673	0.40784	0.89408	0.17573	-0.08906	0.0001415	0.0001205	3.9e-06	8e-07	0.0001465	0.0001783	8.84e-05	0.0025017	0.00136	0.17647	0.16505
BC033010.1	IOH22257	acrosin binding protein (ACRBP)	1	20	17	1625.76	0	0	0	1	1	0	0	0	45.5	274.5	115.5	171	221.5	231	150.5	212.5	-0.13057	-2.3314	-1.10883	0.65627	0.50274	-0.05022	0.40343	0.46085	-0.30618	-0.35108	-0.34509	-0.40099	-0.38695	-0.41933	-0.32944	-0.40603	0.542699	1	0.263662	0.0614687	0.22333	1	0.0583028	0.457028	0.0777	0.01803	0.12856
BC050456.1	IOH26721	thrombospondin 4 (THBS4)	1	20	19	3608.61	0	0	0	1	0	1	1	1	50.5	362.5	172	280.5	339.5	405	298.5	434.5	0.18257	-0.05886	-0.04793	0.56959	0.4252	0.55709	0.95432	0.87104	-0.29559	-0.24908	-0.32753	-0.36957	-0.37399	-0.40524	-0.30778	-0.38262	0.371226	0.393845	0.0856745	0.0224961	0.0925227	0.164923	0.0105677	0.0662934	0.014	0.04877	0
BC002557.2	IOH4034	GATA binding protein 2 (GATA2)	1	20	21	6205.3	1	0	0	1	1	1	1	0	160	474.5	746	797	1607.5	1464.5	916.5	969.5	0.58303	-0.1733	0.23039	0.80475	0.71267	0.75234	0.95735	0.39622	-0.0636	-0.11926	-0.14919	-0.22137	-0.23455	-0.31954	-0.2174	-0.32624	0.029546	0.106421	0.0051459	0.0023222	0.0031946	0.0091809	0.0010876	0.0153876	0.06187	0.13859	0.1782
NM_183059.1	IOH39968	retinal degeneration 3 (RD3)	1	21	1	10716.9	0	0	0	1	1	1	1	1	40.5	46	250	297.5	504	555.5	300	525	-0.04999	-6.54875	0.26741	0.8847	0.83744	0.81365	0.56616	0.68793	-0.31678	-0.61594	-0.3033	-0.3647	-0.35589	-0.39307	-0.30756	-0.37309	0.654796	1	0.0387088	0.0168967	0.0322223	0.0699513	0.0127598	0.0483847	0.01746	10.6988	0.01131
NM_207331.1	IOH40118	glucuronidase, beta pseudogene 1 (GUSBP1)	1	21	3	3492.8	0	0	0	1	1	1	1	1	42	292.5	204.5	264	494	554.5	273.5	391.5	-0.0649	-1.41311	0.00947	0.79608	0.67895	0.69722	0.57839	0.54436	-0.3136	-0.33021	-0.31744	-0.37431	-0.35699	-0.39316	-0.31144	-0.38716	0.613853	1	0.0622381	0.0226843	0.0364736	0.07484	0.0153218	0.100765	0.03367	0.0411	0.03804
NM_003045.3	IOH39804	solute carrier family 7 (cationic amino acid transporter, y+ system), member 1 (SLC7A1)	1	21	5	3034.14	0	0	0	1	1	1	1	1	43	252.5	114	173	273	329.5	167	257	-0.03661	-54.9301	-1.11965	0.83714	0.71457	0.67022	0.93111	0.9055	-0.31148	-0.37658	-0.34556	-0.40042	-0.3813	-0.41136	-0.32702	-0.40134	0.576633	1	0.2697	0.0545151	0.125627	0.250165	0.0353421	0.215992	0.03289	0.07561	0.12405
NM_001001953.1	IOH28551	olfactory receptor, family 10, subfamily G, member 9 (OR10G9)	1	21	7	3057.88	0	0	0	1	0	1	1	0	72.5	311.5	254.5	421.5	852	903	565.5	665.5	0.00811	-1.56515	0.3082	0.55232	0.49973	0.59962	0.9009	0.43903	-0.24898	-0.30819	-0.3019	-0.32912	-0.31762	-0.36496	-0.26874	-0.35828	0.197621	1	0.0367803	0.0097396	0.0130235	0.0274702	0.0029613	0.03338	0.1463	0.09761	0.00278
NM_003605.3	IOH42213	O-linked N-acetylglucosamine (GlcNAc) transferase (UDP-N-acetylglucosamine:polypeptide-N-acetylglucosaminyl transferase) (OGT), transcript variant 3, mRNA.	1	21	9	7028.43	0	0	0	0	0	0	0	1	18	209	41.5	65	55	66.5	63.5	89	-5.7745	-0.79796	-6.06134	0.26115	-0.21754	-0.34765	-0.14321	0.82438	-0.36445	-0.427	-0.36809	-0.43141	-0.40527	-0.43263	-0.34216	-0.41905	1	1	1	0.720885	1	1	0.550032	1	0.94281	0.01353	0.05112
NM_020163.1	IOH42833	Semaphorin-3G	1	21	11	836.08	0	0	0	1	0	0	1	1	35.5	259	50.5	70.5	64.5	99.5	72	119	-0.22412	-8.02282	-4.38247	0.61467	-0.40553	0.31161	0.7821	0.86788	-0.32737	-0.36905	-0.36528	-0.42983	-0.40423	-0.42996	-0.34091	-0.41589	0.937024	1	1	0.472339	1	1	0.229217	1	0.01992	0.01638	0.09801
NM_024569.3	IOH43374	Myelin protein zero-like protein 1	1	21	13	1869.03	0	0	0	1	0	0	0	1	23.5	291.5	71	121	197.5	204	161.5	219.5	-2.20222	-1.3687	-2.19289	0.50811	0.24651	0.02095	0.36535	0.84165	-0.35279	-0.33137	-0.35892	-0.41534	-0.3896	-0.42151	-0.32783	-0.40529	1	1	0.74546	0.142702	0.337408	1	0.0514028	0.328734	0.33099	0.03639	0.03984
NM_173700.1	IOH43271	BCoR-like protein 2	1	21	15	11349.6	1	1	1	1	1	1	1	0	189.5	669	1023.5	1049.5	2546	3211	1867.5	1642	0.59223	0.80239	0.77807	0.75649	0.78448	0.75691	0.68606	0.3374	-0.00111	0.10619	-0.06296	-0.14892	-0.13136	-0.17826	-0.07831	-0.25534	0.0209282	0.0175998	0.0021105	0.0013616	0.0012169	0.0018308	0.0002974	0.005323	0.0709	0.00846	0.02004
NM_019083.1	IOH42080	coiled-coil domain containing 76, mRNA (cDNA clone MGC:87928 IMAGE:5104751), complete cds	1	21	17	8453.53	0	0	0	1	1	0	1	1	45.5	355	108	212.5	196	377	153	507	-0.0249	-0.15497	-0.97859	0.55122	0.60134	0.12306	0.75887	0.9019	-0.30619	-0.25777	-0.34742	-0.38909	-0.38976	-0.40751	-0.32907	-0.37499	0.511674	0.480598	0.2697	0.0408398	0.276753	0.258211	0.0463227	0.0464902	0.04662	0.05179	0.05238
NM_001012337.1	IOH42173	Ropporin-1B	1	21	19	16644.4	0	0	0	0	0	0	0	0	7	397	38	34	61.5	69	49	75.5	-20.0823	0.11786	-10.3093	-1.26014	-0.19153	0.07824	0.07947	0.27443	-0.38775	-0.20909	-0.36917	-0.44031	-0.40456	-0.43243	-0.34428	-0.42047	1	0.207116	1	1	1	1	0.858699	1	0	0.05343	0.59546
NM_007066.3	IOH42371	cAMP-dependent protein kinase inhibitor gamma	1	21	21	7698.91	0	0	0	1	0	0	1	1	9.5	235	69.5	79	78	123.5	87	133.5	-7.89328	-5.79441	-2.65392	0.6876	-0.07256	-0.23523	0.67387	0.80379	-0.38246	-0.39687	-0.35938	-0.42739	-0.40274	-0.42802	-0.33871	-0.41436	1	1	0.948732	0.344174	1	1	0.160961	1	0.07443	0.05416	0.13226
NM_018201.2	IOH41097	TBC1 domain family member 13	1	22	1	15701.5	0	0	0	0	0	0	1	1	4	347.5	42.5	82	93	78	60	94.5	-31.0526	-3.19036	-5.60553	0.14878	-0.17539	-0.10192	0.73881	0.5489	-0.39411	-0.26647	-0.36777	-0.42654	-0.40109	-0.43171	-0.34267	-0.41847	1	1	1	0.438297	1	1	0.352259	1	0.70711	0.32761	0.01664
BC038104.2	IOH27177	regulator of chromosome condensation (RCC1) and BTB (POZ) domain containing protein 1 (RCBTB1)	2	2	11	2521.17	0	0	1	0	0	0	0	0	62.5	235.5	80	138.5	104	118	106	120	-0.39831	-11.2108	0.5933	0.38372	-0.03653	-0.08125	-0.27272	0.44633	-0.27017	-0.39629	-0.35612	-0.41032	-0.39988	-0.42846	-0.33594	-0.41578	0.229525	1	0.52704	0.116927	1	1	0.137741	1	0.03394	0.09909	0.01768
NM_021038.3	IOH26398	muscleblind-like (Drosophila) (MBNL1), transcript variant 1	2	2	13	12571.3	0	0	1	1	0	1	1	1	202.5	617.5	1015	1911	2494.5	3657.5	1445	1122.5	0.06813	0.25384	0.88049	0.93005	0.44812	0.78885	0.53899	0.76948	0.02644	0.0465	-0.0656	0.09828	-0.13702	-0.14214	-0.14011	-0.3101	0.021946	0.0306996	0.0021802	0.0003734	0.001511	0.0013736	0.0005281	0.0091113	0.18507	0.11337	0.03065
NM_002558.2	IOH26134	purinergic receptor P2X, ligand-gated ion channel, 1 (P2RX1)	2	2	15	6843.58	0	0	1	1	1	1	1	1	149	368	237	404	451	454.5	232	352.5	0.1216	-0.2834	0.73811	0.81589	0.815	0.70814	0.5054	0.50498	-0.08691	-0.24271	-0.30734	-0.33414	-0.36172	-0.40125	-0.31751	-0.39127	0.0380224	0.456403	0.0459287	0.0093268	0.0410228	0.109102	0.0200106	0.124476	0.12339	0.09223	0.04774
NM_175733.2	IOH26388	synaptotagmin IX (SYT9)	2	2	17	5938.29	1	1	0	0	1	0	1	1	243.5	530.5	785.5	1218.5	1727	2021.5	1182	1773	0.65016	0.5255	0.46959	0.25438	0.60977	0.06786	0.82867	0.73557	0.1133	-0.05435	-0.13691	-0.10043	-0.22142	-0.27448	-0.17857	-0.24154	0.0114501	0.0447718	0.0045279	0.0013234	0.0029126	0.0068296	0.0006806	0.0036289	0.02033	0.03865	0.16474
NM_002697.2	IOH3841	POU class 2 homeobox 1 (POU2F1)	2	2	19	1739.58	0	0	0	1	0	0	0	1	240	286.5	110.5	170	119.5	153.5	106.5	133.5	0.24789	-0.42697	0.26055	0.81201	-0.20921	0.08555	0.1271	0.51944	0.10588	-0.33717	-0.34664	-0.40129	-0.39818	-0.4256	-0.33586	-0.41436	0.0144058	1	0.310702	0.058223	1	1	0.108853	1	0.14731	0.0074	0.15998
BC011761.2	IOH13919	ilvB (bacterial acetolactate synthase)-like (ILVBL)	2	2	21	10477.4	0	0	1	1	1	0	1	1	151.5	356.5	182	301.5	308	372.5	211.5	373.5	0.24223	0.22518	0.7523	0.90129	0.53287	-0.04166	0.69176	0.79582	-0.08161	-0.25604	-0.32443	-0.36355	-0.37745	-0.40787	-0.32051	-0.38906	0.0346563	0.375831	0.0794393	0.0164199	0.106765	0.268825	0.0218421	0.0927975	0.08868	0.01785	0.03108
NM_014741.2	IOH3624	KIAA0652 (KIAA0652)	2	3	1	30811.8	0	0	0	1	1	1	1	0	66	403	296	386.5	436	456	328	341	-0.50069	0.2721	0.34445	0.78003	0.52397	0.66609	0.62579	-0.04411	-0.26276	-0.20214	-0.28901	-0.33916	-0.36337	-0.40112	-0.30347	-0.39248	0.220861	0.17565	0.0358696	0.0104121	0.051389	0.110819	0.0095508	0.191667	0.08571	0.0386	0.18633
BC002701.2	IOH5296	ATM/ATR-Substrate Chk2-Interacting Zn2+-finger protein (ASCIZ)	2	3	3	21124.7	0	1	0	1	1	1	1	1	170	488.5	654.5	992.5	819.5	1197.5	629	698	0.23703	0.64213	0.2009	0.91018	0.61513	0.61188	0.58878	0.9002	-0.04242	-0.10303	-0.17761	-0.16528	-0.3212	-0.34113	-0.25945	-0.35485	0.027965	0.0577873	0.0076398	0.0014161	0.0132394	0.0147038	0.0026888	0.0229262	0.10815	0.00724	0.25173
NM_032354.1	IOH6348	Transmembrane protein 107	2	3	5	31664.5	0	1	1	1	0	1	0	1	81	573	266.5	422.5	235	288.5	255.5	335.5	-0.24267	0.5528	0.85516	0.87931	0.2387	0.6095	0.35756	0.78527	-0.23097	-0.00509	-0.29817	-0.32883	-0.38547	-0.41467	-0.31407	-0.39306	0.137631	0.0332888	0.0338719	0.0082345	0.228463	0.321411	0.0179064	0.11844	0.0873	0.04196	0.01327
NM_174896.2	IOH23052	chromosome 1 open reading frame 162 (C1orf162)	2	3	7	31655.3	0	1	1	1	1	0	1	1	77.5	474.5	152	280	310	246	271	277.5	-0.4649	0.5885	0.75929	0.93168	0.57747	-0.12446	0.73663	0.75544	-0.23839	-0.11926	-0.33375	-0.36972	-0.37723	-0.41811	-0.31181	-0.39918	0.166295	0.0671864	0.116158	0.0188831	0.102714	0.764302	0.0131568	0.185006	0.13686	0.01341	0.01861
NM_002964.3	IOH7407	S100 calcium binding protein A8 (S100A8)	2	3	9	31628.1	0	0	0	1	0	0	0	1	95	418.5	51.5	103.5	72.5	88	73.5	250.5	-0.63789	0.38398	-0.26888	0.79355	-0.23361	-0.51032	-0.71591	0.60921	-0.20132	-0.18417	-0.36498	-0.42036	-0.40334	-0.43089	-0.34069	-0.40202	0.129709	0.134599	1	0.178043	1	1	0.352259	0.255468	0.25307	0.02872	0.23341
NM_006555.2	IOH5843	YKT6 v-SNARE homolog (S. cerevisiae) (YKT6)	2	3	11	31555.9	0	0	1	1	0	0	0	0	82	330	107	215.5	97.5	190.5	99.5	158	-0.10718	0.01376	0.65696	0.76291	0.04995	-0.05798	0.15199	0.0911	-0.22886	-0.28675	-0.34773	-0.38823	-0.4006	-0.4226	-0.3369	-0.41177	0.126002	0.794824	0.263662	0.0358562	1	1	0.122025	1	0.05174	0.02143	0.02643
NM_023932.1	IOH4371	delta-like 2 homolog (Drosophila) (DLK2), transcript variant 1	2	3	13	20704.5	0	0	1	1	1	0	0	1	117.5	373.5	208	375.5	465	365.5	294.5	346.5	0.12074	0.25629	0.74242	0.76225	0.74704	0.2621	0.34157	0.85375	-0.15365	-0.23633	-0.31634	-0.34231	-0.36018	-0.40845	-0.30837	-0.39191	0.0590645	0.272898	0.0602448	0.0111567	0.0398564	0.229883	0.0136798	0.10619	0.07823	0.02461	0.04079
NM_004710.2	IOH3613	synaptogyrin 2 (SYNGR2)	2	3	15	19877.6	0	0	0	1	0	0	1	0	77	448.5	132	179.5	232.5	229.5	177	219.5	-0.06303	0.44707	0.33342	0.83388	0.16548	0.28841	0.54437	0.47533	-0.23945	-0.1494	-0.33996	-0.39855	-0.38575	-0.41945	-0.32556	-0.40529	0.137631	0.0933503	0.200637	0.0511504	0.244973	0.677981	0.033208	0.380168	0.01837	0.02996	0.14999
BC000395.1	IOH3542	LETM1 domain-containing protein 1	2	3	17	21894.4	0	0	0	1	1	1	1	0	129	362.5	315.5	526	618	705.5	318.5	513.5	-0.20484	0.25847	0.32438	0.90713	0.58903	0.81384	0.72919	0.36212	-0.12929	-0.24908	-0.28295	-0.29913	-0.34336	-0.38094	-0.30486	-0.37431	0.0590645	0.328625	0.0317866	0.0051732	0.0239963	0.0400402	0.0096139	0.0592559	0.19733	0.01756	0.19499
BC001788.1	IOH4396	signal peptide peptidase-like 2B (SPPL2B)	2	3	19	31284.5	0	0	1	1	0	1	0	1	180	387.5	263.5	535	540	636.5	327.5	632.5	0.35692	-0.11852	0.86968	0.86898	0.4106	0.83404	0.27757	0.56334	-0.02124	-0.2201	-0.29911	-0.29655	-0.35194	-0.38652	-0.30355	-0.36176	0.0236177	0.289786	0.0344253	0.0050917	0.0350197	0.0493163	0.0115029	0.033756	0.07857	0.08577	0.00805
BC056257.1	IOH29441	adaptor-related protein complex 3, mu 2 subunit (AP3M2)	2	3	21	4779.11	1	0	1	1	1	0	1	1	172.5	282	245	357.5	425.5	439.5	213.5	443.5	0.52326	-1.43212	0.71191	0.75025	0.56744	-0.1564	0.71496	0.75129	-0.03712	-0.34239	-0.30485	-0.34748	-0.36452	-0.40246	-0.32022	-0.38168	0.0236177	1	0.0434446	0.0124329	0.0528104	0.200228	0.0212046	0.0652621	0.0205	0.07021	0.05772
BC038934.1	IOH27574	gap junction protein, beta 6 (GJB6)	2	4	1	31667.4	1	1	1	1	1	1	1	1	309	1093.5	1475	2225	3455.5	3637.5	1596.5	1773.5	0.66296	0.76898	0.71053	0.99143	0.81317	0.88248	0.77868	0.83984	0.25207	0.59823	0.07733	0.18838	-0.03134	-0.14375	-0.11794	-0.24148	0.0071591	0.0043828	0.0011168	0.000267	0.0006484	0.0013262	0.0003832	0.0034406	0.03661	0.03557	0.09013
BC040516.1	IOH27501	SH3-domain GRB2-like (endophilin) interacting protein 1 (SGIP1)	2	4	3	0	0	1	0	0	0	0	0	0	0.5	-1.5	53	0.5	-4	-2	-1	36	-6.97674	0.53842	-2.48236	-47.4267	-7.5429	-6.63456	-11.1193	-4.3258	-0.40153	-0.671	-0.36451	-0.44992	-0.41175	-0.43817	-0.35159	-0.42463	1	1	1	1	1	1	1	1	7.07107	-4.24264	0.9606
BC036923.1	IOH25928	chromosome 9 open reading frame 150 (C9orf150)	2	4	5	31653.8	0	1	1	1	1	1	1	1	176	693	995	1656	2406.5	2754.5	1145.5	1277.5	0.44377	0.79328	0.74148	0.868	0.93643	0.87558	0.67265	0.94389	-0.02971	0.13401	-0.07182	0.02511	-0.14669	-0.21519	-0.18391	-0.29377	0.0236177	0.0155875	0.0024323	0.0005137	0.0012649	0.0023368	0.0007828	0.0063959	0.04821	0.00612	0.07675
NM_173545.1	IOH26160	chromosome 2 open reading frame 13 (C2orf13)	2	4	7	27556	0	0	1	1	1	1	1	1	198.5	527	485.5	1052	1102	1546.5	572	682	0.47643	0.42937	0.57903	0.69529	0.92852	0.58126	0.51016	0.92282	0.01796	-0.0584	-0.23013	-0.14821	-0.29014	-0.3129	-0.26779	-0.35653	0.0184681	0.0485735	0.0113658	0.0014015	0.0061694	0.0088192	0.0033808	0.0237993	0.05343	0.05635	0.12089
BC040949.1	IOH26268	myocyte enhancer factor 2D (MEF2D)	2	4	9	28466.5	0	0	1	1	0	0	0	1	157.5	321.5	243.5	781	1056	2048	296.5	880.5	-1.59908	-0.30776	0.75389	0.95924	0.45368	0.47913	0.28803	0.84123	-0.0689	-0.2966	-0.30532	-0.22597	-0.29519	-0.27234	-0.30808	-0.33562	0.112657	1	0.0430502	0.0022495	0.0086005	0.0052423	0.0138977	0.0145305	0.66895	0.04619	0.04356
BC039729.1	IOH26128	RIO kinase 3 (yeast) (RIOK3)	2	4	11	12186.7	1	1	1	0	0	1	1	1	342	756	1353.5	1757.5	3211	4251	2012.5	1733	0.78598	0.61876	0.84609	0.00737	-0.04701	0.97306	0.60905	0.74171	0.32198	0.20704	0.03957	0.05423	-0.05823	-0.09413	-0.05711	-0.24575	0.0055355	0.013131	0.0012408	0.0007316	0.0012138	0.0009266	0.0002631	0.00379	0.00414	0.05238	0.04441
BC041157.1	IOH26254	thromboxane A synthase 1 (platelet, cytochrome P450, family 5, subfamily A) (TBXAS1)	2	4	13	7158.42	0	0	1	1	0	1	0	1	140	353	290	477	539.5	547	319	462	0.35487	0.18805	0.72741	0.87085	0.41401	0.65944	0.30522	0.84897	-0.10598	-0.2601	-0.29087	-0.3132	-0.35199	-0.39376	-0.30479	-0.37973	0.0380224	0.413187	0.0303465	0.0064394	0.0350197	0.07484	0.0119296	0.0566964	0.04041	0.02003	0.05852
NM_203454.1	IOH10788	Putative C->U-editing enzyme APOBEC-4	2	4	15	9770.25	1	0	1	1	1	1	0	1	167.5	327.5	402	685	701	896	304.5	564	0.53508	0.17263	0.77182	0.96592	0.75355	0.6307	0.44823	0.71024	-0.04772	-0.28965	-0.25607	-0.25351	-0.33423	-0.36553	-0.30691	-0.36898	0.0248406	0.743919	0.0151285	0.0029288	0.0169771	0.0266323	0.0121069	0.039763	0.01266	0.00216	0.05277
BC008912.2	IOH7034	family with sequence similarity 3, member A (FAM3A)	2	4	17	8793.89	0	0	1	1	1	0	1	0	96.5	253	153.5	280	302	208.5	132.5	339	0.15259	-1.80142	0.80343	0.82529	0.77948	0.34202	0.53515	0.46623	-0.19814	-0.376	-0.33329	-0.36972	-0.37811	-0.42114	-0.33207	-0.3927	0.0832459	1	0.11112	0.019932	0.0974188	0.831345	0.0583028	0.13907	0.02198	0	0.00461
BC014863.1	IOH11352	tripeptidyl peptidase I (TPP1)	2	4	19	5524.57	0	0	1	0	0	0	1	1	122.5	302.5	182.5	276.5	217.5	128.5	143.5	189.5	0.27322	-0.35339	0.64771	0.26129	0.32521	-1.2442	0.51096	0.73113	-0.14305	-0.31863	-0.32427	-0.37072	-0.38739	-0.42761	-0.33046	-0.40846	0.0507477	1	0.0835169	0.0280188	0.256993	1	0.0506273	0.46339	0.04041	0.02571	0.06587
BC013966.2	IOH12372	family with sequence similarity 64, member A (FAM64A)	2	4	21	21075.6	0	1	1	1	0	0	1	1	322.5	1207	2545.5	3555.5	5415	5495	2490	2753	-1.55723	0.77192	0.74144	0.89497	0.47509	0.31522	0.87274	0.81281	0.28067	0.72979	0.40996	0.57015	0.18412	0.00651	0.01273	-0.13824	0.0308214	0.0034026	0.000367	0.000109	0.0003132	0.0007767	0.0001508	0.0014268	0.75644	0.03867	0.0825
BC019883.1	IOH11101	C-type lectin domain family 2 member D	2	5	1	22673.8	0	0	1	1	1	0	0	1	56	317.5	191.5	325.5	325	361	272.5	337	-0.64308	-0.90092	0.7981	0.54267	0.58399	0.4899	0.49309	0.7799	-0.28394	-0.30124	-0.32147	-0.35667	-0.37558	-0.4088	-0.31159	-0.39291	0.307457	1	0.0696489	0.0168967	0.0925227	0.205974	0.014703	0.117613	0.05051	0.10022	0.01846
NM_000499.2	IOH10675	cytochrome P450, family 1, subfamily A, polypeptide 1 (CYP1A1)	2	5	3	5384.32	0	0	1	1	0	0	0	0	65	260.5	218.5	222.5	280.5	276	202.5	204	-0.29581	-2.2012	0.7451	0.50243	0.23356	0.30932	0.20732	0.40348	-0.26487	-0.36731	-0.31309	-0.38621	-0.38047	-0.41568	-0.32183	-0.40692	0.204942	1	0.054249	0.0386443	0.155679	0.428067	0.0305305	0.476519	0.02176	0.04615	0.04207
BC016853.1	IOH10348	cytochrome P450, family 4, subfamily F, polypeptide 11 (CYP4F11)	2	5	5	8861.86	0	0	1	1	1	0	0	1	62	311.5	206.5	292	299.5	320	235	228.5	-0.45276	0.02331	0.68888	0.91993	0.69873	-0.00566	0.29133	0.81498	-0.27123	-0.30819	-0.31682	-0.36628	-0.37838	-0.41213	-0.31708	-0.40434	0.23871	1	0.0629246	0.0173946	0.103506	0.372572	0.0218421	0.280905	0.04562	0.00227	0.05821
NM_138612.1	IOH11074	hyaluronan synthase 3 (HAS3), transcript variant 2	2	5	7	13500.2	0	0	1	1	1	1	1	1	87	335.5	187	353	304.5	380	260	294.5	-0.4218	-0.03225	0.64482	0.66875	0.50628	0.71247	0.52636	0.59546	-0.21826	-0.28037	-0.32288	-0.34878	-0.37784	-0.40727	-0.31342	-0.39739	0.133582	0.72028	0.0794393	0.0133236	0.111061	0.161814	0.0158455	0.177157	0.16255	0.03161	0.06806
BC032598.1	IOH21976	NHL repeat containing 2 (NHLRC2)	2	5	9	31444	0	1	1	1	1	1	1	1	128.5	573.5	557	778	1054.5	1173	836.5	800	0.41767	0.64418	0.86598	0.98092	0.90308	0.79195	0.86713	0.91296	-0.13034	-0.00451	-0.20791	-0.22683	-0.29536	-0.34312	-0.2291	-0.3441	0.0433306	0.0315281	0.0074109	0.0022436	0.0068325	0.0139763	0.0013292	0.0171156	0.0055	0.02343	0.02793
BC042179.1	IOH25923	similar to CG10671-like (LOC161247)	2	5	11	31578.2	0	1	1	1	0	0	0	1	133	451	404	683.5	786.5	673.5	552	770.5	0.42174	0.6112	0.79402	0.70171	0.0786	-0.93433	0.4613	0.697	-0.12081	-0.1465	-0.25545	-0.25394	-0.32483	-0.38353	-0.27071	-0.34721	0.0405465	0.0825475	0.0148073	0.0033575	0.0195673	0.145749	0.0037222	0.0206979	0.01063	0.00314	0.04551
BC036390.2	IOH22063	UDP-N-acetyl-alpha-D-galactosamine:polypeptide N-acetylgalactosaminyltransferase 4 (GalNAc-T4) (GALNT4)	2	5	13	5502.99	0	0	1	1	0	0	1	1	145	420	530	920.5	828.5	1060.5	581	705	0.47322	-0.20313	0.84309	0.90314	-0.12652	0.07945	0.76784	0.56311	-0.09538	-0.18243	-0.2163	-0.18594	-0.32022	-0.35222	-0.26647	-0.35412	0.0336331	0.20018	0.008294	0.0016555	0.0200335	0.0257022	0.0028764	0.0268293	0.00975	0.12122	0.03469
BC051820.1	IOH27009	Guanine nucleotide exchange factor for Rab3A	2	5	15	30880.3	0	0	1	1	1	1	1	1	92	410	154	298.5	330	380	313.5	451.5	0.02817	0.45801	0.62366	0.85753	0.52536	0.63168	0.50541	0.87849	-0.20767	-0.19402	-0.33313	-0.36441	-0.37503	-0.40727	-0.30559	-0.38083	0.0962892	0.142375	0.121547	0.0171429	0.0925227	0.16921	0.0110987	0.0586724	0.04612	0.0138	0.06428
BC016961.1	IOH10330	dipeptidyl-peptidase 7 (DPP7)	2	5	17	3963	0	0	1	1	1	0	0	1	125.5	365	301.5	371	401	326	243.5	410	0.03456	-0.10157	0.84379	0.86824	0.81307	0.40591	0.14813	0.8089	-0.1367	-0.24618	-0.2873	-0.3436	-0.36722	-0.41164	-0.31583	-0.38521	0.0546697	0.413187	0.0263791	0.010837	0.0525214	0.273255	0.0220609	0.0750808	0.11832	0.06587	0.02111
BC007022.1	IOH7234	serum amyloid A1 (SAA1)	2	5	19	13987.3	0	0	1	1	1	0	0	0	140.5	376.5	128.5	183	268	241.5	195	312.5	0.37362	-0.08815	0.63159	0.94189	0.71901	0.36272	0.23174	0.49585	-0.10492	-0.23285	-0.34105	-0.39755	-0.38184	-0.41848	-0.32293	-0.39549	0.0374282	0.335852	0.178929	0.0463805	0.129996	0.570146	0.0324081	0.164234	0.03523	0.07325	0.04952
BC016283.1	IOH10041	ATP-binding cassette, sub-family E (OABP), member 1 (ABCE1)	2	5	21	7876.91	1	1	1	0	1	1	1	1	250.5	534	961	1196	2047	2459	1173.5	1611.5	0.51911	0.6331	0.7279	0.32377	0.83492	0.85622	0.91631	0.69453	0.12813	-0.05029	-0.08238	-0.10689	-0.18623	-0.23909	-0.17981	-0.25856	0.0115501	0.0410835	0.0026274	0.0013208	0.0018421	0.0029705	0.0006619	0.0045052	0.06492	0.01854	0.08094
NM_080660.2	IOH6727	zinc finger CCCH-type, antiviral 1-like (ZC3HAV1L)	2	6	1	31663	0	0	1	1	1	0	0	1	74	681.5	367	1038.5	630	728.5	331	886	-0.04652	0.48746	0.88915	0.86918	0.73916	0.45249	0.39562	0.83022	-0.24581	0.12068	-0.26694	-0.15207	-0.34204	-0.37908	-0.30304	-0.33503	0.146302	0.0194016	0.0171953	0.0013181	0.0213119	0.0454356	0.0105677	0.014424	0	0.07367	0.01156
BC032954.2	IOH22415	protein phosphatase 2 (formerly 2A), regulatory subunit B, gamma isoform (PPP2R2C)	2	6	3	9109.98	0	0	0	0	0	1	0	0	66.5	299	106.5	321.5	310	286	210.5	276.5	-0.22361	-0.22059	-3.35172	0.44435	-0.05968	0.52065	0.29971	-0.48305	-0.2617	-0.32268	-0.34789	-0.35781	-0.37723	-0.41487	-0.32066	-0.39928	0.190684	1	1	0.0183204	0.151365	0.345576	0.0269337	0.444691	0.01063	0.00946	1.34782
BC003160.1	IOH5120	acid phosphatase 2, lysosomal (ACP2)	2	6	5	3994.28	0	0	1	1	0	0	0	0	40	226.5	123.5	131.5	144	154.5	114	161.5	-1.81001	-23.884	0.58185	0.90274	0.22875	0.03227	0.09015	0.31088	-0.31783	-0.40672	-0.3426	-0.41233	-0.39548	-0.42551	-0.33477	-0.41141	0.867582	1	0.200637	0.0975538	0.6996	1	0.0977039	0.922662	0.14142	0.00937	0.06298
NM_024099.2	IOH40910	Uncharacterized protein C11orf48	2	6	7	29982.7	0	1	1	1	0	0	0	0	57.5	603	141	272.5	350	342.5	137.5	249.5	-0.45643	0.61041	0.64935	0.93761	-0.80713	0.35207	0.48896	0.26444	-0.28076	0.02969	-0.33717	-0.37187	-0.37283	-0.41031	-0.33133	-0.40213	0.26983	0.0270093	0.144886	0.019932	0.206662	0.252141	0.055561	0.321184	0.0123	0.03518	0.05015
NM_018357.2	IOH6558	La ribonucleoprotein domain family, member 6 (LARP6), transcript variant 1	2	6	9	31607.3	1	1	1	1	0	1	0	1	1248	2896.5	14066	17946	13551.5	5119	2996.5	18676	0.87408	0.82321	0.89938	0.89467	-2.06271	0.65113	0.42286	0.54552	2.24144	2.68811	3.98958	4.6993	1.07882	-0.02391	0.08681	1.54023	0.0004103	0.0004354	1.1e-05	4.3e-06	0.0004968	0.0007473	0.0001312	3.48e-05	0.0238	0.04467	0.03288
NM_001008218.1	IOH40716	amylase, alpha 1B (salivary) (AMY1B)	2	6	11	3980.8	0	0	0	1	1	1	1	1	83.5	307	385	336.5	286.5	390.5	322.5	365.5	-0.17135	-0.60873	-0.86305	0.68406	0.7749	0.6363	0.54604	0.82636	-0.22568	-0.31341	-0.26136	-0.35351	-0.37982	-0.40642	-0.30428	-0.3899	0.126002	1	0.0486321	0.0146028	0.109312	0.158792	0.0102812	0.0957463	0.07622	0.05528	0.59507
BC069185.1	IOH40766	Fc receptor-like 2 (FCRL2)	2	6	13	6901.13	0	0	1	1	0	0	0	1	65	300.5	170	254.5	281.5	316.5	273.5	365	-0.29581	-0.22433	0.75983	0.83282	0.48067	0.46409	0.29024	0.57467	-0.26487	-0.32095	-0.32815	-0.37704	-0.38036	-0.41241	-0.31144	-0.38996	0.204942	1	0.091449	0.0242794	0.133424	0.28245	0.016256	0.110551	0.02176	0.01177	0.02496
NM_183241.1	IOH40652	chromosome 9 open reading frame 142 (C9orf142)	2	6	15	31520.5	1	1	1	1	1	1	0	1	303.5	855	1252.5	1934	2886.5	3978.5	1614	1539.5	0.67833	0.78585	0.69466	0.99452	0.81603	0.90435	0.26061	0.66918	0.24042	0.32178	0.00819	0.10487	-0.09391	-0.11617	-0.11539	-0.26615	0.0073597	0.0084216	0.0015653	0.0003535	0.00093	0.0010948	0.0004932	0.0050128	0.03029	0.01985	0.09428
BC062297.1	IOH40691	fibronectin type III domain containing 5 (FNDC5)	2	6	17	6193.97	0	0	1	1	0	0	0	1	116	365.5	264	405	482.5	574	287	552	0.04812	0.06587	0.76501	0.94232	0.22905	0.42651	-0.44823	0.65761	-0.15682	-0.2456	-0.29895	-0.33385	-0.35826	-0.39158	-0.30947	-0.37024	0.062718	0.359024	0.0361694	0.0087099	0.0492312	0.0768062	0.0232064	0.0428392	0.09753	0.0445	0.04285
NM_015370.1	IOH35430	chromosome 22 open reading frame 31 (C22orf31)	2	6	19	4027.43	1	1	1	1	0	0	1	0	340.5	628	1426.5	1281	1127	1303	1062.5	1206.5	0.65014	0.58209	0.87779	0.82271	-0.64488	-0.82747	0.58284	0.4861	0.31881	0.05867	0.06226	-0.08249	-0.28739	-0.3326	-0.19605	-0.30125	0.0059592	0.0239465	0.001099	0.000882	0.0154492	0.0323182	0.0009521	0.0091291	0.04776	0.04504	0.0342
BC001487.2	IOH12155	TAR DNA-binding protein 43	2	6	21	26716.1	1	1	1	1	1	1	1	1	832	1867	5002	6299.5	10241	13674	5529	6928	0.71741	0.63123	0.63472	0.98182	0.98156	0.75749	0.82909	0.73085	1.3601	1.49481	1.17324	1.3575	0.71479	0.66814	0.4572	0.30186	0.0009909	0.0012847	0.0001	3.32e-05	6.75e-05	9.82e-05	3.13e-05	0.0002312	0.06629	0.09317	0.11988
NM_145699.2	IOH35258	apolipoprotein B mRNA editing enzyme, catalytic polypeptide-like 3A (APOBEC3A)	2	7	1	23126.4	0	0	0	1	0	0	0	1	52	326	146	297	241.5	197	134.5	205	-0.69881	-0.14788	0.48571	0.94993	0.28627	0.26656	-0.10843	0.5529	-0.29241	-0.29139	-0.33562	-0.36484	-0.38476	-0.42207	-0.33177	-0.40682	0.353541	1	0.147335	0.0165372	0.208926	1	0.0799907	0.427102	0.0272	0.0347	0.10655
NM_194299.1	IOH35431	Synaptonemal complex protein 2-like	2	7	3	31610.7	0	1	1	1	1	1	1	1	70	445.5	281.5	454	388.5	488	293.5	376	-0.82599	0.5349	0.87805	0.96728	0.82354	0.51907	0.51521	0.78016	-0.25428	-0.15288	-0.29351	-0.31979	-0.3686	-0.39853	-0.30852	-0.3888	0.23871	0.0912341	0.0298881	0.0067975	0.0558361	0.103658	0.012568	0.0922241	0.20203	0.01428	0.00754
NM_176824.1	IOH38205	Bardet-Biedl syndrome 7 (BBS7), transcript variant 1	2	7	5	5011.06	0	0	1	0	0	0	0	1	48	281.5	177.5	230.5	256.5	215.5	167	206	-0.87858	-0.6933	0.83019	0.35349	0.04332	0.28114	0.282	0.68003	-0.30089	-0.34296	-0.32583	-0.38392	-0.38311	-0.42058	-0.32702	-0.40671	0.433036	1	0.0804302	0.039069	0.213569	0.796767	0.0425446	0.389905	0.02946	0.01758	0.00398
NM_015560.1	IOH38530	optic atrophy 1 (autosomal dominant) (OPA1), nuclear gene encoding mitochondrial protein, transcript variant 1	2	7	7	25023.5	0	0	1	1	1	0	1	1	79.5	466	310	465.5	619	804	484	483.5	0.00593	0.37345	0.71759	0.91787	0.77587	0.38412	0.84468	0.86894	-0.23415	-0.12911	-0.28466	-0.31649	-0.34325	-0.37297	-0.28065	-0.37746	0.126002	0.0825475	0.026568	0.0066148	0.0216888	0.0383359	0.0039793	0.0508617	0.00889	0.04856	0.06387
BC059360.1	IOH29131	phosphoglucomutase 2-like 1 (PGM2L1)	2	7	9	11279.5	0	0	0	0	1	0	0	0	12.5	340	93.5	146.5	236	260	118.5	315.5	-32.641	-0.4815	0.26226	0.41757	0.6803	-0.04374	0.07031	0.39233	-0.3761	-0.27516	-0.35192	-0.40802	-0.38536	-0.41697	-0.33411	-0.39517	1	0.983327	0.452201	0.101023	0.17492	0.628311	0.0918176	0.171232	0.28284	0.08735	0.14369
NM_181349.1	IOH38225	SMAD specific E3 ubiquitin protein ligase 1 (SMURF1), transcript variant 2	2	7	11	9328.98	0	0	1	1	0	1	1	1	121	446.5	541.5	609.5	1037.5	1102	634.5	745	0.20595	0.4611	0.77969	0.96518	0.38439	0.50583	0.88513	0.74086	-0.14623	-0.15171	-0.21273	-0.27518	-0.29723	-0.34886	-0.25865	-0.3499	0.0536476	0.0944362	0.0081955	0.0037187	0.0092661	0.0185005	0.0022819	0.021704	0.05844	0.02692	0.05615
NM_138930.2	IOH42210	diablo homolog (Drosophila) (DIABLO), nuclear gene encoding mitochondrial protein, transcript variant 2	2	7	13	20525.4	0	0	1	0	0	0	0	0	51	256.5	99.5	102	151.5	131	86	137.5	-1.1564	-1.57308	0.56609	0.47591	0.05259	-0.67819	0.29712	-0.12509	-0.29453	-0.37194	-0.35006	-0.42079	-0.39465	-0.42741	-0.33887	-0.41394	0.457104	1	0.326465	0.22241	0.6996	1	0.148673	1	0.13865	0.00276	0.04975
NM_025004.1	IOH43200	Coiled-coil domain-containing protein 15	2	7	15	31446.8	1	1	1	1	0	1	1	0	575	1606	4020	5050	5299	8260	4794	4001.5	0.68648	0.73649	0.9329	0.93656	-1.54264	0.5736	0.55662	0.26178	0.81561	1.19228	0.86811	0.99897	0.17136	0.23018	0.3497	-0.00662	0.0020899	0.0017289	0.0001335	5.29e-05	0.0015762	0.000297	4.78e-05	0.0008996	0.06395	0.05812	0.02005
NM_012416.2	IOH43766	RAN binding protein 6 (RANBP6)	2	7	17	15319.1	0	1	1	1	1	1	0	1	152	622.5	777	1103	1492	1774	755	1158.5	0.43938	0.70904	0.81649	0.82102	0.86743	0.93518	0.20578	0.94178	-0.08056	0.05229	-0.13955	-0.13356	-0.24725	-0.29451	-0.24102	-0.30632	0.031265	0.0229967	0.0038632	0.0011948	0.0034363	0.0055599	0.0023041	0.0078292	0.02791	0.01704	0.04914
NM_173799.2	IOH42215	V-set and transmembrane domain containing 3 (VSTM3)	2	7	19	17691.3	0	0	1	1	1	0	1	1	134	423	443	709	770.5	856	317	743	0.08371	0.17525	0.74499	0.82928	0.6016	0.34664	0.69399	0.8719	-0.11869	-0.17895	-0.24333	-0.24662	-0.32659	-0.36877	-0.30509	-0.35011	0.0472331	0.146519	0.0125695	0.0029201	0.0151327	0.034322	0.0098728	0.0203978	0.11609	0.06352	0.06385
NM_004116.2	IOH43717	FK506 binding protein 1B, 12.6 kDa (FKBP1B), transcript variant 1	2	7	21	19128.9	0	0	1	1	0	1	1	0	158	336.5	668	1585	1161	1426.5	623.5	790.5	-0.05456	0.01417	0.78649	0.97189	0.47758	0.76774	0.7324	0.40328	-0.06784	-0.27921	-0.17342	0.00473	-0.28365	-0.32261	-0.26025	-0.3451	0.0374282	0.676263	0.0053287	0.0005336	0.0069974	0.009449	0.0025448	0.0230684	0.18797	0.02732	0.05716
NM_153477.1	IOH41013	ubiquitously-expressed transcript (UXT), transcript variant 1	2	8	1	22313	0	1	1	1	1	0	1	1	129	493	773	1131	1860	2237	1159.5	1209.5	-0.45483	0.54601	0.7111	0.64902	0.77944	0.41658	0.72068	0.7861	-0.12928	-0.09781	-0.1408	-0.12554	-0.20679	-0.25705	-0.18186	-0.30094	0.0681412	0.0588503	0.0041173	0.0012395	0.002298	0.0045315	0.0007459	0.0077452	0.27407	0.02582	0.08416
NM_199124.1	IOH43439	chromosome 11 open reading frame 63 (C11orf63), transcript variant 2	2	8	3	31599.5	1	1	1	1	1	0	0	0	1580	3487.5	17081.5	23068	54595.5	52921.5	20056.5	16561.5	0.83585	0.62779	0.85294	0.89654	0.86361	0.06787	-0.05494	-0.51852	2.94482	3.37315	4.92656	6.16899	5.59205	3.84305	2.58191	1.31734	0.0002614	0.0003215	7.7e-06	2.6e-06	2.5e-06	9.5e-06	3.9e-06	8.57e-05	0.04028	0.10807	0.04847
NM_001017980.1	IOH43503	hypothetical protein LOC203547 (LOC203547)	2	8	5	20126.2	0	1	0	1	1	1	1	1	108.5	610.5	601	716	769	991.5	626.5	811.5	0.04023	0.64531	-0.26999	0.89028	0.86415	0.63856	0.89047	0.72284	-0.17271	0.03838	-0.19423	-0.24462	-0.32676	-0.35781	-0.25982	-0.34289	0.0711204	0.0254088	0.0122661	0.0027768	0.0132759	0.0214606	0.0023342	0.018316	0.08472	0.02896	0.40709
BC006083.1	IOH6556	tyrosyl-DNA phosphodiesterase 1 (TDP1)	2	8	7	31183.2	0	0	1	1	1	1	1	1	106	569.5	455	797.5	885.5	921.5	569	586.5	0.25876	0.43201	0.74238	0.80298	0.74017	0.8674	0.60519	0.63789	-0.17801	-0.00915	-0.23961	-0.22123	-0.31395	-0.36346	-0.26822	-0.3666	0.0667213	0.0364816	0.0119164	0.0023285	0.0105866	0.0222204	0.0032523	0.0380434	0.01334	0.06581	0.06527
NM_000420.2	IOH5088	Kell blood group, metallo-endopeptidase (KEL)	2	8	9	10343.1	0	0	1	1	1	1	1	0	63.5	412.5	325.5	454	472.5	463.5	255	348.5	-0.37208	0.29737	0.71146	0.93919	0.82801	0.54468	0.73674	0.00913	-0.26805	-0.19112	-0.27984	-0.31979	-0.35935	-0.40052	-0.31415	-0.3917	0.220861	0.153082	0.0240965	0.0068917	0.0369784	0.114377	0.0148237	0.175647	0.03341	0.03943	0.06734
NM_032259.1	IOH6995	WD repeat domain 24 (WDR24)	2	8	11	12105.6	0	0	1	1	0	1	0	0	56.5	402.5	188	390	377.5	408.5	258.5	321	-0.67115	0.42358	0.80567	0.80926	0.38705	0.71709	0.46519	0.10334	-0.28288	-0.20272	-0.32256	-0.33815	-0.3698	-0.40497	-0.31364	-0.3946	0.307457	0.160095	0.0721313	0.0100674	0.0752172	0.137392	0.0165386	0.198695	0.06258	0.01581	0.01504
NM_014049.3	IOH6788	acyl-Coenzyme A dehydrogenase family, member 9 (ACAD9)	2	8	13	10337.1	0	0	1	0	0	0	1	0	65	420	271	333.5	352.5	463.5	251.5	395.5	-0.21839	0.46398	0.80255	0.38787	0.11201	0.44122	0.65585	0.36491	-0.26487	-0.18243	-0.29678	-0.35437	-0.37255	-0.40052	-0.31466	-0.38674	0.197621	0.125743	0.0336002	0.0175225	0.102714	0.12136	0.0158455	0.104793	0	0.01684	0.03131
NM_173042.1	IOH45456	interleukin 18 binding protein (IL18BP), transcript variant A	2	8	15	18538.1	0	0	1	1	0	0	0	0	56	404	222	359.5	323.5	278	129.5	277	-0.45781	0.44006	0.83559	0.79896	0.33661	0.17076	0.21953	-0.00938	-0.28394	-0.20097	-0.312	-0.34691	-0.37575	-0.41553	-0.3325	-0.39923	0.281566	0.155367	0.0500742	0.0119842	0.107605	0.460584	0.0715817	0.303411	0	0.014	0.01274
NM_016285.2	IOH45523	Kruppel-like factor 12 (KLF12), transcript variant 2	2	8	17	24546.6	0	0	1	1	1	1	0	1	28.5	331	135	303	444.5	598	119	319.5	-5.08281	-0.05558	0.72872	0.62797	0.61496	0.7688	0.42514	0.70758	-0.3422	-0.28559	-0.33903	-0.36312	-0.36244	-0.38964	-0.33404	-0.39475	1	0.822259	0.152423	0.01874	0.0469623	0.0582882	0.0756112	0.138019	0.52103	0.02991	0.02095
NM_207316.1	IOH45939	Transmembrane protein 207	2	8	19	24043.4	0	0	0	1	1	0	0	1	98.5	395	253.5	379.5	481.5	578.5	284	390.5	-0.74113	0.33685	0.36014	0.88801	0.60926	0.39735	0.49118	0.78291	-0.1939	-0.21141	-0.30221	-0.34117	-0.35836	-0.39121	-0.3099	-0.38726	0.129709	0.187314	0.0491058	0.0102376	0.0398564	0.0768062	0.0135727	0.0847245	0.29433	0.02506	0.17573
NM_134427.1	IOH45474	regulator of G-protein signaling 3 (RGS3), transcript variant 4	2	8	21	31173	1	1	1	1	1	1	0	0	1846	5650	25369.5	30110	13177.5	39809.5	13956	49749.5	0.88968	0.82027	0.56349	0.92553	0.97552	0.6457	0.39894	0.47475	3.50838	5.87974	7.50178	8.18961	1.0377	2.78236	1.68968	4.81573	0.0001868	0.0001049	4e-06	1.5e-06	4.09e-05	1.22e-05	6.1e-06	5.1e-06	0.02452	0.05256	0.14513
BC010467.1	IOH11119	cDNA clone MGC:17410 IMAGE:4156035, complete cds	2	9	1	17219.4	0	1	0	0	0	0	1	1	515	2540	1646	1682.5	3095	2744.5	1694.5	1662	-1.82174	0.91411	-0.19826	-0.17566	0.29524	-0.03331	0.917	0.50061	0.68851	2.27489	0.13046	0.03272	-0.07099	-0.21599	-0.10362	-0.25323	0.0176801	0.0005559	0.001515	0.0008982	0.0010652	0.003898	0.0003181	0.0046894	0.87873	0.01503	0.39351
NM_000396.1	IOH14212	cathepsin K (CTSK)	2	9	3	4983.01	0	0	0	1	0	1	0	0	74	128	275	401.5	467.5	586	247.5	491	-2.44048	-0.2036	-1.79732	0.70355	0.41451	0.66041	-2.40018	-0.27055	-0.24581	-0.5209	-0.29553	-0.33486	-0.35991	-0.39061	-0.31525	-0.37667	0.749999	1	0.289114	0.0100116	0.0472066	0.0644857	0.271142	0.0994743	0.688	0.07734	0.89481
BC005056.1	IOH6527	Williams Beuren syndrome chromosome region 18 (WBSCR18)	2	9	5	7326.35	1	0	1	1	0	0	1	0	202	603.5	903.5	1001	375	703.5	810	1069.5	0.51917	0.36014	0.79755	0.69672	0.05727	-0.73986	0.57059	0.25715	0.02537	0.03027	-0.10025	-0.16284	-0.37008	-0.3811	-0.23297	-0.31569	0.017491	0.0311097	0.0028738	0.0015489	0.0931992	0.1114	0.0016432	0.0133574	0.04201	0.08788	0.05713
BC014441.1	IOH13328	NOL1/NOP2/Sun domain family, member 4 (NSUN4)	2	9	7	22101	0	1	1	1	0	0	0	0	757.5	1974	3856	4593.5	2329.5	953	3165.5	3511.5	0.47634	0.79429	0.60757	0.95012	-2.42214	-1.41276	0.02024	0.18772	1.20227	1.61884	0.81715	0.86799	-0.15516	-0.36092	0.11153	-0.05828	0.001349	0.0010397	0.0001708	6.35e-05	0.0369784	0.112577	0.0001483	0.0012232	0.14282	0.04657	0.12836
BC030027.2	IOH45985	guanine nucleotide binding protein (G protein), alpha activating activity polypeptide O (GNAO1)	2	9	9	31645.6	0	0	0	1	0	0	1	1	77.5	385.5	363.5	484	384.5	406.5	348	460.5	-0.02361	0.33724	-0.12472	0.96053	-0.13647	0.29581	0.80794	0.68645	-0.23839	-0.22242	-0.26803	-0.31118	-0.36904	-0.40513	-0.30055	-0.37989	0.133582	0.214419	0.0312954	0.0059786	0.100393	0.177126	0.0077722	0.0623085	0.00912	0.02018	0.3482
NM_002789.2	IOH7299	proteasome (prosome, macropain) subunit, alpha type, 4 (PSMA4), transcript variant 1	2	9	11	19242.1	0	0	1	1	1	0	1	1	43	328.5	139.5	274	217.5	211	127	222	-1.2943	0.05999	0.78354	0.91465	0.60303	-0.4508	0.53161	0.54887	-0.31149	-0.28849	-0.33764	-0.37144	-0.3874	-0.42094	-0.33287	-0.40502	0.613853	0.794824	0.137895	0.019932	0.218367	1	0.0633455	0.35305	0.06578	0.01507	0.00507
BC013905.2	IOH14523	cDNA clone IMAGE:3635859, partial cds (LOC645591)	2	9	13	31568.5	0	0	1	1	0	1	0	1	38.5	262	856	1939	539	520	112	524	-6.23158	-2.45784	0.78878	0.9814	0.36194	0.5661	-0.04467	0.90757	-0.32101	-0.36557	-0.11501	0.10631	-0.35205	-0.39594	-0.33506	-0.37319	1	1	0.0032197	0.0003538	0.0361428	0.0879042	0.108853	0.0419498	1.19382	0.06477	0.05948
BC031637.1	IOH22785	ubiquitin-activating enzyme E1-like 2 (UBE1L2)	2	9	15	20735.8	0	0	1	1	0	1	1	0	70.5	406	359.5	630.5	336	421	286	552	-0.2128	0.19136	0.69148	0.95961	-0.88326	0.51289	0.58509	0.05565	-0.25322	-0.19866	-0.26928	-0.26914	-0.37437	-0.40395	-0.30961	-0.37024	0.171933	0.178462	0.0198386	0.0034794	0.242099	0.144017	0.0127598	0.0613684	0.03009	0.05225	0.07671
NM_007194.2		CHK2 checkpoint homolog (S. pombe) (CHEK2), transcript variant 1	2	9	21	13409	0	0	1	1	0	0	0	1	83.5	262	346.5	591.5	389	494	263.5	576	-1.38684	-3.43316	0.83958	0.86356	0.24568	-1.41302	-2.43579	0.70151	-0.22568	-0.36557	-0.27331	-0.28034	-0.36854	-0.39804	-0.31291	-0.36771	0.258812	1	0.0198386	0.0041562	0.076719	0.491497	0.261883	0.0381951	0.43189	0.11335	0.02653
NM_002376.2		MAP/microtubule affinity-regulating kinase 3 (MARK3)	2	10	1	3234.26	0	0	1	1	1	0	0	0	67	246	293.5	420	391.5	239	260.5	271.5	-0.39957	-7.04691	0.67988	0.88365	0.56234	0.17782	0.43627	0.16697	-0.26064	-0.38411	-0.28978	-0.32954	-0.36827	-0.41868	-0.31334	-0.39981	0.204942	1	0.0303465	0.008318	0.0631003	0.660789	0.0165386	0.280905	0.06332	0.13797	0.07469
NM_002314.2		LIM domain kinase 1	2	10	3	4528.83	0	0	1	1	0	0	0	0	95.5	384	532	451.5	702.5	638	612	711.5	0.19239	-0.34027	0.60392	0.84942	0.40498	-0.69484	0.18645	0.44449	-0.20025	-0.22416	-0.21568	-0.32051	-0.33407	-0.3864	-0.26194	-0.35343	0.0832459	0.367283	0.0093054	0.0072888	0.0203769	0.132718	0.0035312	0.0281285	0.0074	0.11417	0.11431
NM_003618.2		Mitogen-activated protein kinase kinase kinase kinase 3	2	10	5	1345.27	0	0	1	1	1	1	0	1	97	329	446.5	619.5	377	383.5	386.5	558.5	-0.11136	-0.15541	0.75175	0.67771	0.55102	0.65231	0.47779	0.83322	-0.19708	-0.28791	-0.24224	-0.2723	-0.36986	-0.40698	-0.29492	-0.36955	0.0939112	0.947533	0.0123259	0.0041562	0.0687602	0.163877	0.0074592	0.0380434	0.10206	0.03869	0.06176
NM_013392.1		Nuclear receptor-binding protein	2	10	9	15481.6	0	0	1	1	0	0	0	0	72.5	388	303	524.5	196	293	180.5	448	-0.17386	0.12892	0.75321	0.78129	0.01811	-0.07219	0.22872	0.15893	-0.24899	-0.21952	-0.28683	-0.29956	-0.38976	-0.41431	-0.32505	-0.38121	0.160929	0.238803	0.0273441	0.0055426	0.395523	0.480856	0.0376887	0.0905354	0.02926	0.05103	0.05134
BC031427.1	IOH22113	phosphatidylinositol transfer protein, beta (PITPNB)	2	11	21	3752.63	0	0	1	1	0	0	0	1	48	287.5	124.5	250	173.5	214.5	146	198.5	-1.88874	-0.73302	0.75722	0.59992	0.35025	0.46652	0.02625	0.61375	-0.30089	-0.33602	-0.3423	-0.37833	-0.39224	-0.42066	-0.33009	-0.40751	0.749999	1	0.178929	0.0285463	0.420429	0.71444	0.0633455	0.444691	0.29463	0.03197	0.00568
NM_002001.1	IOH7481	Fc fragment of IgE, high affinity I, receptor for; alpha polypeptide (FCER1A)	2	12	1	19834.9	0	1	1	1	1	1	0	0	128.5	554.5	788.5	1169.5	1663.5	1633	726.5	1077	0.38181	0.58542	0.91886	0.95282	0.60635	0.87457	-0.05166	0.33142	-0.13034	-0.02653	-0.13598	-0.11449	-0.2284	-0.30591	-0.24519	-0.3149	0.0440714	0.036746	0.0035657	0.000995	0.0031477	0.0067856	0.0028973	0.0126043	0.01651	0.03188	0.01525
NM_032596.3	IOH11191	chromosome 9 open reading frame 24 (C9orf24), transcript variant 1	2	12	3	1572.9	0	0	0	1	0	0	0	1	32	251.5	115	197.5	242	179.5	155.5	194	-4.00891	-3.05873	0.38294	0.87066	-0.006	0.32939	0.24147	0.5715	-0.33479	-0.37774	-0.34525	-0.39339	-0.3847	-0.42349	-0.32871	-0.40798	1	1	0.263662	0.0408398	0.250875	1	0.0498692	0.483294	0.44194	0.04217	0.12298
BC009623.1	IOH9844	nucleophosmin (nucleolar phosphoprotein B23, numatrin) (NPM1)	2	12	5	13658.2	1	1	1	1	1	0	0	0	1404.5	3754	10573	14013	31040.5	24276	14073.5	24831.5	0.79236	0.94244	0.98693	0.90992	0.79386	0.47492	-1.55717	0.34438	2.57301	3.68206	2.90425	3.57078	3.00193	1.52578	1.70687	2.18909	0.0003375	0.0002345	1.88e-05	6.9e-06	8e-06	3.6e-05	2.82e-05	2.19e-05	0.05286	0.01055	0.00348
NM_024791.2	IOH22680	PDZ domain containing 3 (PDZD3)	2	12	7	16753.3	0	0	1	1	1	1	1	1	51	395.5	290	545.5	489	606.5	348.5	538.5	-0.94842	0.37563	0.80085	0.86761	0.86445	0.76853	0.75278	0.81909	-0.29453	-0.21082	-0.29087	-0.29354	-0.35754	-0.38895	-0.30047	-0.37167	0.41082	0.181342	0.0292198	0.004896	0.0337991	0.0565604	0.00796	0.0414294	0.08319	0.01967	0.03414
NM_001584.1	IOH22675	metallophosphoesterase domain containing 2 (MPPED2)	2	12	9	18579.2	0	0	1	1	1	1	0	0	51.5	388	269	425	630	688.5	370.5	488.5	-0.66802	0.30874	0.50012	0.89502	0.84755	0.62718	0.46656	0.38167	-0.29347	-0.21953	-0.29739	-0.32811	-0.34204	-0.38231	-0.29725	-0.37694	0.353541	0.21072	0.0400799	0.0080712	0.0201698	0.0465188	0.0081547	0.0652621	0.01373	0.02551	0.13143
NM_018659.1	IOH22679	cytokine-like 1 (CYTL1)	2	12	11	5955.01	0	0	1	0	1	1	1	0	44.5	332	150	255.5	383.5	305	199	335.5	-1.37951	-0.08478	0.55654	0.26701	0.68717	0.62427	0.53049	0.27603	-0.30831	-0.28443	-0.33437	-0.37675	-0.36915	-0.41334	-0.32234	-0.39307	0.613853	0.822259	0.133512	0.033024	0.0616113	0.280108	0.0266387	0.160239	0.11123	0.03408	0.08485
NM_152315.1	IOH22681	Protein FAM55A	2	12	13	4026.11	0	0	1	1	0	0	1	0	47.5	302.5	181	314.5	389.5	334	206.5	291	-0.84689	-0.19359	0.51503	0.77011	0.35113	0.39431	0.53741	0.36281	-0.30195	-0.31862	-0.32474	-0.35982	-0.36849	-0.41099	-0.32125	-0.39775	0.433036	1	0.091449	0.0160754	0.0718801	0.260283	0.0247026	0.209983	0.01489	0.01169	0.10939
BC037253.1	IOH27450	FERM domain containing 3 (FRMD3)	2	12	15	4361.88	1	0	1	1	0	0	1	1	285.5	703	1813	2630	4821.5	5733	1858	2598.5	0.68812	-0.23624	0.95654	0.89592	0.36507	0.43864	0.95751	0.78941	0.20228	0.1456	0.18235	0.30458	0.11886	0.02576	-0.0797	-0.15452	0.0082528	0.0278668	0.000653	0.0001997	0.00042	0.0006658	0.0002597	0.0016229	0.02229	0.2414	0.00936
NM_152723.1	IOH27358	coiled-coil domain containing 89 (CCDC89)	2	12	17	15792.7	0	1	1	0	1	1	1	1	143.5	791	1016	1348	2512.5	2780.5	1158.5	1330	0.29224	0.74679	0.78028	0.4662	0.65332	0.67904	0.87479	0.84865	-0.09856	0.2476	-0.06529	-0.06327	-0.13504	-0.21309	-0.18201	-0.28824	0.0374282	0.0107355	0.0022866	0.0009578	0.0013355	0.0025307	0.0006927	0.0061726	0.06406	0.02503	0.06403
NM_017594.2	IOH5904	DIRAS family, GTP-binding RAS-like 2 (DIRAS2)	2	12	19	31638.8	1	1	1	1	1	1	1	1	321.5	1192.5	1790.5	2427.5	4665.5	5560.5	2110.5	3015	0.75145	0.81882	0.89791	0.89161	0.86712	0.69916	0.52855	0.97554	0.27855	0.71298	0.17536	0.24648	0.10171	0.0118	-0.04277	-0.11062	0.0063505	0.0034252	0.0006888	0.0002351	0.0003454	0.0006172	0.0002496	0.0010962	0.011	0.0255	0.02883
NM_032047.2	IOH27467	UDP-GlcNAc:betaGal beta-1,3-N-acetylglucosaminyltransferase 5 (B3GNT5)	2	12	21	4141	0	1	0	1	1	1	1	1	90	464	368.5	647	1016.5	901	542	846	0.05698	0.63216	0.21397	0.87856	0.74445	0.56594	0.71946	0.88251	-0.21191	-0.13143	-0.26648	-0.26441	-0.29954	-0.36512	-0.27218	-0.33925	0.0987588	0.072035	0.0245962	0.0034343	0.00797	0.027257	0.0033808	0.0154657	0.03143	0.00305	0.23602
NM_022141.1	IOH22820	parvin, gamma (PARVG)	2	13	1	23644.8	0	0	0	1	0	0	0	0	9	306.5	68	90.5	127	98.5	70.5	95	-61.7109	-0.28867	-0.17782	0.62164	0.05359	-0.40005	-0.79343	0.25135	-0.38351	-0.31398	-0.35985	-0.42409	-0.39735	-0.43005	-0.34113	-0.41841	1	1	1	0.269482	1	1	0.398594	1	0.31427	0.02538	0.24957
NM_000910.1	IOH28389	neuropeptide Y receptor Y2 (NPY2R)	2	13	3	5107.07	0	1	1	1	1	1	1	0	151.5	549	938	1599	2723.5	2681.5	1572	1898.5	0.39236	0.72802	0.92048	0.97479	0.80032	0.63693	0.87128	0.46109	-0.08161	-0.03291	-0.08952	0.00875	-0.11184	-0.22109	-0.12153	-0.2283	0.0321813	0.0352013	0.0025076	0.0005235	0.0010537	0.0027841	0.0003777	0.0036513	0.04201	0.00258	0.01658
NM_015488.1	IOH22386	paroxysmal nonkinesigenic dyskinesia (PNKD), transcript variant 1	2	13	5	5843.36	0	1	1	1	1	1	1	1	396.5	1259	2186	3699	9727	11316.5	4758.5	4603	0.47022	0.71785	0.97173	0.93175	0.84313	0.97582	0.80451	0.96831	0.43744	0.79007	0.29825	0.61132	0.65827	0.47744	0.34451	0.05677	0.0048405	0.0031482	0.0004451	9.89e-05	8.01e-05	0.0001291	4.28e-05	0.0004683	0.11592	0.05504	0.00518
NM_080745.1	IOH27453	tripartite motif-containing 69 (TRIM69), transcript variant b	2	13	7	31630.6	0	1	1	1	1	1	1	0	96.5	536	555	965	1427	1555	868.5	1273	0.10343	0.67609	0.80421	0.86581	0.90311	0.61245	0.61683	-0.51031	-0.19814	-0.04797	-0.20853	-0.17317	-0.2544	-0.31222	-0.22442	-0.29424	0.0852284	0.0395561	0.0076987	0.0015321	0.0036958	0.0085772	0.0013969	0.0155444	0.03664	0.01055	0.04841
NM_004102.2	IOH7163	fatty acid binding protein 3, muscle and heart (mammary-derived growth inhibitor) (FABP3)	2	13	9	9382.92	0	0	1	1	0	0	0	1	25.5	257	92.5	149.5	114	172	118.5	206.5	-7.38471	-3.83376	0.53284	0.68619	-0.17335	0.17825	0.40409	0.56657	-0.34856	-0.37137	-0.35224	-0.40716	-0.39878	-0.4241	-0.33412	-0.40666	1	1	0.39224	0.0826247	1	1	0.0770302	0.415949	0.80416	0.10455	0.05351
NM_015878.2	IOH12717	antizyme inhibitor 1 (AZIN1), transcript variant 1	2	13	11	12913.3	0	0	1	1	1	1	1	0	49.5	349.5	239	387.5	445.5	522	296	360.5	-0.96881	-0.85611	0.79382	0.9013	0.55821	0.64273	0.61384	0.3976	-0.29771	-0.26415	-0.30671	-0.33887	-0.36233	-0.39579	-0.30815	-0.39043	0.433036	1	0.0438444	0.0097396	0.0482029	0.0835711	0.0117561	0.126285	0.07142	0.14365	0.02959
BC009182.1	IOH13497	chromosome 14 open reading frame 159 (C14orf159)	2	13	13	5514.32	0	0	1	1	1	0	1	1	50	374	194	323.5	365	388	224.5	274.5	-0.67758	0.27279	0.65772	0.56614	0.79445	-0.24153	0.61369	0.58132	-0.29665	-0.23574	-0.3207	-0.35724	-0.37118	-0.40663	-0.31861	-0.39949	0.371226	0.267597	0.0729883	0.0168967	0.0646439	0.28245	0.0202025	0.209983	0	0.02269	0.06561
NM_006685.2	IOH11229	submaxillary gland androgen regulated protein 3 homolog B (mouse) (SMR3B)	2	13	15	30171	0	1	1	1	0	1	1	1	49	562	199.5	412.5	345.5	552	258	360.5	-1.26755	0.71343	0.52818	0.77331	0.24277	0.74909	0.53934	0.65814	-0.29877	-0.01784	-0.31899	-0.33169	-0.37333	-0.39336	-0.31371	-0.39043	0.511674	0.0326117	0.0738607	0.0091302	0.0988892	0.0699513	0.0159806	0.108337	0.14431	0.00755	0.10988
NM_152773.2	IOH11669	hypothetical protein MGC33212 (MGC33212)	2	13	17	31637.3	0	1	1	1	1	1	1	1	79.5	548.5	468	747.5	932	1075	538.5	698	0.00593	0.70806	0.90405	0.91479	0.80574	0.83266	0.53899	0.93679	-0.23415	-0.03349	-0.23557	-0.23558	-0.30883	-0.35105	-0.27269	-0.35486	0.126002	0.0357052	0.0103733	0.0025132	0.0092236	0.016406	0.003753	0.0225076	0.00889	0.00645	0.01209
NM_032308.1	IOH5031	RPA interacting protein (RPAIN), transcript variant 2	2	13	19	31624.3	0	1	1	1	1	1	1	1	67	571.5	451.5	1084.5	1091.5	1240	526.5	820	-0.17549	0.6178	0.90524	0.84733	0.79327	0.8586	0.81265	0.89952	-0.26064	-0.00682	-0.24069	-0.13888	-0.29129	-0.33771	-0.27444	-0.342	0.184107	0.0323905	0.0111562	0.0012204	0.0067257	0.012049	0.0034209	0.0163654	0	0.02846	0.01096
NM_031427.1	IOH7274	dynein, axonemal, light chain 1 (DNAL1)	2	13	21	10715.3	0	0	0	1	1	1	1	0	51.5	324	154.5	253	416	433	187.5	328.5	-0.9762	0.08109	0.08539	0.78976	0.80958	0.7487	0.53575	0.49457	-0.29347	-0.2937	-0.33298	-0.37747	-0.36557	-0.40298	-0.32402	-0.3938	0.41082	0.881568	0.166358	0.0251407	0.048713	0.118749	0.0298249	0.146774	0.09611	0.00873	0.24257
NM_145792.1	IOH7456	microsomal glutathione S-transferase 1 (MGST1), transcript variant 1a	2	14	1	2741.02	0	0	0	1	0	0	1	1	37	252	97.5	171.5	191.5	183	135	217	-2.28287	-2.04306	0.24885	0.67692	-0.12967	0.05715	0.56023	0.57788	-0.3242	-0.37716	-0.35069	-0.40085	-0.39026	-0.42321	-0.3317	-0.40556	1	1	0.414705	0.0614687	0.462443	1	0.055561	0.366233	0.19111	0.00561	0.1523
NM_017706.2	IOH4301	WD repeat-containing protein 55	2	14	3	6667.57	0	0	0	1	1	0	0	0	47.5	295.5	151.5	225.5	394.5	282.5	200	343	-0.84689	-0.25019	0.20823	0.90567	0.82625	-0.04319	0.18638	-0.01308	-0.30195	-0.32674	-0.33391	-0.38536	-0.36794	-0.41516	-0.32219	-0.39227	0.433036	1	0.160563	0.0302212	0.0539905	0.513868	0.0316368	0.185006	0.01489	0.00718	0.2007
NM_058217.1	IOH4338	RAD51 homolog C (S. cerevisiae) (RAD51C), transcript variant 3	2	14	5	11137.1	0	0	1	1	1	1	1	1	86.5	411.5	369	727.5	825.5	767.5	475	659	0.09713	0.49605	0.86669	0.94164	0.89672	0.75046	0.75162	0.62941	-0.21932	-0.19228	-0.26633	-0.24132	-0.32054	-0.37593	-0.28197	-0.35896	0.103992	0.136482	0.0171953	0.0026214	0.0112976	0.0346234	0.0043209	0.0298369	0.00817	0.00859	0.01916
NM_080658.1	IOH3352	aspartoacylase (aminocyclase) 3 (ACY3)	2	14	7	31617.5	0	0	0	1	0	0	0	0	34	322.5	103	200.5	205.5	212.5	130	139.5	-3.94452	-0.33721	0.22693	0.76635	0.15894	0.29157	0.47537	0.26225	-0.33055	-0.29544	-0.34898	-0.39253	-0.38871	-0.42082	-0.33243	-0.41373	1	1	0.371552	0.0417706	0.323778	0.819573	0.0622859	1	0.49913	0.05043	0.16476
BC000226.1	IOH4362	ubiquitin specific peptidase 47 (USP47)	2	14	9	30443.5	0	0	0	0	1	0	1	1	42	308	220	392	406.5	466	240.5	405.5	-1.23303	-0.58983	0.42698	0.18114	0.74716	0.18708	0.5501	0.66473	-0.3136	-0.31225	-0.31262	-0.33759	-0.36662	-0.40031	-0.31627	-0.38569	0.613853	1	0.0636225	0.0141256	0.0528104	0.139822	0.0182333	0.0832367	0.03367	0.0551	0.14785
BC008435.1	IOH7556	peroxiredoxin 3 (PRDX3)	2	14	11	18874.3	0	0	1	1	0	0	0	0	32	323	100.5	174.5	148.5	174	132	194.5	-4.39814	-0.43644	0.61316	0.85353	0.00367	0.24093	-0.014	0.07608	-0.33479	-0.29486	-0.34975	-0.39999	-0.39499	-0.42394	-0.33213	-0.40792	1	1	0.310702	0.0538161	0.759108	1	0.0784895	0.678202	0.53033	0.0613	0.03518
BC010137.1	IOH14488	GTP-binding protein 8 (putative) (GTPBP8)	2	14	13	17547.3	0	0	1	1	1	0	1	0	49	368	194	301.5	362	338.5	218	279.5	-1.1582	0.38887	0.61372	0.94362	0.70984	0.25305	0.65154	0.40524	-0.29878	-0.2427	-0.3207	-0.36355	-0.37151	-0.41063	-0.31956	-0.39897	0.483236	0.272898	0.0747489	0.0160754	0.0687602	0.275511	0.0209983	0.224413	0.11545	0.00384	0.08019
NM_032476.1	IOH13845	mitochondrial ribosomal protein S6 (MRPS6), nuclear gene encoding mitochondrial protein	2	14	15	14999.7	1	0	1	1	1	1	1	1	1625	3839	14588.5	17651	52608	62308.5	7219	28709	0.72482	0.32784	0.97701	0.9881	0.98125	0.81663	0.83619	0.6417	3.04015	3.78058	4.15193	4.61466	5.3735	4.60241	0.70437	2.59782	0.000261	0.0003078	9.9e-06	4.2e-06	2.6e-06	4.6e-06	1.83e-05	1.4e-05	0.07746	0.20371	0.00703
NM_052844.1	IOH13517	WD repeat domain 34 (WDR34)	2	14	17	14408.5	0	0	0	1	1	1	0	1	46	347	156.5	262	307.5	404	127.5	333.5	-1.33906	0.21715	0.23372	0.91073	0.70667	0.56758	0.48193	0.80959	-0.30512	-0.26704	-0.33235	-0.37488	-0.3775	-0.40532	-0.3328	-0.39327	0.576633	0.456403	0.147335	0.0219451	0.0974188	0.152996	0.0644323	0.11844	0.12298	0.01223	0.19428
NM_080598.2	IOH3681	HLA-B associated transcript 1 (BAT1), transcript variant 2	2	14	19	8419.01	0	0	1	1	1	1	1	1	90.5	364	381.5	509	1134.5	1239	490.5	495.5	0.08927	0.10103	0.89896	0.72034	0.81989	0.84811	0.83368	0.62269	-0.21085	-0.24734	-0.26244	-0.30401	-0.28657	-0.33778	-0.2797	-0.3762	0.0962892	0.359024	0.015803	0.0060825	0.0061348	0.0121325	0.0038962	0.0550811	0.02344	0.03885	0.00927
NM_020200.3	IOH3385	phosphoribosyl transferase domain containing 1 (PRTFDC1)	2	14	21	13265	0	0	1	1	1	0	1	1	54.5	314.5	269.5	579	4493	9199.5	786.5	1891	-0.93814	-0.03731	0.55639	0.82025	0.82091	0.08728	0.92371	0.82172	-0.28712	-0.30471	-0.29724	-0.28392	0.08274	0.30618	-0.23641	-0.2291	0.371226	1	0.0387088	0.0044371	0.0003811	0.0003145	0.0014624	0.0030463	0.11677	0.01124	0.11282
NM_012425.2	IOH3398	Ras suppressor protein 1 (RSU1), transcript variant 1	2	15	1	18042.3	1	1	1	1	1	1	1	1	247	735.5	1786	2585.5	5297.5	4900.5	2891.5	3595	0.59263	0.57455	0.944	0.87854	0.93588	0.61427	0.96023	0.97359	0.12071	0.18327	0.17396	0.29181	0.17121	-0.04158	0.07145	-0.04948	0.0114501	0.014608	0.0006771	0.0002084	0.0002589	0.0008318	0.0001073	0.000769	0.04008	0.06057	0.01346
NM_001568.1	IOH3799	eukaryotic translation initiation factor 3, subunit E (EIF3E)	2	15	3	10448.8	0	0	1	1	1	0	1	1	70.5	403.5	301	557.5	774	756	495	647	-0.63495	0.45025	0.80816	0.64944	0.92562	-0.19766	0.5111	0.84624	-0.25322	-0.20155	-0.28746	-0.29009	-0.3262	-0.37686	-0.27905	-0.36023	0.212678	0.155367	0.0269518	0.0052357	0.0127095	0.0629707	0.0044982	0.0276539	0.15045	0.01227	0.03289
NM_007189.1	IOH3871	ATP-binding cassette, sub-family F (GCN20), member 2 (ABCF2), nuclear gene encoding mitochondrial protein, transcript variant 1	2	15	5	31657.7	1	1	1	1	1	1	1	1	1082	2735	6658.5	9739.5	2133	3555	3114.5	16032.5	0.84666	0.85998	0.90756	0.99826	0.96911	0.94621	0.90579	0.71843	1.88975	2.50092	1.68794	2.34456	-0.17677	-0.15043	0.10406	1.26158	0.0005522	0.0004849	4.92e-05	1.38e-05	0.0015883	0.0013469	9.49e-05	4.32e-05	0.03006	0.03258	0.02942
BC021090.1	IOH13218	scinderin (SCIN)	2	15	7	20291.8	0	0	1	1	1	0	1	1	61	465.5	392	939.5	945	4	996	1287	-0.89894	0.3809	0.88539	0.78307	0.87152	-11.0777	0.73665	0.5893	-0.27335	-0.12969	-0.25917	-0.18049	-0.3074	-0.43769	-0.20577	-0.29277	0.307457	0.0825475	0.0150472	0.0016858	0.0086773	1	0.0010013	0.0075543	0.16229	0.04709	0.01443
BC024590.1	IOH11674	dynamin 1-like (DNM1L)	2	15	9	8687.63	0	0	0	1	0	1	0	1	70.5	329.5	337	560	680	869.5	449.5	531.5	-0.42388	-1.04506	0.38658	0.85967	0.43224	0.85936	0.19921	0.86479	-0.25322	-0.28733	-0.27627	-0.28938	-0.33654	-0.36767	-0.2857	-0.3724	0.190684	1	0.0267589	0.0046581	0.0214615	0.0251925	0.0064479	0.0416018	0.09027	0.1352	0.17625
NM_138432.1	IOH12304	serine dehydratase-like (SDSL)	2	15	11	18744.3	0	0	1	1	0	0	1	0	30	369.5	103.5	190.5	130	181.5	177.5	200	-5.58623	0.14921	0.66596	0.53032	-1.13323	0.1366	0.53345	0.28414	-0.33903	-0.24096	-0.34882	-0.3954	-0.39702	-0.42333	-0.32549	-0.40735	1	0.314854	0.282416	0.0531304	1	1	0.033208	0.543103	0.70711	0.03636	0.0205
dsDNA_plasmid		NA	2	15	13	0	0	0	0	0	0	0	0	0	0.5	232.5	-2	36.5	51	170	0	122	-6.10197	-11.05	-10.5272	-3.40271	-4.42704	-0.80131	-15.11	-0.92616	-0.40152	-0.39976	-0.3816	-0.43959	-0.4057	-0.42426	-0.35145	-0.41557	1	1	1	1	1	1	1	1	1.41421	0.04562	-1.41421
PV3835		MLCK protein (MLCK)	2	15	15	15988.5	0	0	0	0	0	0	0	0	-0.5	334.5	13.5	71	47.5	126	5	18	-5.43823	-2.47346	-2.45545	0.06287	-0.84086	-0.49062	-72.3899	-1.79245	-0.40364	-0.28153	-0.37678	-0.42969	-0.40609	-0.42782	-0.35072	-0.42654	1	1	1	0.720885	1	1	1	1	-1.41421	0.30229	0.36665
PV5216		sphingosine kinase 2 (SPHK2)	2	15	17	11647.9	0	0	1	1	1	0	0	1	42	362.5	114	241	200	203	80.5	171	-1.09962	-0.01495	0.64064	0.76159	0.62167	0.37868	0.16323	0.73937	-0.3136	-0.24908	-0.34556	-0.38091	-0.38932	-0.42159	-0.33967	-0.41041	0.576633	0.403342	0.231352	0.0282807	0.260136	0.868224	0.179863	0.595559	0	0.05267	0.03722
PV4313		mitogen-activated protein kinase kinase kinase 8 (MAP3K8)	2	15	19	8437.79	0	0	0	1	0	0	0	1	72	436.5	205	329.5	343	388	105	258	-0.28634	0.31673	0.28075	0.85806	0.49353	0.42491	-0.03305	0.69532	-0.25005	-0.1633	-0.31728	-0.35552	-0.3736	-0.40663	-0.33609	-0.40123	0.171933	0.114741	0.0804302	0.0139412	0.0867517	0.181901	0.122025	0.226595	0.05893	0.04698	0.19316
PV4127		NUAK family, SNF1-like kinase, 1 (NUAK1)	2	15	21	0	0	1	1	1	1	1	1	1	103.5	4666	300	814.5	1050	2076.5	226.5	849	0.21617	0.95903	0.85011	0.82795	0.60463	0.87377	0.63624	0.89294	-0.18331	4.73917	-0.28776	-0.21635	-0.29585	-0.27004	-0.31832	-0.33893	0.0711204	0.0001465	0.026568	0.0022029	0.0080213	0.0041545	0.0196349	0.0152716	0.0205	0.00697	0.01886
PV3620		mitogen-activated protein kinase 9 (MAPK9), transcript variant JNK2-a2	2	16	1	0	0	0	1	1	0	0	0	0	26.5	246	87.5	171.5	165.5	190	64	116	-5.04832	-7.23018	0.65319	0.65206	0.23946	0.26154	-0.59849	-0.09531	-0.34644	-0.38411	-0.35379	-0.40085	-0.39311	-0.42264	-0.34208	-0.4162	1	1	0.414705	0.0623225	0.50246	1	0.416087	1	0.40025	0.14372	0.00808
PHC0884		Interleukin-8	2	16	3	76.6	0	0	0	1	0	0	0	1	4.5	267	13	96	100.5	227.5	54	119.5	-11.0858	-1.97014	-1.70618	0.75498	-0.6657	-0.01406	-0.74878	0.53443	-0.39305	-0.35977	-0.37694	-0.42251	-0.40026	-0.41961	-0.34354	-0.41583	1	1	1	0.216706	1	0.855663	0.609345	1	0.15713	0.05826	0.10879
PHC1346		Recombinant Human Stromal Cell derived Factor-1a (SDF-1a)	2	16	5	414.26	0	1	1	1	1	0	0	1	201.5	1490	926.5	2996.5	1358	1704	551.5	1067.5	0.37375	0.75254	0.62377	0.64311	0.77913	0.466	0.10816	0.78148	0.02432	1.05782	-0.0931	0.40975	-0.26199	-0.30017	-0.27079	-0.3159	0.0188819	0.0020498	0.002985	0.0001744	0.0043453	0.0076921	0.0045391	0.0100461	0.08773	0.05125	0.11524
BC003356.1	IOH2875	glucosidase, beta; acid (includes glucosylceramidase) (GBA)	2	16	7	3036.3	0	0	1	1	0	0	0	0	48.5	360.5	191.5	298.5	294.5	308.5	213	386.5	-0.79867	0.18605	0.75352	0.81477	0.16833	0.04841	0.2167	-0.45598	-0.29983	-0.25139	-0.32147	-0.36441	-0.37893	-0.41306	-0.3203	-0.38769	0.41082	0.359024	0.0712893	0.0175225	0.145887	0.391083	0.0275387	0.196902	0.01458	0.0255	0.03323
BC038504.1	IOH29894	SNF1-like kinase (SNF1LK)	2	16	9	1663.52	0	0	1	1	0	0	0	1	48	430.5	173	317	331	334	284.5	505	-1.10306	0.48087	0.76402	0.59077	0.24163	-0.02785	0.48452	0.75218	-0.30089	-0.17025	-0.32722	-0.35911	-0.37492	-0.41099	-0.30983	-0.3752	0.483236	0.110464	0.0879168	0.0173946	0.108453	0.342409	0.0135727	0.049264	0.08839	0.01807	0.02452
BC000166.2	IOH2928	HIV-1 Tat interacting protein, 60kDa (HTATIP)	2	16	11	21474.2	1	1	1	1	1	1	1	1	436.5	1337	2738.5	3591	6040.5	8523.5	4497	4978	0.8384	0.61194	0.90846	0.78434	0.94166	0.54767	0.71334	0.81551	0.52219	0.88048	0.46993	0.58033	0.2529	0.25149	0.30627	0.09631	0.0033441	0.0028683	0.0002919	0.0001128	0.0001984	0.0002827	5.01e-05	0.0004309	0.00162	0.08674	0.02711
BC008058.1	IOH5838	protein kinase C, zeta (PRKCZ)	2	16	13	22986.7	1	1	1	1	1	1	1	0	358.5	1361	1642	2253	4703.5	4924	3925.5	3291	0.65604	0.86987	0.82532	0.96704	0.86368	0.62173	0.80193	0.2771	0.35694	0.90829	0.12922	0.19641	0.10589	-0.03969	0.22268	-0.08152	0.0053722	0.0024055	0.0008496	0.0002634	0.0003404	0.0008206	6.29e-05	0.001324	0.04931	0.01559	0.05254
BC009198.1	IOH14404	RRN3 RNA polymerase I transcription factor homolog (S. cerevisiae) pseudogene (RRN3)	2	16	15	6279.73	0	0	1	1	1	1	0	0	46	301	115.5	283	339	322.5	196	296.5	-0.98353	-1.27512	0.5897	0.73693	0.55075	0.50182	0.23574	0.281	-0.30513	-0.32037	-0.34509	-0.36885	-0.37404	-0.41192	-0.32278	-0.39718	0.483236	1	0.231352	0.0204085	0.086144	0.264502	0.032019	0.211958	0.03074	0.10336	0.0551
NM_080719.1	IOH14144	hypothetical protein MGC4473 (MGC4473)	2	16	17	22793	0	0	1	1	1	1	1	0	14.5	333.5	193.5	577	374.5	989	295.5	1796	-16.0074	-0.20428	0.60168	0.89326	0.83976	0.62243	0.73693	0.49534	-0.37186	-0.28269	-0.32086	-0.2845	-0.37013	-0.35801	-0.30822	-0.23911	1	0.881568	0.0756531	0.0043089	0.059823	0.0217598	0.0110987	0.0040134	0.1463	0.04877	0.08405
BC009825.2	IOH14857	Dehydrogenase/reductase SDR family member 12	2	16	19	2337.24	0	0	0	1	1	1	1	1	55.5	342.5	164	266	400	350	210.5	267.5	-0.52073	-0.00731	0.43835	0.54405	0.54496	0.51098	0.66971	0.52229	-0.285	-0.27226	-0.33002	-0.37374	-0.36733	-0.4097	-0.32066	-0.40023	0.294085	0.599523	0.117914	0.0258172	0.0608865	0.218235	0.0222831	0.231056	0.01274	0.0351	0.12935
BC009297.1	IOH14160	hypothetical protein FLJ22222 (FLJ22222)	2	16	21	13286.6	0	0	1	1	1	1	1	1	63	413.5	226.5	413	650.5	643.5	332	399.5	-0.34489	0.27881	0.82946	0.67579	0.90814	0.54009	0.73387	0.60627	-0.26911	-0.18996	-0.3106	-0.33156	-0.33979	-0.38595	-0.30289	-0.38632	0.220861	0.153082	0.0481652	0.0095816	0.0183213	0.0563499	0.0088393	0.0888927	0.02245	0.04275	0.01561
BC053508.1	IOH29392	ADP-ribosylation factor-like 6 interacting protein 2 (ARL6IP2)	2	17	1	10233.1	0	0	0	1	1	0	0	0	36	305.5	222	346.5	571	467.5	220.5	488	-2.24567	-0.15026	0.43217	0.71775	0.77935	0.30629	0.15562	0.22819	-0.32632	-0.31515	-0.312	-0.35064	-0.34853	-0.40019	-0.3192	-0.37699	1	1	0.0622381	0.0134958	0.0255816	0.129003	0.0266387	0.071836	0.15713	0.01157	0.14652
NM_002753.2	IOH29657	mitogen-activated protein kinase 10 (MAPK10), transcript variant 1	2	17	3	30334	0	1	1	1	1	1	1	1	97	753.5	783.5	1441.5	1578.5	1677	897.5	1396.5	0.13303	0.75688	0.76107	0.98529	0.6767	0.68928	0.80022	0.83	-0.19708	0.20414	-0.13753	-0.03644	-0.23774	-0.30235	-0.22018	-0.28122	0.0832459	0.0123189	0.0039057	0.000642	0.0033746	0.0070566	0.0011937	0.005637	0.02916	0.01971	0.06769
BC053320.1	IOH29401	C-terminal binding protein 1 (CTBP1)	2	17	5	16551	0	1	1	1	1	0	0	1	12.5	419	86	209.5	171	267	102	201.5	-30.7964	0.50451	0.62206	0.91877	0.60681	0.26824	0.19531	0.57698	-0.3761	-0.18359	-0.35426	-0.38995	-0.39251	-0.41641	-0.33652	-0.40719	1	0.124076	0.439156	0.0351149	0.372766	0.475664	0.113853	0.438709	0.16971	0.01013	0.01644
BC057811.1	IOH29291	tubulin, alpha 3e (TUBA3E)	2	17	7	6401.1	0	0	0	1	0	0	0	1	45.5	359	134.5	289	185.5	165	144.5	240.5	-1.67266	0.34847	0.26637	0.75713	-0.35364	-0.77692	-0.21079	0.55719	-0.30619	-0.25314	-0.33919	-0.36713	-0.39092	-0.42467	-0.33031	-0.40308	0.699976	0.328625	0.200637	0.0193222	0.588851	1	0.074231	0.290233	0.20203	0.00394	0.17349
BC033537.1	IOH27639	KIAA1576 protein (KIAA1576)	2	17	9	31641.7	0	0	1	1	1	0	0	1	36	201.5	101.5	217.5	204	275	185	330	-4.38344	-42.6004	0.6593	0.90218	0.50214	0.48441	0.30653	0.80109	-0.32632	-0.4357	-0.34944	-0.38765	-0.38888	-0.41577	-0.32439	-0.39365	1	1	0.296053	0.0326937	0.266599	0.387273	0.0344644	0.121834	0.66782	1.40018	0.0209
BC047865.1	IOH26933	mitogen-activated protein kinase kinase kinase kinase 2 (MAP4K2)	2	17	11	6217.16	0	0	1	1	1	1	1	0	78	402.5	346.5	610.5	928.5	1233.5	414	650.5	-0.36023	-0.02513	0.901	0.86085	0.51369	0.81442	0.83886	0.44457	-0.23733	-0.20271	-0.27331	-0.27488	-0.30922	-0.33823	-0.2909	-0.35986	0.155818	0.218216	0.0192399	0.0039012	0.0108249	0.0124534	0.0054353	0.0340102	0.10879	0.08257	0.00612
BC023505.2	IOH27780	extracellular matrix protein 1 (ECM1)	2	17	13	11341.5	0	0	1	1	1	1	1	0	45.5	344.5	208	483.5	666.5	841	224.5	388	-0.95153	-0.30464	0.78344	0.59569	0.63511	0.85708	0.67144	0.39106	-0.30619	-0.26994	-0.31635	-0.31133	-0.33803	-0.36998	-0.31861	-0.38753	0.483236	0.743919	0.0589687	0.0072203	0.0200335	0.0270464	0.0196349	0.107614	0.01554	0.07184	0.0272
BC055314.1	IOH29446	EMG1 nucleolar protein homolog (S. cerevisiae) (EMG1)	2	17	15	17985.3	1	1	1	1	1	1	1	1	1415.5	3032.5	6496.5	10281	28527.5	41168	14194.5	22588	0.75776	0.64302	0.68448	0.70182	0.94526	0.85868	0.93092	0.80438	2.59631	2.84575	1.6376	2.49993	2.72559	2.89226	1.72457	1.9526	0.000338	0.0004317	5.77e-05	1.43e-05	8.8e-06	1.03e-05	4.5e-06	2.08e-05	0.06444	0.10097	0.10373
NM_002133.1	IOH54938	Heme oxygenase 1	2	17	17	23680.9	0	1	1	1	1	1	0	1	55.5	638	770	1778.5	2435.5	4390.5	637.5	2799.5	-0.89536	0.75567	0.88104	0.79476	0.57779	0.59066	0.43689	0.81365	-0.285	0.07025	-0.14172	0.06026	-0.1435	-0.08285	-0.25821	-0.13333	0.353541	0.020686	0.0038111	0.0004612	0.0014792	0.0010512	0.0028353	0.0013787	0.11467	0.00887	0.02755
NM_004092.2	IOH54943	Enoyl-CoA hydratase, mitochondrial	2	17	19	31613.6	1	1	1	1	1	1	1	1	207	928	1401	2965.5	3622.5	5170.5	1920.5	3291.5	0.61762	0.75387	0.74675	0.96137	0.81945	0.77676	0.90908	0.96664	0.03597	0.4064	0.05433	0.40085	-0.01298	-0.01974	-0.07056	-0.08147	0.0159174	0.0068249	0.0012163	0.000152	0.0005879	0.0006871	0.0002488	0.000922	0.01366	0.032	0.07773
NM_007226.1	IOH59414	Neurexophilin-2	2	17	21	15871.8	1	1	1	1	1	1	0	1	346	971.5	1429.5	2251	4484	4853	2063.5	2590.5	0.57375	0.81634	0.67309	0.85765	0.82718	0.81076	0.01718	0.89039	0.33046	0.45682	0.06319	0.19583	0.08175	-0.04543	-0.04965	-0.15536	0.0059967	0.0058397	0.0012126	0.0002782	0.0003815	0.0007676	0.0003488	0.0015533	0.07357	0.0182	0.10239
NM_153183.1	IOH54677	Diphosphoinositol polyphosphate phosphohydrolase 3-alpha	2	18	1	14802.3	0	0	1	1	1	0	0	1	78	385	305.5	366	799.5	172	540.5	624.5	-0.42281	-0.14885	0.73432	0.88968	0.91467	-0.30024	0.26388	0.90546	-0.23733	-0.223	-0.28605	-0.34504	-0.32341	-0.4241	-0.2724	-0.3626	0.160929	0.30829	0.0271469	0.0110272	0.0119568	1	0.0043209	0.0289136	0.12692	0.08816	0.05786
NM_003135.1	IOH59899	Signal recognition particle 19 kDa protein	2	18	3	3216.46	1	1	1	1	1	1	0	1	2175.5	5050.5	18636.5	25392	65442.5	65428.5	3835	44136	0.95447	0.7026	0.81239	0.91754	0.99857	0.99809	0.4711	0.8003	4.20645	5.18485	5.40972	6.83584	6.78479	4.8548	0.20944	4.224	0.0001305	0.0001408	6.6e-06	2.1e-06	1.6e-06	3.8e-06	7.81e-05	5.5e-06	0.00488	0.08918	0.06204
NM_001006667.1	IOH58767	Tachykinin-3	2	18	5	31634.4	0	1	0	1	0	1	0	1	47	491.5	174	288	289	394.5	203.5	314.5	-1.2755	0.63033	0.12721	0.93359	0.29357	0.68452	0.31768	0.77083	-0.303	-0.09956	-0.32691	-0.36743	-0.37954	-0.40609	-0.32169	-0.39528	0.542699	0.0567528	0.12535	0.0177826	0.1407	0.151134	0.0284852	0.138019	0.12036	0.01007	0.2357
NM_004830.2	IOH53662	Mediator of RNA polymerase II transcription subunit 23	2	18	7	7925.99	0	0	0	1	0	0	1	1	86	400.5	285.5	444.5	668	735.5	476	525.5	-0.27264	0.24991	0.47691	0.72272	0.10265	0.28764	0.58132	0.77405	-0.22038	-0.20503	-0.29227	-0.32252	-0.33786	-0.37852	-0.28182	-0.37304	0.126002	0.184292	0.0358696	0.0080312	0.0270081	0.0489743	0.0046867	0.0447049	0.11511	0.04061	0.14117
NM_001007072.1	IOH59911	Zinc finger and SCAN domain-containing protein 2	2	18	9	23251	0	0	0	1	0	0	1	0	31.5	373.5	107.5	136	227.5	232.5	169.5	170	-3.62853	0.05915	0.43916	0.89028	0.46911	0.4716	0.58783	0.33315	-0.33585	-0.23633	-0.34758	-0.41104	-0.3863	-0.4192	-0.32666	-0.41051	1	0.314854	0.296053	0.0911313	0.213569	0.583906	0.0353421	0.793532	0.33672	0.05112	0.09867
NM_203288.1	IOH40647	retinitis pigmentosa 9 (autosomal dominant) (RP9)	2	18	11	28700	1	1	1	1	0	0	1	1	1132.5	3498	8128	11690.5	20009.5	17304.5	18345	13372	0.93484	0.82654	0.67343	0.96298	0.35933	-0.94255	0.97604	0.55562	1.99674	3.38532	2.14453	2.90437	1.78895	0.96183	2.3316	0.98113	0.0004836	0.0002888	3.71e-05	9.7e-06	2.43e-05	0.0001857	2.7e-06	6.76e-05	0.00187	0.04609	0.1077
XM_376764.2	IOH40703	paraneoplastic antigen MA2 (PNMA2)	2	18	13	31643.6	0	1	1	1	1	1	0	1	70.5	580	404.5	811	1164.5	1066.5	854	1024	-0.14244	0.51405	0.92575	0.85601	0.57601	0.63207	0.36818	0.81993	-0.25322	0.00303	-0.25529	-0.21736	-0.28326	-0.35174	-0.22655	-0.32049	0.166295	0.0326117	0.0138312	0.0021915	0.0065958	0.0185005	0.0016477	0.0107363	0.01003	0.0512	0.00175
NM_152260.1	IOH40870	RNA pseudouridylate synthase domain containing 2 (RPUSD2)	2	18	15	14465.7	1	1	1	1	1	1	1	1	1046.5	2913.5	6105.5	9291.5	21737.5	25213	1941	9900.5	0.83936	0.77703	0.94019	0.9895	0.71246	0.90338	0.84104	0.96191	1.81454	2.70782	1.51611	2.21601	1.97896	1.60159	-0.06756	0.61519	0.0005922	0.0004399	5.76e-05	1.52e-05	1.71e-05	2.68e-05	0.0002517	0.0001007	0.03176	0.05898	0.01841
NM_021821.2	IOH40909	mitochondrial ribosomal protein S35 (MRPS35), nuclear gene encoding mitochondrial protein	2	18	17	6085.55	0	0	1	1	1	0	1	1	78.5	372	296	545	763	501.5	331	531.5	-0.87827	0.1777	0.83368	0.77783	0.72898	0.38054	0.8239	0.92091	-0.23627	-0.23807	-0.289	-0.29368	-0.32742	-0.39744	-0.30303	-0.3724	0.204942	0.295764	0.0275435	0.0051322	0.014445	0.105785	0.008513	0.0404173	0.26122	0.03421	0.02389
BC103966.1	IOH63474	Interleukin-1 family member 10	2	18	19	6120.07	0	0	1	1	0	0	1	1	56.5	349	245.5	435	529	582	357.5	629	-1.12932	-0.64486	0.51282	0.92676	0.47902	-0.03468	0.72306	0.6929	-0.28288	-0.26472	-0.3047	-0.32525	-0.35315	-0.39093	-0.29916	-0.36213	0.390271	0.947533	0.0481652	0.0075729	0.0351769	0.0990989	0.0076808	0.0318212	0.18773	0.11751	0.12385
BC063681.1	IOH61524	Melanoma-associated antigen 2	2	18	21	31645.1	1	1	1	1	1	1	1	1	334.5	994	1290	1886.5	3633.5	4421.5	2162.5	2191.5	0.60442	0.81345	0.90599	0.93701	0.78142	0.94572	0.83279	0.92468	0.30609	0.4829	0.01985	0.09124	-0.01177	-0.08034	-0.03517	-0.19742	0.0063097	0.0055015	0.0013275	0.000382	0.0005955	0.0008672	0.0002037	0.0021448	0.0613	0.01992	0.02412
BC099907.1	IOH62625	General transcription factor II-I	2	19	1	31665	1	1	1	1	1	0	0	1	4239.5	7089	22872.5	30709.5	65453	56755.5	37549	65433.5	0.81719	0.79244	0.98311	0.9551	0.99861	0.34835	-2.15496	0.99754	8.57926	7.5477	6.72593	8.36163	6.78595	4.1532	5.14027	6.46899	3.68e-05	6.63e-05	4e-06	1.4e-06	1.6e-06	7e-06	9.5e-06	2.3e-06	0.05554	0.06304	0.00522
NM_001040060.1	IOH62633	secreted phosphoprotein 1 (SPP1), transcript variant 3, mRNA.	2	19	3	10535.6	0	0	0	1	1	1	1	1	83	430	244	456.5	707.5	595	377	553.5	-0.67475	0.28505	0.37878	0.75796	0.65034	0.5637	0.83425	0.80092	-0.22674	-0.17084	-0.30516	-0.31908	-0.33352	-0.38988	-0.2963	-0.37008	0.166295	0.125743	0.0526243	0.0074644	0.0175742	0.0657904	0.0065537	0.0394418	0.2215	0.04933	0.16808
BC006558.2	IOH57072	Host cell factor 2	2	19	5	3912.07	0	0	1	1	1	0	0	1	58	310	148.5	235	288	218.5	187	372.5	-1.01812	-1.18622	0.6528	0.79172	0.79847	0.14751	0.24453	0.55464	-0.2797	-0.30993	-0.33484	-0.38263	-0.37965	-0.42034	-0.3241	-0.38916	0.353541	1	0.129334	0.0293658	0.106765	0.843373	0.0348991	0.106898	0.17068	0.11405	0.05238
NM_006998.3	IOH56717	Secretagogin	2	19	7	18726.5	0	0	0	1	0	0	0	0	11.5	315.5	58.5	68.5	97	114.5	75.5	85	-51.9916	0.06547	0.03395	0.81217	-0.47808	-0.59619	0.04521	0.00707	-0.37822	-0.30356	-0.3628	-0.4304	-0.40065	-0.42875	-0.34041	-0.41947	1	1	1	0.472339	1	1	0.215129	1	0.06149	0.00224	0.15713
NM_014470.2	IOH55981	Rho-related GTP-binding protein Rho6	2	19	9	10076.1	0	1	1	1	1	1	1	1	226	977.5	1403	1462.5	3834.5	4886.5	2013	2271	0.494	0.87402	0.63816	0.95647	0.96234	0.82207	0.93122	0.74312	0.07623	0.46377	0.05496	-0.03042	0.01033	-0.04272	-0.05703	-0.18904	0.0142666	0.0055793	0.0012821	0.0006322	0.0004892	0.0007528	0.0002241	0.0021838	0.06258	0.00362	0.1139
NM_001003683.1	IOH52231	phosphodiesterase 1A, calmodulin-dependent (PDE1A), transcript variant 2, mRNA.	2	19	11	13255.8	1	1	1	1	1	1	1	1	268	1059.5	1400.5	2356	6784.5	7617	2699	3313	0.67518	0.85087	0.88158	0.81716	0.74534	0.725	0.81334	0.7458	0.1652	0.55882	0.05418	0.22597	0.33471	0.17816	0.0433	-0.0792	0.0093922	0.0045634	0.0011384	0.0002589	0.000173	0.0003233	0.0001321	0.0010146	0.02111	0.01268	0.03282
NM_001017926.1	IOH55729	Zinc fingers and homeoboxes protein 1	2	19	13	28159.6	1	1	1	1	1	1	1	1	925	2390	5877	8972.5	25291	31410	1819.5	16662	0.9131	0.85531	0.83858	0.843	0.9219	0.89583	0.81755	0.71799	1.55714	2.10102	1.44511	2.12447	2.3697	2.10289	-0.08533	1.32793	0.0007305	0.0006551	6.53e-05	1.75e-05	1.14e-05	1.73e-05	0.0002896	4e-05	0.00459	0.03195	0.05222
NM_001025247.1	IOH56427	TAF5-like RNA polymerase II p300/CBP-associated factor-associated factor 65 kDa subunit 5L	2	19	15	9099.74	0	0	0	1	0	1	0	0	59	328	217	389	460	687	227.5	387	-0.45513	-0.20674	0.45832	0.92901	0.34445	0.64836	0.46695	0.41153	-0.27758	-0.28907	-0.31356	-0.33844	-0.36073	-0.38243	-0.31817	-0.38764	0.258812	1	0.0643321	0.0095298	0.0508364	0.0462054	0.0212046	0.106898	0.02397	0.04312	0.13686
NM_198977.1	IOH57194	Rho guanine nucleotide exchange factor 1	2	19	17	24454	0	1	1	1	1	0	1	0	133	665.5	622.5	883	1641	841.5	788	990	0.42174	0.78523	0.90401	0.98319	0.95464	-0.36839	0.8995	0.40568	-0.12081	0.10213	-0.18756	-0.1967	-0.23087	-0.36994	-0.23619	-0.32407	0.0405465	0.0177774	0.0058014	0.0017328	0.0027164	0.0565604	0.0014737	0.0143888	0.01063	0.00531	0.01704
NM_139124.1	IOH57251	C-jun-amino-terminal kinase-interacting protein 2	2	19	19	27707.5	0	1	1	1	1	1	1	0	52	580.5	248	663.5	825.5	1272	307.5	660.5	-0.69881	0.56811	0.73259	0.93601	0.89672	0.77799	0.77531	0.47234	-0.29241	0.0036	-0.30392	-0.25968	-0.32054	-0.33512	-0.30648	-0.35881	0.353541	0.0315281	0.0418988	0.0031714	0.0112976	0.011905	0.0100739	0.0324075	0.0272	0.0402	0.05132
NM_018279.2	IOH10199	transmembrane protein 19 (TMEM19)	2	19	21	10589.4	0	0	0	1	1	0	0	0	43.5	335.5	91	165	238	258	120	227	-1.06874	-0.14523	0.407	0.7029	0.52006	0.05141	0.3935	0.25687	-0.31042	-0.28037	-0.3527	-0.40271	-0.38514	-0.41714	-0.33389	-0.4045	0.542699	0.794824	0.439156	0.0659221	0.187838	0.59817	0.0756112	0.405227	0.01626	0.04426	0.09324
NM_017853.1	IOH10793	thioredoxin-like 4B (TXNL4B)	2	20	1	6660.01	0	0	0	1	0	0	0	0	17.5	302.5	151.5	227.5	313	273.5	379	349.5	-12.5052	-0.51318	0.49042	0.83162	-0.40605	0.0346	-1.47348	0.45183	-0.36551	-0.31862	-0.33391	-0.38478	-0.37689	-0.41589	-0.29602	-0.39159	1	1	0.135677	0.0308123	0.1898	0.525631	0.0324081	0.130985	0.60609	0.03974	0.10735
NM_152614.1	IOH22756	Uncharacterized protein C2orf57	2	20	3	6855.28	0	0	0	1	0	0	1	1	49	332	145.5	165	258.5	272.5	165.5	282	-0.83017	-0.51235	0.2341	0.88382	0.15073	0.24294	0.55133	0.53947	-0.29877	-0.28443	-0.33577	-0.40271	-0.38289	-0.41597	-0.32724	-0.3987	0.41082	1	0.172472	0.0598128	0.195873	0.460584	0.0376887	0.202354	0.02886	0.08093	0.18953
BC020257.1	IOH23119	neurofibromin 2 (bilateral acoustic neuroma) (NF2)	2	20	5	874.41	0	0	1	1	1	0	0	1	66.5	298.5	202	317.5	241.5	258	184	275	-0.67575	-0.36886	0.81921	0.94647	0.62525	0.48327	0.30268	0.77653	-0.2617	-0.32327	-0.31821	-0.35896	-0.38475	-0.41714	-0.32453	-0.39944	0.23871	1	0.0615628	0.014409	0.171474	0.450925	0.0348991	0.186639	0.13823	0.02132	0.014
NM_145169.1	IOH14571	SFT2 domain containing 1 (SFT2D1)	2	20	7	21104.7	0	0	0	1	1	1	0	0	65	375	142	201.5	352	356	206.5	316	-0.37323	0.36122	0.26026	0.80981	0.67715	0.50718	0.34876	0.35949	-0.26487	-0.23459	-0.33686	-0.39225	-0.37261	-0.40922	-0.32124	-0.39511	0.212678	0.247862	0.178929	0.0403859	0.0742404	0.210448	0.0272337	0.174156	0.04351	0.01131	0.17927
BC018749.1	IOH14788	immunoglobulin lambda variable 2-14 (IGLV2-14)	2	20	9	18009.1	0	0	1	1	1	1	1	1	29	353.5	156	165.5	309.5	369	152	267	-5.48522	-0.50702	0.76551	0.79399	0.58372	0.65601	0.61078	0.73773	-0.34114	-0.25951	-0.33251	-0.40257	-0.37728	-0.40816	-0.32921	-0.40029	1	0.743919	0.109514	0.0623225	0.102714	0.178302	0.0431415	0.204222	0.63396	0.10602	0.01813
BC026032.1	IOH14693	proline rich Gla (G-carboxyglutamic acid) 2 (PRRG2)	2	20	11	7408.17	0	0	1	1	1	0	0	1	40.5	290	94.5	135.5	233	283.5	104.5	225.5	-1.27357	-0.57373	0.54285	0.81111	0.5466	0.46145	0.15196	0.69847	-0.31678	-0.33311	-0.35162	-0.41119	-0.38569	-0.41508	-0.33616	-0.40465	0.654796	1	0.371552	0.095886	0.193816	0.365534	0.111311	0.310339	0.01746	0.02438	0.05238
NM_006521.3	IOH14020	transcription factor binding to IGHM enhancer 3 (TFE3)	2	20	13	18269	0	0	1	1	1	0	1	1	302	916.5	1949.5	1912	4004.5	3456.5	2425	2370.5	0.42224	0.48373	0.75163	0.69699	0.98409	-0.257	0.75716	0.72973	0.23724	0.39307	0.22476	0.09856	0.02903	-0.1584	0.00323	-0.17856	0.0084382	0.0081651	0.000624	0.0004188	0.0004438	0.0028237	0.0001682	0.0020153	0.11239	0.09953	0.07798
BC016821.1	IOH23009	MAP3K12-binding inhibitory protein 1	2	20	15	31640.7	0	1	1	1	1	0	1	1	72	491	267.5	528.5	674.5	716.5	482	442.5	-0.08038	0.60591	0.87164	0.91159	0.83553	0.3829	0.77301	0.67363	-0.25004	-0.10014	-0.29786	-0.29841	-0.33715	-0.38005	-0.28095	-0.38178	0.155818	0.0577873	0.0333318	0.0051119	0.01763	0.0489743	0.0041538	0.0684308	0	0.0144	0.00793
BC001375.1	IOH3976	Cytosolic non-specific dipeptidase	2	20	17	31634.4	0	0	1	1	0	0	0	1	29	385	89	155.5	196.5	165.5	126.5	210.5	-5.71089	0.42678	0.63497	0.91784	0.29573	-0.06447	0.02709	0.51377	-0.34114	-0.223	-0.35333	-0.40545	-0.3897	-0.42463	-0.33294	-0.40624	1	0.203604	0.403238	0.0668707	0.328228	1	0.0831252	0.410535	0.68272	0.00735	0.01589
NM_004143.2	IOH5542	Cbp/p300-interacting transactivator 1	2	20	19	31629.1	0	1	1	1	1	1	0	1	45.5	680.5	185	373.5	399	549	125	324	-1.07172	0.69956	0.75634	0.78374	0.53308	0.69234	0.3133	0.85012	-0.30619	0.11952	-0.32349	-0.34289	-0.36744	-0.3936	-0.33316	-0.39428	0.511674	0.0173384	0.0765739	0.0111567	0.0616113	0.0729484	0.0728883	0.123586	0.04662	0.02598	0.03058
BC001798.1	IOH4437	Sorting nexin-6	2	20	21	10164	0	0	0	1	1	0	1	0	90.5	418	329.5	464	947	898.5	394	597	0.03643	-0.25894	0.35319	0.73897	0.88979	0.11703	0.81971	0.38391	-0.21085	-0.18474	-0.27859	-0.31692	-0.30718	-0.36533	-0.29382	-0.3655	0.0987588	0.214419	0.0285737	0.0072888	0.0085625	0.0355518	0.0060492	0.0423022	0.03907	0.12856	0.1867
NM_015660.1	IOH12432	GTPase IMAP family member 2	2	21	1	16914.6	0	1	1	1	1	1	1	1	144	646.5	575	883.5	1452.5	1558	1168.5	1299	0.46928	0.69548	0.94412	0.89428	0.90921	0.77241	0.70097	0.93009	-0.0975	0.08011	-0.20232	-0.19655	-0.2516	-0.31198	-0.18055	-0.2915	0.034139	0.0204633	0.0066856	0.0018071	0.0035549	0.0078644	0.0007418	0.0062223	0.00982	0.02297	0.00246
BC027476.1	IOH11961	CCR4-NOT transcription complex, subunit 6, mRNA (cDNA clone IMAGE:5000764), complete cds.	2	21	3	14468	0	1	1	1	1	1	1	1	112.5	513.5	420.5	626.5	1085	1123	701.5	857.5	0.28512	0.58533	0.67566	0.8305	0.89993	0.83607	0.74408	0.80223	-0.16424	-0.07405	-0.25032	-0.2703	-0.29201	-0.34717	-0.24885	-0.33803	0.0590645	0.04898	0.0144962	0.0037567	0.0064571	0.014959	0.0020024	0.0156636	0.01886	0.02341	0.08576
NM_178177.2	IOH22674	Nicotinamide mononucleotide adenylyltransferase 3	2	21	5	10402.4	0	1	1	1	1	0	0	1	74.5	422.5	301	642	1023	1147.5	381.5	785	-0.3353	0.50257	0.86475	0.79821	0.744	-0.14153	0.36969	0.80831	-0.24474	-0.17954	-0.28745	-0.26585	-0.29883	-0.34518	-0.29565	-0.34568	0.166295	0.119272	0.0261922	0.0036322	0.0078689	0.0251298	0.0081054	0.0187793	0.08542	0.01172	0.0141
BC103812.1	IOH63363	Alpha-ketoglutarate-dependent dioxygenase alkB homolog 3	2	21	7	10618.2	1	1	1	1	1	1	0	1	2432.5	5943	20690.5	24054.5	54374	55957.5	7034.5	35106	0.93303	0.93109	0.97969	0.98712	0.95486	0.63452	-1.50626	0.90484	4.75094	6.21936	6.04793	6.45206	5.56769	4.08865	0.67739	3.27214	0.0001056	8.94e-05	4.9e-06	2.3e-06	2.4e-06	6.2e-06	0.000106	8.2e-06	0.01308	0.01737	0.00632
NM_004637.5	IOH40569	Ras-related protein Rab-7a	2	21	9	16635.7	0	0	1	1	1	1	0	0	15	375.5	331.5	1127	1780	4867.5	918.5	6554	-13.7938	0.09927	0.83229	0.91525	0.82444	0.86332	0.1738	-0.20211	-0.3708	-0.23401	-0.27798	-0.12668	-0.21559	-0.04426	-0.21711	0.26243	1	0.295764	0.0218126	0.001092	0.0024558	0.0007435	0.0015907	0.0004428	0.09428	0.04708	0.02773
BC014217.2	IOH14859	Leucine carboxyl methyltransferase 1	2	21	11	6390.85	0	0	0	1	1	1	0	1	38.5	287.5	126	167.5	261.5	366.5	167.5	333	-1.43424	-3.29239	0.06351	0.89829	0.68724	0.64759	0.37507	0.68744	-0.32102	-0.33601	-0.34182	-0.402	-0.38255	-0.40836	-0.32694	-0.39333	0.749999	1	0.263662	0.0574517	0.139447	0.181901	0.040277	0.127205	0.01837	0.22381	0.2357
NM_052875.2	IOH14292	Vacuolar protein sorting-associated protein 26B	2	21	13	12933.3	0	0	1	1	1	0	1	1	66	382.5	391.5	737.5	1503	1702	533	1251.5	-0.34862	0.13877	0.71677	0.64871	0.9533	0.2896	0.75479	0.80687	-0.26276	-0.2259	-0.25933	-0.23845	-0.24604	-0.30033	-0.27349	-0.29651	0.204942	0.257446	0.0164308	0.0029554	0.0032471	0.0085152	0.0034344	0.0071437	0.04285	0.04622	0.07044
NM_001336.2	IOH28012	Cathepsin Z	2	21	15	13463	0	0	1	1	1	0	0	1	42	373.5	162	319.5	562	527	247	356	-1.36645	0.34078	0.77426	0.92018	0.72259	0.37414	0.46607	0.87567	-0.3136	-0.23633	-0.33064	-0.35838	-0.34952	-0.39538	-0.31532	-0.39091	0.654796	0.257446	0.100567	0.014409	0.0272216	0.0952946	0.0180687	0.098838	0.06734	0.01325	0.01746
NM_178497.2	IOH44607	Uncharacterized protein C4orf26	2	21	17	19015.6	1	1	1	1	1	0	0	1	234.5	874	895	1168.5	2236	1379	1325	1340.5	0.57938	0.78558	0.92615	0.98912	0.75197	-0.70722	0.42003	0.918	0.09423	0.34381	-0.10289	-0.11477	-0.16545	-0.32646	-0.15765	-0.28712	0.0127425	0.0079201	0.0027496	0.0009795	0.0016066	0.0259629	0.0006688	0.0058681	0.0392	0.02104	0.01422
NM_152392.1	IOH42004	Activator of 90 kDa heat shock protein ATPase homolog 2	2	21	19	10095.5	0	0	1	1	1	1	1	1	53	345.5	220	260.5	621.5	529.5	266	514	-0.55999	-0.01727	0.87286	0.85302	0.80768	0.65202	0.6992	0.73167	-0.2903	-0.26879	-0.31262	-0.37532	-0.34298	-0.39518	-0.31254	-0.37424	0.321763	0.565961	0.0500742	0.022875	0.0211639	0.0806179	0.0138977	0.0479538	0	0.03889	0
NM_203488.1	IOH44619	Acylphosphatase-1	2	21	21	11650	0	0	1	1	1	0	0	1	62.5	384.5	308.5	421	744	868.5	283.5	554	-0.56055	0.33314	0.57127	0.89402	0.87103	0.21494	0.42194	0.51275	-0.27016	-0.22358	-0.28512	-0.32926	-0.3295	-0.36775	-0.30998	-0.37003	0.248456	0.218216	0.029002	0.0082345	0.0141587	0.0359765	0.0141209	0.0460843	0.0792	0.02023	0.11231
NM_207459.1	IOH45617	Testis-expressed sequence 19 protein	2	22	1	21732	1	1	1	1	1	1	1	1	238	880	1103.5	1683	3048.5	3505	1965.5	2319	0.59516	0.82628	0.77655	0.90795	0.92336	0.63325	0.85709	0.70083	0.10165	0.35076	-0.0381	0.03286	-0.0761	-0.15448	-0.06398	-0.18398	0.0122884	0.0076103	0.0019389	0.0004876	0.0007906	0.0016209	0.0002436	0.0021387	0.03565	0.01125	0.066
BC035404.2	IOH27426	PTK2 protein tyrosine kinase 2 (PTK2)	3	2	11	31606.3	1	1	1	1	1	0	0	1	595.5	1978	5333	9778	15068.5	35649.5	5229	21719	0.501	0.87938	0.95344	0.93831	0.81363	-0.21578	-2.58501	0.90807	0.85905	1.62346	1.27608	2.3556	1.24563	2.44584	0.41333	1.861	0.0018113	0.0009897	7.47e-05	1.4e-05	3.34e-05	2.49e-05	0.0013098	2.11e-05	0.01544	0.02002	0.01034
NM_004629.1	IOH4715	Fanconi anemia, complementation group G (FANCG)	3	2	13	7662.23	0	0	0	1	0	0	0	0	121.5	333.5	109.5	149.5	213	109	130.5	204	-9.12869	-7.08235	0.07691	0.72017	-7.17745	-18.2769	-0.1075	-7.62694	-0.14518	-0.28269	-0.34696	-0.40717	-0.38789	-0.42919	-0.33236	-0.40692	0.0507477	1	0.252178	0.0800525	0.287499	1	0.0831252	0.384991	0.0291	0.09117	0.03229
NM_001178.3	IOH28764	aryl hydrocarbon receptor nuclear translocator-like (ARNTL), transcript variant 1	3	2	15	31539.4	0	1	1	1	1	0	1	0	222.5	771	558.5	841	1282.5	1292	827.5	1054.5	-0.89965	0.6731	0.76131	0.93851	0.55588	0.41998	0.60553	0.31511	0.06881	0.22442	-0.20744	-0.20875	-0.27029	-0.33349	-0.23042	-0.31727	0.0138609	0.0117222	0.007383	0.0019515	0.004686	0.0112596	0.0015447	0.0096866	0.02225	0.02935	0.02912
BC039235.1	IOH27982	Serum albumin	3	2	17	15278.6	0	0	0	1	0	0	0	0	110.5	343	89.5	125	116.5	147	138	149.5	-18.5707	-2.06551	-0.72917	0.85563	-11.0609	-63	-0.48045	-46.4854	-0.16847	-0.27168	-0.35317	-0.41419	-0.39851	-0.42612	-0.33126	-0.41267	0.062718	0.506771	0.581222	0.11055	1	1	0.0937191	0.999381	0.032	0.01237	0.21332
NM_153345.1	IOH27468	transmembrane protein 139 (TMEM139)	3	2	19	25753.8	0	1	1	1	0	0	1	0	155	642.5	254	476	746	1134	347	446.5	-3.81775	0.64227	0.56014	0.90001	0.27905	-0.11503	0.64073	-1.00205	-0.07419	0.07548	-0.30206	-0.31348	-0.32928	-0.34628	-0.30069	-0.38137	0.034139	0.020686	0.0387088	0.0063543	0.0141587	0.0184217	0.0084604	0.0629473	0.10949	0.01871	0.03341
NM_019069.3	IOH26403	WD repeat domain 5B (WDR5B)	3	2	21	13935.5	1	1	1	1	1	1	0	1	680	1996	3600	6082	17414	24585.5	8896.5	12105.5	0.60638	0.8328	0.69115	0.86729	0.96812	0.72802	0.41283	0.9007	1.03807	1.64433	0.73761	1.29509	1.50354	1.55083	0.94971	0.84763	0.0013611	0.0009909	0.0001863	3.76e-05	2.33e-05	3.05e-05	1.5e-05	6.78e-05	0.00416	0.0333	0.09507
BC047472.1	IOH26486	Olfactomedin-like protein 2B	3	3	1	18074.3	0	0	1	1	0	0	1	0	147.5	401	250	500	612.5	596.5	334	507.5	-3.73226	-0.35282	0.6056	0.87921	0.16642	-0.33492	0.5098	-0.53527	-0.09008	-0.20446	-0.3033	-0.3066	-0.34396	-0.38976	-0.3026	-0.37494	0.0331384	0.17565	0.0390449	0.0058032	0.0208006	0.0603284	0.009742	0.0447049	0.02397	0.03174	0.01697
NM_001004708.1	IOH28245	olfactory receptor, family 4, subfamily D, member 6 (OR4D6)	3	3	3	5318.52	0	0	1	1	0	0	1	0	148.5	347	216.5	362	499.5	349	230.5	411	-4.40397	-3.77832	0.57264	0.64347	-0.63308	-2.25265	0.7286	-2.01168	-0.08797	-0.26704	-0.31371	-0.34619	-0.35639	-0.40978	-0.31773	-0.38511	0.0374282	0.743919	0.0526243	0.0127461	0.0389219	0.252141	0.0180687	0.102082	0.10952	0.08151	0.0098
NM_012247.3	IOH3018	selenophosphate synthetase 1 (SEPHS1)	3	3	5	31583.5	0	0	1	1	0	0	1	0	185	538	451	789.5	1057.5	566.5	591	895	-1.84801	0.4111	0.53543	0.81846	0.23885	-0.44819	0.55841	-0.11155	-0.01064	-0.04566	-0.24085	-0.22352	-0.29503	-0.39219	-0.26501	-0.33409	0.0211759	0.0413996	0.0126315	0.0023536	0.0077047	0.0685215	0.0030843	0.0155444	0.04587	0.03154	0.09094
NM_004310.2	IOH13574	ras homolog gene family, member H (RHOH)	3	3	7	25855.8	0	1	1	1	1	1	1	1	467.5	1212	1874.5	2865.5	5325	5745.5	3262	2998	0.07472	0.72957	0.92512	0.99016	0.75004	0.77358	0.6705	0.69062	0.58787	0.73559	0.20147	0.37216	0.17423	0.02677	0.12564	-0.11241	0.0032975	0.0034026	0.0006113	0.0001606	0.0002714	0.0005342	9.72e-05	0.0011611	0.08621	0.04434	0.01019
BC009819.1	IOH12608	UDP-glucuronic acid decarboxylase 1	3	3	9	11923.5	0	1	1	1	1	1	1	0	341.5	650.5	1306	1335.5	3776.5	4647.5	1687.5	2490.5	-0.23071	0.56298	0.92664	0.97885	0.71523	0.75326	0.79222	0.31658	0.32093	0.08475	0.02482	-0.06685	0.00395	-0.06205	-0.10464	-0.1659	0.0061895	0.0205742	0.0012563	0.0007507	0.0005426	0.0008191	0.0003406	0.0019861	0.07661	0.0337	0.00325
NM_001674.1	IOH6465	activating transcription factor 3 (ATF3), transcript variant 1	3	3	11	5801.82	0	0	0	1	0	0	1	0	155	332	248.5	369	467.5	479.5	236	374	-4.04382	-3.33044	0.16967	0.81273	-1.20486	-1.52527	0.72585	-2.46358	-0.0742	-0.28443	-0.30376	-0.34418	-0.35991	-0.39922	-0.31693	-0.38901	0.0357269	0.655752	0.0495864	0.0112223	0.0533955	0.138195	0.0172783	0.130985	0.13686	0.00426	0.1565
NM_025125.2	IOH12854	chromosome 10 open reading frame 57 (C10orf57)	3	3	13	31556.9	0	1	1	1	1	1	1	1	283.5	769.5	1450.5	2935	5497	5582	1967.5	2974	-0.61697	0.66739	0.83247	0.90863	0.71124	0.87393	0.90411	0.60576	0.19805	0.22268	0.06972	0.39209	0.19314	0.01354	-0.06369	-0.11494	0.0093188	0.0118186	0.0010662	0.0001591	0.0002597	0.0005393	0.0002375	0.0012275	0.09229	0.03032	0.03656
NM_004718.2	IOH7545	cytochrome c oxidase subunit VIIa polypeptide 2 like (COX7A2L), nuclear gene encoding mitochondrial protein	3	3	15	31566.6	0	0	1	1	0	1	1	0	153.5	497	440	734	1188.5	1973	574.5	1058	-3.21413	0.28056	0.78918	0.9179	0.02365	0.63986	0.75106	0.03908	-0.07737	-0.09318	-0.24426	-0.23945	-0.28063	-0.27841	-0.26742	-0.3169	0.0303873	0.0583151	0.0116915	0.0025992	0.0068868	0.0045749	0.0029613	0.0108968	0.02303	0.03415	0.00643
NM_005868.3	IOH2876	BET1 homolog (S. cerevisiae) (BET1)	3	3	17	31521	0	0	1	1	0	0	1	0	145	491.5	313	481.5	716.5	827.5	465	604.5	-3.94196	0.15211	0.57571	0.84348	0.19983	0.15538	0.74249	-0.27128	-0.09538	-0.09956	-0.28373	-0.3119	-0.33253	-0.37107	-0.28343	-0.36471	0.034139	0.0640168	0.0254642	0.0063825	0.0156813	0.0283483	0.0045186	0.0312506	0.01951	0.04748	0.0497
NM_030881.2	IOH1750	DEAD (Asp-Glu-Ala-Asp) box polypeptide 17 (DDX17), transcript variant 2	3	3	19	31564.6	0	1	1	1	1	1	1	0	360.5	699	1031	1255	3552	3980	1384	2403	0.15031	0.64516	0.76995	0.95207	0.83935	0.60824	0.56315	0.31921	0.36118	0.14096	-0.06062	-0.08996	-0.02074	-0.11605	-0.14903	-0.17512	0.0049516	0.0158855	0.0021713	0.0008621	0.0005775	0.0011911	0.0005678	0.0021227	0.00196	0.0263	0.04938
BC005029.1	IOH6657	leprecan-like 1 (LEPREL1)	3	3	21	12977.5	0	0	0	1	0	0	1	0	173.5	387	297	337.5	852	844.5	328.5	999	-3.67551	-0.20927	0.33143	0.89031	0.4492	-0.71306	0.53438	-0.9813	-0.03501	-0.22068	-0.28869	-0.35322	-0.31763	-0.3697	-0.30339	-0.32313	0.034139	0.196842	0.0320366	0.0129889	0.0104321	0.0414604	0.0099391	0.0203978	0.24861	0.00731	0.1238
BC001327.1	IOH3125	interferon-related developmental regulator 2 (IFRD2)	3	4	1	31285	0	1	1	0	1	1	1	0	650.5	1964.5	5282.5	7256.5	5377	12084.5	3689.5	7045.5	0.39696	0.81806	0.92122	0.3053	0.74603	0.89869	0.72661	0.33607	0.97557	1.60783	1.26039	1.6321	0.17995	0.53956	0.18816	0.31425	0.0016108	0.0010346	7.73e-05	3.55e-05	0.0002667	0.0001153	7.39e-05	0.0002627	0.05761	0.03707	0.02102
NM_032662.1	IOH5669	hypothetical protein MGC10600 (MGC10600)	3	4	3	31371.2	0	0	0	1	0	0	0	0	145.5	425	164.5	316.5	324	332.5	159	257.5	-4.84104	-0.06537	0.13046	0.66618	-2.0279	-2.84487	0.08582	-4.7697	-0.09432	-0.17663	-0.32986	-0.35925	-0.37569	-0.41112	-0.32819	-0.40129	0.0398925	0.124076	0.112763	0.0166557	0.103506	0.327209	0.0514028	0.283964	0.1215	0.02995	0.10746
BC007633.1	IOH6965	eukaryotic translation initiation factor 2C, 2 (EIF2C2)	3	4	5	20522.5	0	0	1	0	0	0	0	0	193.5	476.5	315.5	465.5	665.5	306	368.5	623	-2.10732	0.48756	0.65523	0.14037	-0.70023	-3.26195	0.40996	-0.75957	0.00737	-0.11694	-0.28295	-0.31649	-0.33814	-0.41326	-0.29755	-0.36276	0.021946	0.0634098	0.0240965	0.0100674	0.0260778	0.391083	0.0084604	0.0367182	0.1279	0.00148	0.02465
BC005373.1	IOH7181	mitochondrial ribosomal protein S18B (MRPS18B)	3	4	7	14001.3	0	0	1	1	0	0	1	0	310	574.5	673	795.5	2142.5	1658.5	1003	1341.5	-0.50453	0.3071	0.53102	0.92695	0.16985	-1.23297	0.65159	-0.96212	0.25418	-0.00335	-0.17186	-0.22181	-0.17573	-0.30385	-0.20476	-0.28702	0.0078997	0.0344653	0.0057247	0.0021972	0.0021336	0.0189837	0.0010297	0.0125755	0.10493	0.05785	0.11347
NM_005738.1	IOH5077	ADP-ribosylation factor-like 4A (ARL4A), transcript variant 1	3	4	9	31544.3	0	1	1	1	1	1	1	1	1112	3272	10254.5	11694.5	31833	41683	25942	19004	0.30525	0.95935	0.964	0.91304	0.96455	0.88269	0.78541	0.7471	1.95331	3.12336	2.80528	2.90552	3.08906	2.93391	3.44269	1.57481	0.0006225	0.0003125	2.01e-05	9.9e-06	7e-06	9.8e-06	1.5e-06	2.98e-05	0.14498	0.00389	0.00931
BC008051.2	IOH7014	cDNA clone IMAGE:3638747, partial cds	3	4	11	31554.9	0	0	0	1	0	0	1	0	238	470.5	360.5	580.5	1046	1020.5	492	718.5	-0.88624	0.3075	0.31342	0.92179	0.31223	0.06607	0.86173	-0.21177	0.10165	-0.1239	-0.26897	-0.2835	-0.29629	-0.35546	-0.27948	-0.35269	0.0127425	0.0713108	0.0220979	0.0041861	0.0076086	0.020369	0.0038156	0.0232841	0.05942	0.01954	0.14711
NM_020661.1	IOH6382	activation-induced cytidine deaminase (AICDA)	3	4	13	20628.9	1	1	1	1	0	1	0	1	668.5	1444.5	2799	3797	6446.5	9045	5737	5397.5	0.5277	0.92559	0.92028	0.84887	0.17333	0.5195	0.4019	0.55229	1.01371	1.00508	0.48872	0.63943	0.29755	0.29368	0.48762	0.14053	0.0014508	0.0020221	0.0002751	9.77e-05	0.0002512	0.0002473	3.63e-05	0.0003958	0.02433	0.00049	0.01667
BC009368.2	IOH13824	SWI/SNF related, matrix associated, actin dependent regulator of chromatin, subfamily d, member 1 (SMARCD1)	3	4	15	18535.2	0	0	1	1	1	1	1	1	243.5	511	1702	3575	4415	9031	1248.5	3040.5	-0.68275	0.45913	0.94881	0.86561	0.83903	0.7902	0.83492	0.56584	0.1133	-0.07695	0.14786	0.57574	0.07417	0.29255	-0.16885	-0.10792	0.0116514	0.04898	0.0007329	0.0001093	0.0003765	0.0002166	0.0006081	0.0011991	0.03194	0.01661	0.00083
BC009395.2	IOH13852	interferon regulatory factor 3 (IRF3)	3	4	17	7715.57	0	0	0	1	0	0	1	0	151.5	411	238	409	456	699	342	448	-4.17728	-0.0446	0.43694	0.86258	-0.80481	-0.34437	0.77456	-1.69451	-0.08161	-0.19287	-0.30703	-0.3327	-0.36117	-0.38147	-0.30143	-0.38121	0.0362809	0.142375	0.0468042	0.0088467	0.0472066	0.0469949	0.0081547	0.0827495	0.11668	0.0172	0.06536
NM_020236.2	IOH13751	mitochondrial ribosomal protein L1 (MRPL1), nuclear gene encoding mitochondrial protein	3	4	19	31559.3	0	1	1	1	0	1	0	1	594.5	1725.5	4453	6984	10058.5	32860.5	729	21047	0.43153	0.90736	0.89362	0.96041	-1.97271	0.87991	0.30797	0.75923	0.85693	1.33079	1.00265	1.55391	0.69473	2.22023	-0.24482	1.79016	0.0018689	0.0013385	0.0001102	2.73e-05	0.0006937	1.59e-05	0.0023266	2.42e-05	0.03449	0.00943	0.02922
BC012105.1	IOH14609	nuclear VCP-like (NVL)	3	4	21	16289.4	0	0	0	1	0	0	1	0	145	301	137.5	253.5	407.5	567.5	152.5	404.5	-7.33241	-7.97015	0.07994	0.85347	-2.2435	-0.71152	0.5252	-1.56973	-0.09538	-0.32037	-0.33825	-0.37732	-0.3665	-0.3921	-0.32914	-0.38579	0.0653453	1	0.163422	0.0240709	0.095274	0.0764732	0.0443734	0.0867711	0.38037	0.01879	0.08742
BC032307.1	IOH21674	coiled-coil domain containing 123 (CCDC123)	3	5	1	7.01	0	1	0	0	0	0	0	0	148.5	-8.5	16	229.5	13.5	54	-2.5	122.5	-8.83404	0.6974	-24.8229	-3.28934	-1.97539	-6.66527	-7.44685	-58.3803	-0.08797	-0.67911	-0.37601	-0.38421	-0.40983	-0.43364	-0.35181	-0.41552	0.106765	1	1	1	1	1	1	1	0.60473	-0.58232	2.20971
BC030557.1	IOH21719	chromosome 10 open reading frame 118 (C10orf118)	3	5	3	31353.8	0	1	1	1	1	1	1	0	384	1108.5	1551	2285	4078	4536.5	1992	2424	0.13851	0.78233	0.93829	0.84912	0.8544	0.75282	0.8102	0.35885	0.41097	0.61562	0.10095	0.20559	0.0371	-0.07104	-0.0601	-0.17291	0.0044797	0.0041616	0.0008866	0.0002709	0.0004371	0.0008592	0.0002425	0.002047	0.0221	0.02743	0.00274
BC032302.1	IOH21655	UDP-glucose ceramide glucosyltransferase-like 2 (UGCGL2)	3	5	5	0	0	1	0	0	0	0	0	0	175.5	-3.5	1.5	3	239	216.5	1.5	69.5	-2.17268	0.66571	-11.334	-49.1786	-3.94642	-8.25623	-11.4967	-10.8607	-0.03077	-0.67332	-0.38051	-0.4492	-0.38503	-0.42049	-0.35123	-0.42111	0.0236177	1	1	1	0.180288	1	1	1	0.04432	-2.22234	1.41421
NM_007254.2	IOH21884	polynucleotide kinase 3'-phosphatase (PNKP)	3	5	7	0	0	0	0	0	0	0	0	0	242	22.5	39.5	-3	532	700	33	243.5	-1.45533	0.43056	-7.53095	-4.43828	-1.79872	-1.73858	-8.00418	-10.4573	0.11012	-0.64318	-0.36871	-0.45093	-0.35281	-0.38138	-0.34662	-0.40276	0.0149835	1	1	1	0.0605289	0.0995904	1	1	0.18116	1.22565	1.52162
NM_014790.3	IOH14698	janus kinase and microtubule interacting protein 2 (JAKMIP2)	3	5	9	26020.8	0	1	1	1	1	1	1	0	329	787.5	1178.5	1694	4163	9193.5	1494	3656.5	-0.06723	0.55505	0.74274	0.96954	0.82045	0.78717	0.74664	0.34168	0.29444	0.24354	-0.0148	0.03601	0.04645	0.30569	-0.13294	-0.04299	0.0061895	0.011627	0.001686	0.0004668	0.0004264	0.0002094	0.0004441	0.0009399	0.02579	0.05477	0.0618
NM_001945.1	IOH23272	heparin-binding EGF-like growth factor (HBEGF)	3	5	11	0	0	1	0	0	0	0	0	0	110.5	-10.5	0.5	1.5	167.5	287	2	260.5	-58.4803	0.56774	-10.3473	-7.34658	-74.8169	-3.40678	-13.2775	-5.17854	-0.16848	-0.68143	-0.38082	-0.44963	-0.39289	-0.4148	-0.35115	-0.40097	1	1	1	1	1	0.411009	1	0.328734	1.45261	-1.81827	7.07107
BC017180.2	IOH12250	Staphylococcal nuclease domain-containing protein 1	3	5	13	29772.4	0	1	1	1	1	1	0	1	266	846.5	1229.5	2346	4253.5	7116.5	2487	4148.5	-0.64663	0.77088	0.86123	0.84943	0.80217	0.77368	0.43926	0.52289	0.16097	0.31193	0.00105	0.22309	0.0564	0.13767	0.0123	0.00887	0.01026	0.0085994	0.0014621	0.0002569	0.0004122	0.00035	0.0001886	0.0006712	0.06912	0.01587	0.02358
NM_012138.2	IOH4275	apoptosis antagonizing transcription factor (AATF)	3	5	15	5688.04	0	0	0	0	0	0	0	0	78	586.5	321	833	330.5	405.5	7.5	232.5	-13.3331	-0.57467	-1.70931	-1.02577	-1.47327	-2.0018	-80.2288	-11.4195	-0.23733	0.01057	-0.28124	-0.21104	-0.37498	-0.40521	-0.35035	-0.40392	0.23871	0.0493917	0.133512	0.0072203	0.086144	0.203071	1	1	0.32636	0.19893	0.79302
NM_024021.2	IOH36738	membrane-spanning 4-domains, subfamily A, member 4 (MS4A4A), transcript variant 1	3	5	17	14985.7	0	0	1	1	0	0	0	0	171	350	322	342	808	901	478	586.5	-2.39949	-9.77294	0.66915	0.94814	-1.0982	-0.48334	0.3085	-1.99206	-0.0403	-0.26357	-0.28092	-0.35193	-0.32247	-0.36513	-0.28153	-0.36661	0.0251612	1	0.0229881	0.0122805	0.0238195	0.0330603	0.0053553	0.0742493	0.04962	0.31113	0.02196
BC005139.2	IOH4709	ubiquitin specific peptidase 5 (isopeptidase T) (USP5)	3	5	19	28216.7	0	0	0	1	0	0	0	0	144	439	159.5	217.5	306.5	380	132	655.5	-4.70665	0.11896	0.38297	0.84865	-2.44355	-1.92365	0.49831	-1.24232	-0.0975	-0.16041	-0.33142	-0.38765	-0.37762	-0.40727	-0.33214	-0.35933	0.0386309	0.101368	0.104898	0.0333593	0.121475	0.20745	0.059262	0.0432028	0.08839	0.02255	0.02217
NM_014815.2	IOH9726	mediator complex subunit 24 (MED24), transcript variant 1	3	5	21	11083.7	0	1	0	1	0	0	1	0	123.5	507.5	219	388	622	685	380.5	904	-9.85153	0.50372	0.38607	0.78889	-0.02949	-0.35551	0.70131	0.08951	-0.14094	-0.081	-0.31293	-0.33873	-0.34292	-0.3826	-0.2958	-0.33314	0.0579174	0.0493917	0.0565351	0.0102376	0.0218423	0.0488046	0.006849	0.0139758	0.13169	0.00975	0.07103
NM_002089.1	IOH13606	chemokine (C-X-C motif) ligand 2 (CXCL2)	3	6	1	24019.1	0	1	1	1	0	1	0	0	264.5	820	1027	1747	3449	4931	2072.5	2541.5	-0.36726	0.82992	0.83988	0.90963	0.44811	0.76918	-0.08092	-0.31467	0.15779	0.28121	-0.06187	0.05121	-0.03206	-0.03912	-0.04833	-0.16053	0.0094665	0.0091679	0.0021148	0.0004515	0.0007386	0.0007235	0.000367	0.0027045	0.00802	0.00172	0.02616
NM_000394.2	IOH40243	crystallin, alpha A (CRYAA)	3	6	3	31382.5	0	0	0	1	0	0	0	0	129	510.5	143.5	252.5	329	369	217.5	463.5	-6.6916	0.06226	0.34121	0.81883	-1.50649	-1.64044	0.24895	-1.14462	-0.12929	-0.07753	-0.33639	-0.37761	-0.37514	-0.40816	-0.31964	-0.37957	0.0448314	0.0577873	0.131398	0.0247044	0.0873658	0.190735	0.025782	0.0635959	0.03289	0.06787	0.01478
BC062323.1	IOH40678	chromosome 21 open reading frame 25 (C21orf25)	3	6	5	17059.2	0	0	1	1	0	0	1	0	187	427.5	501.5	704	1180.5	880.5	577.5	796.5	-2.55227	0.01282	0.71648	0.654	0.30522	0.09568	0.55911	0.06012	-0.0064	-0.17374	-0.22515	-0.24806	-0.28151	-0.36679	-0.26699	-0.34447	0.0251612	0.117732	0.0093448	0.0032317	0.0061119	0.0260947	0.0032275	0.0175338	0.16638	0.02481	0.03807
NM_053283.1	IOH40723	dermcidin (DCD)	3	6	7	0	0	0	0	0	0	0	0	0	197.5	8	36	-1	135.5	4	-3.5	1	-5.07332	0.36702	-3.88471	-4.01267	-54.4331	-3.23519	-4.95494	-3.33149	0.01584	-0.65999	-0.36979	-0.45035	-0.39641	-0.43768	-0.35196	-0.42833	0.062718	1	1	1	1	1	1	1	0.64087	4.59619	0.4714
NM_032625.1	IOH40804	chromosome 7 open reading frame 13 (C7orf13)	3	6	9	5144.29	0	0	0	1	0	0	1	0	174	350	218	305	494	574.5	372.5	478	-2.26405	-1.38827	0.2007	0.95584	-0.20467	-0.36333	0.76436	-0.91048	-0.03395	-0.26357	-0.31325	-0.36255	-0.35699	-0.39154	-0.29696	-0.37804	0.0242176	0.413187	0.0629246	0.0155249	0.0337991	0.0647435	0.0069259	0.05588	0.04877	0.00808	0.12974
BC068594.1	IOH40084	chromosome 1 open reading frame 213 (C1orf213)	3	6	11	31519.6	0	1	1	1	1	1	1	1	233	625.5	2412.5	5072	6640	28191.5	1874.5	2914.5	-0.95647	0.73115	0.603	0.52528	0.71961	0.90347	0.95612	0.76914	0.09105	0.05577	0.36863	1.00528	0.31883	1.84253	-0.07729	-0.12121	0.0133463	0.0217349	0.0004334	6.45e-05	0.0001781	2.13e-05	0.0002552	0.0011824	0.0607	0.00113	0.12046
BC067423.1	IOH40158	UDP-GlcNAc:betaGal beta-1,3-N-acetylglucosaminyltransferase 3 (B3GNT3)	3	6	13	8273.91	0	0	1	1	0	0	0	0	182	353.5	391.5	577	1156	1169	609	1050	-1.74685	-1.54485	0.76801	0.91761	-0.01435	0.19853	0.36028	-0.00186	-0.017	-0.25952	-0.25933	-0.2845	-0.2842	-0.34345	-0.26238	-0.31775	0.0209282	0.413187	0.0148866	0.0042468	0.007376	0.0149877	0.0032275	0.011253	0.01554	0.022	0.00542
BC039318.1	IOH40224	baculoviral IAP repeat-containing 8 (BIRC8)	3	6	15	12507.7	0	0	0	0	1	0	0	0	55.5	560	35.5	58.5	1456.5	1623	1017	1041	-7.78302	-6.10722	-5.00484	0.25844	0.58589	-0.01642	0.43805	0.06793	-0.285	-0.02015	-0.36995	-0.43328	-0.25116	-0.30672	-0.2027	-0.3187	1	1	1	0.977506	0.0036374	0.009126	0.0011197	0.0110609	0.95555	1.00005	0.73698
BC066340.1	IOH40104	Biogenesis of lysosome-related organelles complex 1 subunit 1	3	6	17	26530.6	0	0	0	1	0	0	1	0	134.5	346	105	159	402.5	363.5	217	493.5	-5.68769	-4.169	-0.16448	0.80539	-0.68995	-1.63899	0.58004	-1.20213	-0.11763	-0.2682	-0.34835	-0.40444	-0.36706	-0.40861	-0.31971	-0.37641	0.0419039	0.822259	0.310702	0.0668707	0.0536918	0.193377	0.0218421	0.0604494	0.04732	0.08992	0.09428
NM_002210.2	IOH38619	integrin, alpha V (vitronectin receptor, alpha polypeptide, antigen CD51) (ITGAV)	3	6	19	1270.83	0	0	0	1	0	0	0	0	100	358	101.5	169.5	246.5	249.5	121.5	294	-347.979	-3.37309	-0.13982	0.72832	-4.209	-4.41325	-0.6378	-4.38815	-0.19073	-0.25429	-0.34944	-0.40143	-0.38421	-0.41783	-0.33367	-0.39744	0.483236	0.676263	0.326465	0.0606323	0.193816	0.537802	0.131109	0.280905	0.77782	0.11061	0.07663
NM_020426.1	IOH29483	lysozyme-like 6 (LYZL6)	3	6	21	8449.75	0	0	0	1	0	0	0	0	99.5	357	126	149.5	265	224	109	346	-277.061	-1.20512	0.22484	0.63308	-3.3257	-5.74701	0.21963	-2.76491	-0.19178	-0.25545	-0.34183	-0.40717	-0.38217	-0.41989	-0.3355	-0.39196	0.0759694	0.367283	0.178929	0.0839575	0.16018	0.686829	0.0977039	0.152675	0.00711	0.01585	0.02245
NM_015833.1	IOH38242	adenosine deaminase, RNA-specific, B1 (RED1 homolog rat) (ADARB1), transcript variant 2	3	7	1	20165.6	1	1	1	1	1	1	0	1	1230.5	3671	9029	13857.5	29182	36787	14288.5	23718	0.68725	0.90355	0.89444	0.94529	0.90534	0.90765	0.20109	0.88204	2.20437	3.58585	2.42449	3.52616	2.79756	2.53786	1.73832	2.07172	0.0004299	0.0002505	2.68e-05	7e-06	8.6e-06	1.25e-05	6.6e-06	1.8e-05	0.0362	0.02196	0.03211
NM_178425.1	IOH38634	histone deacetylase 9 (HDAC9), transcript variant 5	3	7	3	24098.4	0	1	1	1	1	0	1	0	256	715	858	1338.5	1894.5	2979	821.5	1025.5	-0.64343	0.68031	0.77305	0.82637	0.61452	0.4717	0.63907	0.04929	0.13978	0.15951	-0.11438	-0.06599	-0.20299	-0.19703	-0.2313	-0.32033	0.010785	0.014608	0.0031257	0.0008047	0.0021742	0.0022405	0.0015407	0.0114502	0.04972	0.02176	0.04285
NM_019885.2	IOH37861	cytochrome P450, family 26, subfamily B, polypeptide 1 (CYP26B1)	3	7	5	9218.94	0	0	0	1	0	0	1	0	148	415.5	257.5	346.5	569	484.5	265	514.5	-4.07152	-0.34775	0.42139	0.57172	-0.06891	-1.52556	0.70736	-1.82106	-0.08903	-0.18765	-0.30097	-0.35064	-0.34875	-0.39882	-0.31268	-0.3742	0.0351855	0.150846	0.0404341	0.0145054	0.0256797	0.136596	0.0138977	0.0767863	0.06689	0.04595	0.07964
BC066974.1	IOH40056	EP400 N-terminal like (EP400NL)	3	7	7	30945.6	0	0	0	1	0	0	0	0	94	451	80.5	123.5	186	232.5	72.5	111.5	-89.2073	0.40878	-0.23684	0.80086	-10.7075	-5.20748	-0.30997	-23.675	-0.20344	-0.1465	-0.35596	-0.41463	-0.39086	-0.4192	-0.34084	-0.41668	0.457104	0.0816596	0.52704	0.116927	0.295015	0.628311	0.271142	1	0.72215	0	0.02635
NM_018697.3	IOH37734	LanC lantibiotic synthetase component C-like 2 (bacterial) (LANCL2)	3	7	9	30261.6	0	0	0	1	0	0	0	0	140.5	524.5	210	443.5	532.5	677	397.5	614	-4.82923	0.30379	0.3797	0.84925	-0.30059	-0.10013	0.41032	-0.42824	-0.10492	-0.0613	-0.31573	-0.32281	-0.35276	-0.38325	-0.29331	-0.36371	0.0386309	0.0473836	0.0615628	0.0075365	0.0311438	0.044537	0.0072887	0.0325267	0.05536	0.04179	0.06734
NM_014468.2	IOH36691	VENT homeobox homolog (Xenopus laevis) (VENTX)	3	7	11	10909.4	0	0	1	1	0	0	1	0	174.5	416	342	419.5	677.5	844.5	350	498	-3.11008	0.20972	0.58717	0.76919	-0.23217	0.15769	0.58208	-0.81644	-0.03289	-0.18707	-0.27471	-0.32969	-0.33681	-0.3697	-0.30025	-0.37594	0.029546	0.124076	0.0212583	0.0088007	0.0205871	0.0273278	0.0085661	0.0510962	0.17424	0	0.05376
XM_379114.1	IOH42885	hypothetical protein LOC150577 (LOC150577)	3	7	13	31507.9	0	1	1	1	0	0	1	0	220	824.5	556	953	681	1450.5	208	635.5	-1.72577	0.66997	0.81061	0.98597	-0.17172	0.15223	0.62449	-0.29435	0.06352	0.28643	-0.20822	-0.17661	-0.33643	-0.32067	-0.32103	-0.36144	0.0178723	0.0096858	0.007273	0.0014803	0.0198986	0.0103113	0.0232064	0.0292166	0.16713	0.03516	0.01272
XM_209196.3	IOH43609	PREDICTED: Homo sapiens similar to HSPC323 (LOC284422)	3	7	15	18061.4	0	0	0	1	0	0	1	0	182.5	423	209.5	462.5	472	482	234	670	-2.05955	0.1831	0.43097	0.92941	-0.66086	-1.63641	0.53679	-0.21458	-0.01593	-0.17895	-0.31588	-0.31735	-0.35941	-0.39902	-0.31722	-0.35781	0.022483	0.116222	0.0602448	0.0066448	0.0426594	0.144879	0.0192697	0.0260412	0.06587	0.00669	0.05063
NM_178154.1	IOH44218	fucosyltransferase 8 (alpha (1,6) fucosyltransferase) (FUT8), transcript variant 2	3	7	17	14249.4	0	0	1	1	0	0	0	0	183.5	477.5	317	565.5	644.5	703	397.5	737	-3.12415	0.05472	0.60874	0.85932	-0.60013	-0.31232	0.1932	-0.05072	-0.01382	-0.11579	-0.28248	-0.2878	-0.34045	-0.38114	-0.29331	-0.35074	0.029546	0.074275	0.0244279	0.0045541	0.0261788	0.0458951	0.0082045	0.0208811	0.23506	0.05183	0.04015
NM_012170.2	IOH42104	F-box protein 22 (FBXO22), transcript variant 2	3	7	19	18944.9	0	0	0	1	0	0	0	0	86	324	214.5	439.5	449.5	729	267	711	-17.6849	-6.58451	0.09434	0.85759	-1.16694	-1.58984	0.48142	-0.10569	-0.22039	-0.2937	-0.31433	-0.32395	-0.36189	-0.37904	-0.31239	-0.35348	0.115787	0.881568	0.0688498	0.0076465	0.0552105	0.0858938	0.0153218	0.0226459	0.06578	0.00873	0.16153
XM_088679.2	IOH43003	Spermatid nuclear transition protein 4	3	7	21	16238.7	0	1	1	1	1	1	0	1	592	2262	8092	12419	40749.5	53680	19039	30191	0.05453	0.88389	0.86488	0.95519	0.93675	0.89154	0.28447	0.94824	0.85163	1.95266	2.13335	3.11341	4.06954	3.90441	2.4331	2.75404	0.0022111	0.0007291	3.39e-05	8.6e-06	4.3e-06	5.9e-06	3.5e-06	1.08e-05	0.13855	0.02126	0.04159
NM_031469.1	IOH43495	SH3 domain binding glutamic acid-rich protein like 2 (SH3BGRL2)	3	8	1	14992.7	0	0	0	1	0	0	1	0	135	354	322	453.5	1058.5	1005.5	438.5	1044	-7.05654	-1.26168	0.34415	0.87145	0.36626	-1.23143	0.6137	-0.32182	-0.11657	-0.25893	-0.28093	-0.31993	-0.29492	-0.35667	-0.28731	-0.31838	0.0516877	0.38468	0.0271469	0.0071193	0.0072711	0.042818	0.0054084	0.0132635	0.17809	0.01198	0.12737
NM_025133.3	IOH44015	F-box protein 11 (FBXO11), transcript variant 1	3	8	3	4848.7	0	1	1	1	1	1	1	1	429.5	1122.5	2395.5	5285	8085.5	13271.5	2519.5	6235	-0.08287	0.82273	0.85792	0.88261	0.89774	0.85552	0.77153	0.58282	0.50736	0.63184	0.36335	1.0664	0.47777	0.63559	0.01704	0.22881	0.0040511	0.0039567	0.0003869	4.95e-05	0.0001107	9.77e-05	0.0001547	0.0002938	0.10701	0.01827	0.03572
NM_002346.1	IOH42082	lymphocyte antigen 6 complex, locus E (LY6E)	3	8	5	11694.8	0	0	0	1	0	0	0	0	126	358.5	136.5	224.5	371	351	153.5	384	-8.78009	-1.63627	0.27193	0.5273	-0.84692	-3.01885	0.41283	-1.431	-0.13564	-0.25372	-0.33857	-0.38564	-0.37052	-0.40962	-0.32899	-0.38795	0.0546697	0.403342	0.149847	0.0370129	0.062723	0.348787	0.0463227	0.0867711	0.12346	0.03748	0.0259
NM_006800.2	IOH45528	male-specific lethal 3-like 1 (Drosophila) (MSL3L1), transcript variant 3	3	8	7	31530.7	0	1	1	1	1	1	0	1	432	1158	1732.5	2739.5	5414	6707	2244	3589	0.14801	0.54681	0.79835	0.9649	0.76072	0.59326	-0.21709	0.79151	0.51266	0.673	0.15734	0.33601	0.18401	0.10455	-0.02325	-0.0501	0.0036632	0.0041616	0.0007606	0.0001779	0.0002613	0.0004301	0.0003419	0.0007817	0.0491	0.08671	0.05102
NM_000187.1	IOH45942	homogentisate 1,2-dioxygenase (homogentisate oxidase) (HGD)	3	8	9	17.8	0	0	0	1	0	0	0	0	132.5	452	190	364	58.5	112	2.5	46	-5.95789	0.2008	0.42827	0.96307	-6.15367	-20.0116	-14.4722	-7.2537	-0.12187	-0.14533	-0.32195	-0.34562	-0.40488	-0.42895	-0.35108	-0.42358	0.0426083	0.0872119	0.0729883	0.010713	1	1	1	1	0.03736	0.0219	0.03722
NM_199163.2	IOH45459	WAS protein family homolog 1	3	8	11	24791	0	0	0	1	0	0	0	0	159	364	66.5	71	101	24	17	106	-3.28709	-1.398	-0.90343	0.61496	-13.1973	-3.79212	-5.10308	-20.4396	-0.06573	-0.24734	-0.36032	-0.42969	-0.40021	-0.43607	-0.34896	-0.41725	0.0308214	0.359024	1	0.472339	1	1	1	1	0.08005	0.03885	0.13823
NM_001008756.1	IOH45529	germinal center expressed transcript 2 (GCET2), transcript variant 2	3	8	13	31498.7	0	0	1	1	0	0	1	0	175	545	336.5	672	927.5	1140.5	413	755	-2.44369	0.4288	0.74203	0.96104	0.33574	0.42332	0.626	0.03478	-0.03182	-0.03754	-0.27643	-0.25724	-0.30933	-0.34575	-0.29104	-0.34884	0.0251612	0.0392608	0.0203379	0.0030465	0.0093737	0.0141597	0.0060492	0.0193697	0.08081	0.03114	0.0021
NM_021824.2	IOH45864	NIF3 NGG1 interacting factor 3-like 1 (S. pombe) (NIF3L1)	3	8	15	4.85	0	0	0	0	0	0	0	0	-3.5	5.5	-1.5	2	80	116.5	1.5	1	-1.1766	0.64206	-7.70637	-30.8654	-9.14095	-46.0172	-10.6808	-3.17528	-0.41	-0.66288	-0.38145	-0.44949	-0.40252	-0.42858	-0.35123	-0.42832	1	1	1	1	1	1	1	1	-0.20203	1.67134	-1.41421
NM_207005.1	IOH45744	upstream transcription factor 1 (USF1), transcript variant 2	3	8	17	15.51	0	1	0	0	0	0	0	0	-4.5	14.5	-0.5	-0.5	89	144	4	2.5	-1.15551	0.67401	-9.11387	-5.21466	-11.0164	-199.652	-23.8535	-3.30089	-0.41212	-0.65245	-0.38114	-0.4502	-0.40153	-0.42636	-0.35086	-0.42817	1	1	1	1	1	1	1	1	-0.15713	0.34136	-7.07107
NM_001001713.1	IOH45822	SH3 domain binding glutamic acid-rich protein (SH3BGR), transcript variant 2	3	8	19	25.2	0	1	0	0	0	0	0	0	60.5	-1	3	-5.5	696	336.5	-1	0.5	-10.8207	0.65627	-13.4633	-2.66234	-3.92446	-3.60096	-6.61287	-3.17552	-0.27441	-0.67041	-0.38005	-0.45164	-0.33478	-0.41079	-0.35159	-0.42837	1	1	1	1	0.455015	0.460584	1	1	1.27396	-8.48528	0
NM_145863.1	IOH45865	ankyrin repeat and SOCS box-containing 3 (ASB3), transcript variant 2	3	8	21	0	0	1	0	0	0	0	0	0	1	-22	1	3.5	166.5	285	-4	8.5	-1.29857	0.71598	-11.3596	-299.931	-60.4148	-3.1204	-4.47842	-3.7335	-0.40046	-0.69476	-0.38067	-0.44905	-0.393	-0.41496	-0.35203	-0.42753	1	1	1	1	1	0.372572	1	1	1.41421	-0.19285	4.24264
BC043247.2	IOH28730	transducin-like enhancer of split 3 (E(sp1) homolog, Drosophila) (TLE3)	3	9	1	30087.9	0	0	0	1	0	0	0	0	50.5	474	77.5	448.5	228	306	101	309.5	-3.87919	0.33556	-0.2291	0.95578	-5.75878	-2.52959	-0.56643	-4.21164	-0.2956	-0.11984	-0.35689	-0.32137	-0.38624	-0.41326	-0.33667	-0.3958	0.433036	0.0685205	0.562268	0.0069879	0.250875	0.299695	0.174837	0.27202	0.09801	0.0179	0.00912
BC011419.1	IOH9719	pellino homolog 1 (Drosophila) (PELI1)	3	9	3	25883.3	0	0	1	1	0	0	1	0	102.5	404.5	288.5	622.5	731	896.5	306.5	697.5	-57.5392	-3.94995	0.68261	0.70097	-0.09231	0.249	0.75494	-0.23446	-0.18543	-0.2004	-0.29134	-0.27144	-0.33093	-0.36548	-0.30662	-0.35491	0.0711204	1	0.0283631	0.0040541	0.0170834	0.0236366	0.0102114	0.0246442	0.0069	0.30941	0.00735
NM_003588.2	IOH27494	cullin 4B (CUL4B), transcript variant 1	3	9	5	31593.7	0	1	1	1	1	1	0	1	462	1104	4019	9868	15564	31687	3739.5	7272	-1.01951	0.85877	0.94665	0.93715	0.74846	0.8872	0.49613	0.8474	0.57622	0.6104	0.8678	2.38143	1.30011	2.12529	0.19548	0.33813	0.0055355	0.0040621	0.0001319	1.38e-05	3.23e-05	1.7e-05	8.1e-05	0.0001907	0.37039	0.00897	0.01091
BC057806.1	IOH29150	insulin-like growth factor binding protein 1 (IGFBP1)	3	9	7	0	0	1	1	1	0	0	0	0	184	689	625.5	1195.5	78.5	222	1	-4	-2.22956	0.71454	0.69094	0.98705	-9.07955	-9.29167	-10.7727	-3.14754	-0.01276	0.12938	-0.18662	-0.10703	-0.40268	-0.42005	-0.3513	-0.42885	0.0233261	0.0161147	0.0061034	0.0009352	1	1	1	1	0.09992	0.01232	0.05765
BC036908.1	IOH28734	hypothetical protein FLJ31438 (FLJ31438)	3	9	9	15251.1	0	0	1	1	0	0	1	0	154.5	383.5	279	376	508.5	539	306.5	441.5	-3.5948	-0.77323	0.63222	0.90733	-0.11364	-0.65859	0.54267	-1.95389	-0.07526	-0.22474	-0.29429	-0.34218	-0.3554	-0.39441	-0.30661	-0.38189	0.0326546	0.243269	0.031054	0.0102952	0.0312756	0.0806179	0.0113386	0.0939605	0.0778	0.03872	0.02028
NM_144601.2	IOH26681	CKLF-like MARVEL transmembrane domain containing 3 (CMTM3), transcript variant 1	3	9	11	31568.5	0	1	1	1	0	0	1	0	153.5	571.5	386	586.5	810.5	881	473	569	-3.91091	0.65884	0.65781	0.82074	0.41764	0.25331	0.76511	-0.39043	-0.07737	-0.00682	-0.26104	-0.28177	-0.3222	-0.36674	-0.28226	-0.36845	0.0346563	0.0302976	0.0161572	0.0043089	0.0115605	0.0243362	0.0043209	0.0358728	0.10595	0.00371	0.0403
BC040290.1	IOH27654	ubiquitin-conjugating enzyme E2D N-terminal like (UBE2DNL)	3	9	13	10056.1	0	0	0	1	0	0	0	0	151	350	213.5	351.5	483	563.5	258.5	459	-4.02397	-2.39443	0.4628	0.88253	-0.65692	-0.52819	0.2533	-1.60252	-0.08267	-0.26357	-0.31464	-0.3492	-0.3582	-0.39243	-0.31364	-0.38005	0.0351855	0.520666	0.0571291	0.0119842	0.0412222	0.0714263	0.0184002	0.0776609	0.09366	0.04445	0.04306
BC050434.1	IOH26685	hypothetical protein FLJ10154 (FLJ10154)	3	9	15	24347.6	0	1	1	1	1	1	1	1	624	1525.5	6907.5	11156	29718.5	54109	9389	13401	0.38673	0.8851	0.91271	0.73746	0.81399	0.96865	0.88025	0.74167	0.91943	1.09897	1.76531	2.75101	2.85656	3.93911	1.02174	0.98418	0.0017445	0.0018074	4.54e-05	1.19e-05	8.6e-06	5.6e-06	1.06e-05	5.99e-05	0.05439	0.01252	0.02508
NM_003668.2		mitogen-activated protein kinase-activated protein kinase 5 (MAPKAPK5), transcript variant 1	3	9	19	24294.7	1	1	1	1	1	1	0	0	1681.5	5139	22413	28426	34211.5	25480.5	2144	30885.5	0.73348	0.80807	0.7206	0.96401	0.75432	0.75001	0.3453	0.11333	3.15986	5.28742	6.58315	7.7064	3.35061	1.62322	-0.03787	2.82725	0.0002305	0.0001285	4.7e-06	1.6e-06	6.7e-06	2.81e-05	0.0002669	1.6e-05	0.03995	0.05476	0.09187
NM_006255.1		protein kinase C, eta	3	9	21	10477.4	0	0	1	1	0	0	1	0	152.5	533	487	726.5	930.5	1142	508.5	1666.5	-3.84447	0.45538	0.65023	0.87304	0.31647	0.03753	0.81977	0.00114	-0.07949	-0.05145	-0.22966	-0.2416	-0.309	-0.34563	-0.27707	-0.25277	0.034139	0.0420429	0.0102357	0.002713	0.0093954	0.0168777	0.0036469	0.0049342	0.0881	0.02388	0.05808
NM_000222.1		v-kit Hardy-Zuckerman 4 feline sarcoma viral oncogene homolog (KIT), transcript variant 1; see catalog number for detailed information on wild-type or point mutant status	3	10	1	14827.2	0	0	1	1	0	0	1	0	140.5	590.5	573	891	1525.5	1967.5	615	1146.5	-4.72774	0.24026	0.74113	0.95154	0.43045	0.49616	0.52003	0.30609	-0.10492	0.0152	-0.20294	-0.1944	-0.24357	-0.27885	-0.2615	-0.30758	0.0380224	0.0323905	0.0070862	0.0017248	0.0035753	0.0049185	0.0029078	0.0083789	0.0453	0.07305	0.03702
NM_004445.1		Ephrin type-B receptor 6	3	10	3	8576.51	0	0	1	1	1	0	0	0	150.5	498.5	654	792.5	1999	2097	764.5	1262.5	-3.45819	0.36599	0.62241	0.88366	0.65589	0.28366	0.38238	0.24945	-0.08374	-0.09144	-0.17777	-0.22267	-0.1915	-0.26837	-0.23963	-0.29534	0.0317182	0.0557458	0.0057821	0.0022614	0.0019242	0.004833	0.0020329	0.0072306	0.02349	0.02411	0.08217
NM_001715.1		Tyrosine-protein kinase BLK	3	10	5	9700.63	0	0	1	1	0	0	0	0	128.5	510.5	513.5	856.5	1355.5	1332	502.5	907	-8.60028	0.40432	0.70641	0.7432	0.48755	-0.28901	0.4753	-0.27601	-0.13034	-0.07753	-0.22142	-0.2043	-0.26226	-0.33026	-0.27795	-0.33282	0.0568034	0.0502309	0.008961	0.0020715	0.0043521	0.0151328	0.0044379	0.0164082	0.17059	0.02355	0.04269
NM_005157.2		v-abl Abelson murine leukemia viral oncogene homolog 1 (ABL1), transcript variant a; see catalog number for detailed information on wild-type or point mutant status	3	10	7	31611.2	0	1	1	1	0	0	1	0	127	590	407	689	980.5	1059	600	671	-7.23517	0.67392	0.72911	0.88776	0.36805	0.36538	0.81539	-0.18848	-0.13352	0.01462	-0.25451	-0.25237	-0.3035	-0.35235	-0.2637	-0.35769	0.0464116	0.0270093	0.0140477	0.0030004	0.0083579	0.0166393	0.0026334	0.025702	0.03341	0.00479	0.02085
NM_001616.2		Activin receptor type-2A	3	10	9	24279.6	0	1	1	1	0	0	1	0	124	662	333	604	969	1134	532	757	-9.55322	0.72888	0.71962	0.9637	0.12243	0.44724	0.80764	-0.13313	-0.13988	0.09807	-0.27751	-0.27675	-0.30477	-0.34628	-0.27364	-0.34864	0.0568034	0.0181407	0.0209891	0.0037824	0.0095052	0.0141597	0.0033545	0.0206979	0.12545	0.00641	0.00849
NM_001446.2	IOH11228	fatty acid binding protein 7, brain (FABP7)	3	11	21	8279.3	0	0	0	1	0	0	1	0	145.5	289	171	279	429	395.5	193	636.5	-6.65413	-8.26991	0.41362	0.70542	-1.39748	-1.68999	0.59426	-0.57194	-0.09432	-0.33427	-0.32785	-0.37001	-0.36414	-0.40602	-0.32321	-0.36133	0.0568034	1	0.0902483	0.0212415	0.0638651	0.181901	0.0272337	0.0327672	0.31589	0.1517	0.02481
NM_144977.1	IOH11157	DENN domain-containing protein 1B	3	12	1	8385.57	0	0	0	1	0	0	1	0	58	370.5	268	408	630	904	297	618.5	-4.83042	-1.38538	0.28938	0.77836	-0.65328	0.2702	0.54962	-0.67472	-0.2797	-0.2398	-0.29771	-0.333	-0.34204	-0.36488	-0.308	-0.36323	0.307457	0.335852	0.0400799	0.009277	0.0277666	0.0230763	0.0120177	0.0357347	0.09753	0.05153	0.12665
NM_014172.1	IOH10635	phosphohistidine phosphatase 1 (PHPT1)	3	12	3	10107.9	0	0	0	1	1	0	1	0	61	329	309.5	501.5	1004.5	973	396	674.5	-5.18184	-5.3484	0.42268	0.84977	0.52547	0.27461	0.83853	-0.11367	-0.27335	-0.2879	-0.28481	-0.30616	-0.30085	-0.3593	-0.29352	-0.35733	0.258812	0.851139	0.0281548	0.0058525	0.0074832	0.0201877	0.0059245	0.0247232	0.06955	0.02579	0.09824
NM_144642.1	IOH10744	synaptoporin (SYNPR)	3	12	5	15299.6	0	0	1	1	1	0	0	0	105	475	506	809.5	1176	1179.5	585.5	899.5	-35.3195	0.3136	0.73185	0.66508	0.60713	0.15162	0.272	0.06467	-0.18013	-0.11868	-0.22375	-0.21779	-0.282	-0.34259	-0.26582	-0.33361	0.0696069	0.0685205	0.0091116	0.0024182	0.0053938	0.0150745	0.0036618	0.0142491	0.02694	0.02084	0.03354
NM_017625.1	IOH12875	intelectin 1 (galactofuranose binding) (ITLN1)	3	12	7	8208.1	0	0	1	1	0	0	1	0	122	489	429.5	671	1001.5	1143	490.5	774.5	-9.00238	0.36791	0.65789	0.75764	0.44874	0.33821	0.76045	-0.01222	-0.14411	-0.10245	-0.24753	-0.25753	-0.30118	-0.34554	-0.2797	-0.34679	0.0507477	0.0599429	0.0130788	0.0033792	0.0077697	0.014648	0.0040305	0.0189376	0.03478	0.02024	0.04774
BC014131.1	IOH12938	RNA pseudouridylate synthase domain containing 4 (RPUSD4)	3	12	9	11456.9	0	1	1	1	1	1	1	1	441	1196.5	2234.5	2879	6372	8265.5	2501.5	3889	0.30675	0.90472	0.82096	0.72243	0.87127	0.66108	0.88382	0.76522	0.53173	0.71762	0.31332	0.37603	0.28936	0.23062	0.01441	-0.01849	0.0033284	0.0032436	0.0004526	0.0001813	0.0001797	0.000275	0.0001486	0.0006769	0.01283	0.00059	0.04715
BC012842.1	IOH10512	Obg-like ATPase 1 (GTPBP9)	3	12	11	8455.69	0	0	1	1	1	0	1	0	143	507	495.5	538	1208	1375	536	709.5	-4.0693	0.2957	0.6607	0.96715	0.52652	0.41774	0.84917	-0.26786	-0.09962	-0.08159	-0.22702	-0.29569	-0.27848	-0.32678	-0.27305	-0.35364	0.0346563	0.0538107	0.0098389	0.004784	0.0053095	0.0100375	0.0032398	0.0243318	0.00989	0.03626	0.05566
BC025761.1	IOH11223	Cytochrome P450 2W1	3	12	13	8898.54	0	0	0	0	0	0	0	0	109.5	395.5	8	738	940.5	882	328	612.5	-58.8808	-0.06068	-128.895	-3.23969	0.49227	0.19159	0.28937	-0.84746	-0.1706	-0.21083	-0.37849	-0.2383	-0.3079	-0.36666	-0.30347	-0.36386	1	0.170222	1	1	0.0085625	0.0249433	0.0113386	0.0391245	1.29798	0.00536	0.35355
BC020985.1	IOH21447	Coenzyme A synthase (COASY)	3	12	15	17041.4	0	0	0	1	0	0	0	0	84	303.5	134.5	332	356	410	110	410	-16.0086	-10.3449	0.29408	0.59801	-1.38181	-1.41401	0.35039	-1.35494	-0.22462	-0.31747	-0.33919	-0.35479	-0.37217	-0.40485	-0.33536	-0.38521	0.133582	1	0.152423	0.0156327	0.0777453	0.156824	0.0899733	0.0790011	0.11785	0.01631	0.01577
NM_021709.1	IOH21450	Apoptosis regulatory protein Siva	3	12	17	31625.2	0	1	1	1	1	1	1	0	202	833.5	798.5	1271.5	2081.5	2291.5	1066.5	1416.5	-1.13289	0.74076	0.79624	0.97444	0.62991	0.60349	0.93068	0.42597	0.02538	0.29686	-0.13287	-0.08522	-0.18243	-0.25265	-0.19547	-0.27912	0.0164175	0.009102	0.0035657	0.0008307	0.0018012	0.00349	0.0007948	0.0054112	0	0.02121	0.03277
NM_152471.1	IOH10190	hypothetical protein MGC17515 (MGC17515)	3	12	19	31575.3	0	1	0	1	0	0	0	0	71	557	140.5	599	582	1510	105	622.5	-6.95406	0.54338	0.32621	0.95627	-0.25431	0.40082	-0.15741	-0.39014	-0.25216	-0.02364	-0.33732	-0.27819	-0.34732	-0.31586	-0.33609	-0.36281	0.160929	0.0347081	0.137895	0.0038609	0.0265886	0.0084906	0.127971	0.0313634	0	0.01777	0.0151
BC013112.2	IOH21474	solute carrier family 23 (nucleobase transporters), member 2 (SLC23A2)	3	12	21	15718.2	0	0	1	1	0	0	0	0	97.5	412.5	277.5	489.5	871	644.5	286	987.5	-191.445	0.11883	0.68541	0.78497	0.43422	-1.42299	0.37998	-1.10034	-0.19601	-0.19112	-0.29475	-0.30961	-0.31554	-0.38587	-0.30961	-0.32434	0.0832459	0.132754	0.0305796	0.0063543	0.0100843	0.0912707	0.0141209	0.0223026	0.03626	0.00514	0.00255
BC024939.1	IOH21470	ganglioside-induced differentiation-associated protein 1 (GDAP1)	3	13	1	3455.96	0	0	0	1	0	0	1	0	59.5	322	227	358	507.5	654	301.5	482	-4.67471	-14.505	0.48631	0.91459	-0.77595	-0.13272	0.73639	-0.6794	-0.27653	-0.29602	-0.31044	-0.34734	-0.35551	-0.38511	-0.30735	-0.37762	0.248456	1	0.0500742	0.0113553	0.0402396	0.0478048	0.0106412	0.0506287	0.01188	0.07466	0.04361
BC000120.1	IOH4407	general transcription factor IIF, polypeptide 1, 74kDa (GTF2F1)	3	13	3	21296.2	0	0	1	1	1	1	0	1	144.5	449	1623.5	2699	7702.5	10029	1476	4316.5	-4.41277	0.40015	0.73745	0.70389	0.78071	0.69126	0.1747	0.56642	-0.09644	-0.14882	0.12348	0.32438	0.43566	0.37328	-0.13557	0.02658	0.0368479	0.0834499	0.0008924	0.0002084	0.0001288	0.0001847	0.0006183	0.000608	0.06362	0	0.07012
NM_173344.1	IOH21481	ST3 beta-galactoside alpha-2,3-sialyltransferase 1 (ST3GAL1), transcript variant 2	3	13	5	3708.94	0	0	0	1	0	0	1	0	52	294.5	162	288.5	434.5	538	200.5	352.5	-4.08133	-4.527	0.01942	0.76731	-0.5277	-0.47182	0.55523	-1.69751	-0.29241	-0.3279	-0.33064	-0.36728	-0.36354	-0.39449	-0.32212	-0.39127	0.41082	1	0.123426	0.0191742	0.0457689	0.07484	0.025782	0.10275	0.10879	0.01681	0.13968
NM_138461.1	IOH21483	transmembrane 4 L six family member 19 (TM4SF19)	3	13	7	9510.22	0	0	0	0	0	0	0	0	59	400.5	201	324	600.5	553	222	439.5	-4.76355	-0.19258	0.48304	0.40274	-0.15019	-0.92978	0.49126	-1.03433	-0.27758	-0.20504	-0.31853	-0.35709	-0.34529	-0.39327	-0.31898	-0.3821	0.26983	0.167602	0.0636225	0.0183204	0.0242651	0.0874965	0.0218421	0.0649236	0.04794	0.01942	0.02814
BC029032.1	IOH22628	arachidonate 15-lipoxygenase (ALOX15)	3	13	9	10935.3	0	0	0	1	0	0	0	0	39	381	115.5	168.5	361.5	310.5	124	368	-3.54337	-0.62216	0.12877	0.85512	-2.85882	-2.35143	0.46409	-1.47078	-0.31995	-0.22763	-0.34509	-0.40171	-0.37156	-0.4129	-0.33331	-0.38963	1	0.238803	0.221893	0.0574517	0.132267	0.280108	0.067866	0.091656	0.43514	0.02598	0.03061
NM_024059.2	IOH2960	chromosome 20 open reading frame 195 (C20orf195)	3	13	11	15268.9	0	0	1	1	0	0	0	0	108.5	490	416	588	1050	1212.5	454	932	-27.7598	0.1092	0.72468	0.94819	0.4762	0.47381	0.44212	0.04688	-0.17271	-0.1013	-0.25172	-0.28134	-0.29585	-0.33992	-0.28504	-0.33019	0.0852284	0.0658909	0.0134814	0.0040257	0.0070396	0.0123665	0.0055171	0.0135161	0.189	0.05195	0.0238
NM_002095.1	IOH22963	general transcription factor IIE, polypeptide 2, beta 34kDa (GTF2E2)	3	13	13	23126.4	1	1	1	1	1	1	1	1	1033.5	3055	7238	10432	30861	35753.5	16425.5	19486	0.59865	0.77207	0.87357	0.97635	0.95265	0.70252	0.89449	0.86216	1.787	2.87183	1.868	2.54326	2.98218	2.45425	2.05086	1.62561	0.0006238	0.0003964	4.21e-05	1.21e-05	7.5e-06	1.46e-05	3.4e-06	2.68e-05	0.04995	0.05925	0.0383
NM_002197.1	IOH11817	aconitase 1, soluble (ACO1)	3	13	15	18113.2	0	1	1	1	0	0	1	0	86	598.5	624	1900.5	1405	1847.5	837	1085.5	-18.019	0.58732	0.77638	0.97844	0.46884	0.48809	0.64836	-0.03369	-0.22039	0.02447	-0.18709	0.09526	-0.25682	-0.28856	-0.22903	-0.314	0.119049	0.0266773	0.0058797	0.0003687	0.0041026	0.0055664	0.0014776	0.0107818	0.08222	0.02008	0.02946
NM_145271.1	IOH14111	zinc finger protein 688 (ZNF688), transcript variant 1	3	13	17	8017.69	0	1	1	1	1	1	1	1	273.5	621.5	1178.5	1781.5	3899.5	4651.5	1721	2492	-0.39395	0.59057	0.86606	0.70261	0.73364	0.72433	0.61933	0.74304	0.17686	0.05113	-0.0148	0.06111	0.01748	-0.06173	-0.09974	-0.16575	0.0091038	0.0235324	0.0015873	0.0004811	0.0005051	0.0008292	0.0003573	0.0016176	0.02844	0.02389	0.021
NM_018413.2	IOH12727	carbohydrate (chondroitin 4) sulfotransferase 11 (CHST11)	3	13	19	3842.17	0	0	1	1	0	0	0	0	79	338	324	406.5	704	812	359	770	-10.6149	-2.65617	0.71162	0.81437	-1.00905	0.1454	0.48437	-0.04956	-0.23522	-0.27748	-0.28031	-0.33342	-0.33391	-0.37233	-0.29894	-0.34726	0.133582	0.582379	0.0222426	0.0091787	0.0278775	0.0294271	0.0085661	0.0194248	0.0358	0.01255	0.00873
BC012569.1	IOH12120	zinc finger protein 673 (ZNF673)	3	13	21	14149.1	0	0	0	1	0	0	1	0	91	394	322.5	545.5	834.5	782	431	659.5	-28.7159	-0.10598	0.48716	0.97152	0.32602	-0.42803	0.53187	-0.34044	-0.20979	-0.21257	-0.28077	-0.29353	-0.31956	-0.37475	-0.28841	-0.35891	0.0962892	0.17565	0.0251116	0.0046405	0.0113843	0.0406766	0.0058335	0.0281285	0.03108	0.00718	0.08113
BC010426.1	IOH12487	cDNA clone MGC:15478 IMAGE:2967661, complete cds	3	14	1	27319.2	0	0	0	1	0	0	0	0	17	297.5	79	127.5	212.5	187.5	120.5	155.5	-1.80065	-6.24977	-0.53481	0.53389	-6.27598	-12.3077	0.39169	-37.829	-0.36657	-0.32442	-0.35644	-0.41348	-0.38794	-0.42285	-0.33382	-0.41204	1	1	0.644209	0.126327	0.244973	1	0.074231	1	0.16638	0.02615	0.10741
BC008407.1	IOH7438	tropomyosin 3 (TPM3)	3	14	3	21645.7	0	0	0	1	0	0	0	0	30	355.5	81.5	84.5	150	149.5	89	129.5	-2.70114	-1.81829	-0.68607	0.54831	-127.107	-52.5918	-0.17622	-91.4918	-0.33903	-0.25719	-0.35566	-0.42582	-0.39482	-0.42592	-0.33842	-0.41478	1	0.433989	0.667495	0.322829	0.672437	1	0.174837	1	0.37712	0.03779	0.16485
NM_138793.1	IOH9933	calcium activated nucleotidase 1 (CANT1)	3	14	5	8976.21	0	0	0	0	0	0	0	0	50	412	137.5	308	313.5	349.5	186.5	324.5	-3.6113	0.05075	0.17876	0.37137	-1.8156	-1.83373	0.00148	-2.25813	-0.29665	-0.19171	-0.33825	-0.36169	-0.37684	-0.40974	-0.32417	-0.39423	0.390271	0.136482	0.155066	0.0207357	0.0996369	0.215069	0.0397384	0.130985	0.02828	0.0103	0.05657
BC005823.1	IOH5772	Signal transducer and activator of transcription 6	3	14	7	30500.6	0	1	0	1	0	0	1	0	38	834	208.5	406.5	384.5	352.5	225	395	-3.46852	0.76945	0.42812	0.93013	-0.7849	-2.80284	0.71204	-1.50818	-0.32208	0.29744	-0.31619	-0.33342	-0.36904	-0.4095	-0.31854	-0.38679	1	0.0089723	0.0608985	0.008665	0.0587872	0.315766	0.019091	0.0867711	0.44659	0.01526	0.05087
NM_007255.1	IOH5828	xylosylprotein beta 1,4-galactosyltransferase, polypeptide 7 (galactosyltransferase I) (B4GALT7)	3	14	9	14010	0	1	1	1	1	1	1	1	281	847	1612.5	1728.5	4798	5423.5	1924.5	3160	-0.23187	0.60851	0.7912	0.9517	0.85048	0.72527	0.93293	0.77596	0.19275	0.31251	0.12006	0.04591	0.11628	0.00072	-0.06997	-0.09533	0.0083139	0.0092345	0.0008808	0.000452	0.0003179	0.0006126	0.0002448	0.001008	0.00503	0.05009	0.05218
NM_053050.2	IOH13265	mitochondrial ribosomal protein L53 (MRPL53), nuclear gene encoding mitochondrial protein	3	14	11	23097.3	0	0	0	1	0	0	1	0	62	515	280	479	865.5	713	346.5	623.5	-5.46589	0.36527	0.47719	0.972	-0.19284	0.0204	0.7713	-1.10209	-0.27122	-0.07231	-0.29398	-0.31262	-0.31614	-0.38033	-0.30077	-0.36271	0.258812	0.0493917	0.0333318	0.0060563	0.0133863	0.0388116	0.00796	0.0430204	0.09124	0.03021	0.07071
NM_138408.1	IOH13484	general transcription factor IIIC, polypeptide 6, alpha 35kDa (GTF3C6)	3	14	13	23581.6	0	0	1	1	0	0	1	0	83	483.5	368	702.5	1018	1241.5	330.5	1341.5	-14.655	0.26102	0.61705	0.88082	0.02494	0.33385	0.62898	-1.44459	-0.22674	-0.10883	-0.26663	-0.24849	-0.29938	-0.33758	-0.30311	-0.28702	0.133582	0.0652572	0.018121	0.002894	0.0090979	0.0126075	0.009365	0.0176766	0.10223	0.03071	0.04996
NM_020384.1	IOH12584	claudin 2 (CLDN2)	3	14	15	5139.44	0	0	0	1	0	0	0	0	37.5	308.5	115.5	199	321.5	362.5	150.5	326	-3.60532	-23.9334	0.12877	0.65002	-1.70678	-1.51846	0.48909	-2.13139	-0.32313	-0.31167	-0.34509	-0.39296	-0.37596	-0.40869	-0.32943	-0.39407	1	1	0.221893	0.0447626	0.0945748	0.18561	0.0463227	0.125376	0.54683	0.00688	0.03061
NM_022154.2	IOH12587	Zinc transporter ZIP8	3	14	17	1729.33	0	0	0	1	0	0	0	0	50.5	300.5	115	161.5	261	269.5	129	296	-3.61512	-10.7041	0.0648	0.84871	-4.23652	-3.26731	0.45131	-2.66817	-0.29559	-0.32095	-0.34525	-0.40372	-0.38262	-0.41621	-0.33258	-0.39723	0.371226	1	0.231352	0.0631942	0.202241	0.391083	0.0633455	0.155136	0.014	0.05883	0.04919
BC022253.1	IOH13441	solute carrier family 6, member 15 (SLC6A15)	3	14	19	24837.4	0	0	1	1	1	0	0	0	139	493.5	621	1027.5	1346	1626.5	784.5	1288	-4.57246	0.41866	0.78221	0.70737	0.67737	0.47194	0.40371	0.30846	-0.1081	-0.09723	-0.18802	-0.15524	-0.26331	-0.30644	-0.23671	-0.29266	0.0368479	0.0567528	0.0059195	0.0014584	0.0040589	0.0071411	0.0019093	0.0067884	0.01017	0.01576	0.02733
BC029121.1	IOH22696	interleukin 12 receptor, beta 1 (IL12RB1)	3	14	21	3434.38	0	0	0	1	0	0	0	0	54	324.5	284	427.5	618	629.5	458.5	699	-4.11885	-7.81339	0.46938	0.82356	-0.33064	-0.59058	0.46177	-0.17457	-0.28818	-0.29312	-0.29273	-0.32739	-0.34336	-0.38709	-0.28439	-0.35475	0.337091	1	0.0325455	0.0082345	0.0249103	0.0619901	0.0053553	0.0239496	0.05238	0.02833	0.07469
BC015842.1	IOH23072	eukaryotic translation initiation factor 4A, isoform 2 (EIF4A2)	3	15	1	5123.25	0	0	1	1	0	0	1	0	81	316	331.5	635	1193	1405.5	531	895.5	-11.6876	-29.4641	0.63289	0.75726	0.38092	0.29954	0.66162	0.16599	-0.23097	-0.30298	-0.27797	-0.26786	-0.28013	-0.32432	-0.27379	-0.33403	0.122452	1	0.0220979	0.0037824	0.0057936	0.0101811	0.0036175	0.0137431	0.01746	0.04028	0.03626
BC029566.1	IOH21579	Doublesex- and mab-3-related transcription factor B1	3	15	3	31619.9	0	1	1	1	1	1	1	0	105.5	620.5	590.5	1076	1269	1726	852.5	1034.5	-33.5848	0.72679	0.78902	0.9599	0.52579	0.58117	0.75262	0.0919	-0.17907	0.04997	-0.1975	-0.14132	-0.27177	-0.29839	-0.22676	-0.31938	0.0711204	0.0223525	0.0065209	0.0011722	0.0048432	0.0060673	0.0013523	0.0110609	0.04692	0.00114	0.02275
NM_016176.2	IOH10229	stromal cell derived factor 4 (SDF4)	3	15	5	19543.7	0	1	1	1	0	0	1	0	87.5	518.5	314.5	620	703.5	1013.5	550	775	-19.9979	0.50961	0.50149	0.8064	-0.8836	0.33967	0.72031	-0.03469	-0.2172	-0.06825	-0.28326	-0.27216	-0.33396	-0.35603	-0.27101	-0.34674	0.109652	0.0454956	0.0261922	0.0038743	0.0261788	0.018227	0.0032774	0.0190979	0.05657	0.01227	0.0742
NM_032169.2	IOH10227	Acyl-CoA dehydrogenase family member 11	3	15	7	2346.95	0	0	0	1	0	0	1	0	62	277	179.5	281	545.5	463	284.5	424	-5.46589	-1.46483	0.45522	0.69226	-0.06264	-0.79842	0.70499	-1.56514	-0.27122	-0.34818	-0.3252	-0.36943	-0.35134	-0.40055	-0.30984	-0.38374	0.258812	1	0.0804302	0.0210708	0.0274377	0.105785	0.0121069	0.0827495	0.09124	0.00511	0.0197
NM_058169.1	IOH10242	loss of heterozygosity, 12, chromosomal region 1 (LOH12CR1)	3	15	9	5228.44	0	0	0	1	0	0	1	0	38	274	122	236.5	553	80	195	353	-3.67821	-1.605	-0.28933	0.64262	-0.27102	-15.295	0.6211	-2.42715	-0.32208	-0.35166	-0.34307	-0.3822	-0.35051	-0.43154	-0.32293	-0.39122	1	1	0.252178	0.0311144	0.0290246	1	0.0263484	0.132939	0.55824	0.02065	0.17388
NM_006054.1	IOH10268	reticulon 3 (RTN3), transcript variant 1	3	15	11	31655.3	0	0	1	1	0	0	1	0	63.5	460	257	548.5	864.5	820.5	397	625	-5.4401	0.10063	0.59963	0.69929	0.31865	0.01618	0.83894	-0.2657	-0.26805	-0.13606	-0.30112	-0.29268	-0.31626	-0.37164	-0.29338	-0.36255	0.220861	0.0843673	0.0370915	0.0052567	0.010718	0.0305686	0.0058939	0.0296279	0.03341	0.03689	0.02201
P2281		protein kinase C, beta 1 (PRKCB1), transcript variant 1	3	15	13	0	0	0	0	1	0	0	0	0	48.5	344.5	79.5	113	127	128	50.5	229	-3.60028	-4.08108	-0.31423	0.53029	-14.1587	-55.3272	-0.38677	-5.51783	-0.29983	-0.26994	-0.35628	-0.41763	-0.39735	-0.42766	-0.34406	-0.40429	0.457104	0.794824	0.562268	0.166174	0.863682	1	0.523571	0.303411	0.0729	0.08005	0.04447
PV3361		adrenergic, beta, receptor kinase 1 (ADRBK1)	3	15	15	0	0	0	0	1	0	0	0	0	7.5	335	60	267.5	297.5	558	53	287	-1.43913	-3.68869	-0.93785	0.81305	-2.59985	-0.65427	-0.63261	-3.42466	-0.38669	-0.28096	-0.36234	-0.37331	-0.3786	-0.39287	-0.34369	-0.39818	1	0.697751	1	0.0219451	0.128883	0.0764732	0.550032	0.196902	0.09428	0.02533	0.09428
PV3182		fms-related tyrosine kinase 3 (FLT3); see catalog number for detailed information on wild-type or point mutant status	3	15	17	0	0	0	0	1	0	0	0	0	15.5	453.5	71.5	184.5	257.5	303	34	224.5	-1.72466	0.19428	-0.75188	0.79766	-3.20931	-2.56805	-3.78916	-6.89237	-0.36974	-0.1436	-0.35876	-0.39712	-0.383	-0.4135	-0.34647	-0.40476	1	0.0862479	0.872602	0.0486779	0.155679	0.304913	1	0.415949	0.13686	0.02339	0.12856
PV3628		Angiopoietin-1 receptor	3	15	19	10948.8	0	0	0	1	0	0	0	0	6.5	296	42	86.5	88.5	23.5	30	181	-1.55072	-9.1408	-4.53346	0.66123	-7.62776	-3.90088	-5.88594	-11.9241	-0.38882	-0.32616	-0.36793	-0.42524	-0.40158	-0.43611	-0.34706	-0.40935	1	1	1	0.285692	1	1	1	0.511891	0.7615	0.09078	0.80812
PV4213		receptor-interacting serine-threonine kinase 2 (RIPK2)	3	15	21	0	0	0	0	1	0	0	0	0	39.5	320.5	89.5	201	272.5	295.5	74.5	328.5	-4.19091	-9.47498	-0.36161	0.84675	-3.24916	-3.8828	-0.77194	-2.80983	-0.3189	-0.29776	-0.35317	-0.39238	-0.38135	-0.41411	-0.34055	-0.3938	1	0.983327	0.465836	0.0395007	0.157158	0.496951	0.338598	0.157657	0.73396	0.00662	0.10271
PV4647		NIMA (never in mitosis gene a)- related kinase 11	3	16	1	14892.4	0	0	0	1	0	0	0	0	20	336.5	62	140	118.5	117	49	166.5	-1.8535	-2.96723	-0.78553	0.74729	-10.7804	-29.055	-0.88729	-18.4481	-0.36021	-0.27921	-0.36172	-0.40989	-0.39829	-0.42854	-0.34428	-0.41087	1	0.617434	1	0.0911313	1	1	0.718062	0.655999	0.07071	0.01471	0.06843
PV4653		NIMA (never in mitosis gene a)- related kinase 9	3	16	3	21479	0	0	0	1	0	0	0	0	16	375.5	68	126	151	146	71.5	144	-1.76678	-0.66248	-0.53333	0.71844	-224.17	-68.3484	-0.85397	-90.1247	-0.36868	-0.23402	-0.35985	-0.4139	-0.39471	-0.4262	-0.34099	-0.41325	1	0.257446	0.837928	0.116927	1	1	0.382182	1	0.17678	0.02071	0.04159
PHC0017		Interleukin-1 alpha	3	16	5	70.66	0	0	0	0	0	0	0	0	2	280.5	13	14.5	57.5	11.5	2.5	10.5	-1.36621	-1.67103	-18.1723	-0.38486	-4.57655	-3.77136	-13.462	-3.6069	-0.39835	-0.34413	-0.37694	-0.4459	-0.40499	-0.43708	-0.35108	-0.42732	1	1	1	1	1	1	1	1	1.41421	0.00252	0
NM_004497.1	IOH10014	forkhead box A3 (FOXA3)	3	16	7	599.28	0	0	1	1	1	0	1	0	73	402	348	641	1113.5	1100	349.5	924	-8.0683	0.03955	0.682	0.82608	0.58377	0.12781	0.52578	-0.31852	-0.24793	-0.20329	-0.27285	-0.26613	-0.28887	-0.34903	-0.30033	-0.33103	0.166295	0.153082	0.0195958	0.0035841	0.0060327	0.0172984	0.0088393	0.0162382	0.05812	0.00352	0.02438
NM_000449.2	IOH10040	regulatory factor X, 5 (influences HLA class II expression) (RFX5), transcript variant 1	3	16	9	17701.6	0	1	1	1	1	1	1	1	474.5	1637	5314	6786.5	22422	38559.5	6152	17587	0.35162	0.82913	0.67098	0.94018	0.97243	0.7979	0.8006	0.86564	0.6027	1.22821	1.27018	1.49723	2.05422	2.68125	0.54831	1.42544	0.002881	0.0015699	8.64e-05	2.92e-05	1.4e-05	1.2e-05	2.56e-05	3.28e-05	0.01639	0.02937	0.10432
NM_003068.2	IOH10082	snail homolog 2 (Drosophila) (SNAI2)	3	16	11	2598.31	0	0	0	1	0	0	1	0	88	394.5	437.5	588.5	932	1022.5	461.5	745.5	-20.3844	-0.43374	0.33776	0.91561	0.3968	0.20249	0.6239	-0.6041	-0.21614	-0.21199	-0.24504	-0.2812	-0.30883	-0.3553	-0.28395	-0.34985	0.103992	0.193587	0.0148866	0.0040829	0.0090565	0.0190661	0.0048643	0.0262133	0.03214	0.03047	0.15354
BC008318.1	IOH6883	Isoleucyl-tRNA synthetase, cytoplasmic	3	16	13	3814.12	0	0	0	1	0	0	0	0	55	321	138	177	345.5	280.5	137.5	238.5	-4.91559	-17.1854	0.19834	0.72784	-1.98715	-3.62268	0.27613	-5.18015	-0.28606	-0.29719	-0.3381	-0.39927	-0.37333	-0.41532	-0.33133	-0.40329	0.457104	1	0.152423	0.0552277	0.0974188	0.441567	0.0612527	0.293446	0.23142	0.08371	0.05124
NM_003491.1	IOH3480	ARD1 homolog A, N-acetyltransferase (S. cerevisiae) (ARD1A)	3	16	15	15114.1	0	1	1	1	1	1	0	1	387.5	1184.5	2031.5	2627	7146.5	8208	3020.5	4592	0.17099	0.63109	0.89108	0.97714	0.83062	0.79614	0.10564	0.53277	0.41838	0.70371	0.25025	0.30373	0.37452	0.22597	0.09032	0.05562	0.0043605	0.0037753	0.0005291	0.0001924	0.0001459	0.000261	0.0001546	0.0005481	0.01642	0.06746	0.02262
NM_015933.1	IOH3769	coiled-coil domain containing 72 (CCDC72)	3	16	17	3971.09	1	1	1	1	1	1	0	1	2043	5250	19441	28123.5	65445.5	65430	56220	52872.5	0.80813	0.81668	0.90144	0.89776	0.99407	0.99157	0.30105	0.78945	3.92574	5.41609	5.65969	7.61961	6.78512	4.85492	7.87099	5.14493	0.0001524	0.0001224	5.8e-06	1.7e-06	1.6e-06	3.8e-06	4e-07	3.8e-06	0.02492	0.05226	0.03143
NM_012279.1	IOH6492	zinc finger protein 346 (ZNF346)	3	16	19	10844.7	0	1	1	1	1	1	0	1	411	954	2187.5	3200	7126.5	9378.5	3641.5	4530	0.11789	0.85881	0.96119	0.9892	0.54113	0.7423	0.3098	0.78885	0.46817	0.43654	0.29872	0.46813	0.37232	0.32066	0.18114	0.04908	0.0040303	0.0059594	0.0004415	0.0001287	0.0001692	0.0002057	9.46e-05	0.000497	0.04473	0.00296	0.00032
BC007315.1	IOH5888	CCR4-NOT transcription complex, subunit 7 (CNOT7)	3	16	21	21283.8	0	0	1	1	0	1	0	0	106.5	599.5	496.5	781	1163.5	1302.5	718	971.5	-29.6948	0.08693	0.74837	0.95014	0.47415	0.51812	-0.33498	0.06911	-0.17695	0.02563	-0.22671	-0.22596	-0.28337	-0.33264	-0.24644	-0.32602	0.0711204	0.0330608	0.0093846	0.0022555	0.0058253	0.0106136	0.0035454	0.0124614	0.05976	0.10026	0.02706
BC041626.1	IOH27997	Dixin	3	17	1	20985.5	0	0	0	0	1	1	1	0	46.5	451	372.5	939	1608	1823	477	1337.5	-3.34275	0.25612	0.24277	0.48698	0.70923	0.60025	0.64983	0.15499	-0.30407	-0.14649	-0.26524	-0.18062	-0.2345	-0.29054	-0.28168	-0.28744	0.483236	0.0862479	0.0215328	0.001966	0.0028534	0.0054195	0.0044982	0.0068112	0.04562	0.01568	0.17274
NM_001633.1	IOH28015	alpha-1-microglobulin/bikunin precursor (AMBP)	3	17	3	23089.7	0	1	1	1	0	0	0	0	48	556.5	217.5	411.5	549.5	589.5	262	469	-3.42939	0.6032	0.59501	0.85822	-0.13762	-0.46838	0.3217	-0.80898	-0.30089	-0.02421	-0.31339	-0.33198	-0.3509	-0.39033	-0.31312	-0.37899	0.433036	0.0339873	0.0515814	0.0087551	0.0278775	0.0650029	0.0172783	0.0550811	0.02946	0.00889	0.00325
BC013900.1	IOH27818	chromosome 12 open reading frame 41 (C12orf41)	3	17	5	31621.3	0	1	1	1	1	1	1	1	265	1187.5	1308.5	1644.5	2913	3019	1905.5	2019	-0.3759	0.86982	0.82396	0.96215	0.85289	0.7986	0.83842	0.67396	0.15885	0.70719	0.0256	0.02181	-0.091	-0.19379	-0.07275	-0.2156	0.0094665	0.0033581	0.0013149	0.0004973	0.0008466	0.001867	0.0002614	0.0024941	0.01067	0.00893	0.03729
BC035969.1	IOH27974	albumin (ALB)	3	17	7	20227.6	0	0	0	1	0	0	0	0	37	430	151.5	325.5	347.5	381.5	129.5	660	-3.53362	-0.48781	0.08101	0.55698	-1.14719	-1.35679	-0.18561	-0.70812	-0.32419	-0.17084	-0.33391	-0.35666	-0.37311	-0.40714	-0.33251	-0.35886	1	0.138405	0.135677	0.0166557	0.0742404	0.16598	0.088184	0.0330102	0.53511	0.07236	0.10735
BC006182.1	IOH5966	calmodulin 3 (phosphorylase kinase, delta) (CALM3)	3	17	9	27552.2	0	0	0	1	0	0	0	0	11	417	109.5	203.5	237	288	106	410.5	-1.65742	-0.3487	-0.09145	0.77447	-3.65842	-3.17941	0.36695	-3.55954	-0.37927	-0.1859	-0.34696	-0.39167	-0.38525	-0.41472	-0.33594	-0.38516	1	0.148659	0.275948	0.0399396	0.169789	0.379816	0.0956804	0.224413	0.38569	0.04748	0.08395
NM_001826.1	IOH6416	CDC28 protein kinase regulatory subunit 1B (CKS1B)	3	17	11	17468	0	0	1	1	0	0	1	0	80	371.5	346	536	904	1873.5	383	635	-11.236	-0.8457	0.60465	0.94313	0.4591	0.43953	0.57363	-0.39358	-0.2331	-0.23865	-0.27347	-0.29626	-0.31191	-0.28645	-0.29543	-0.3615	0.129709	0.283986	0.0205947	0.0048771	0.0093304	0.0055469	0.0072057	0.0304772	0.03536	0.02474	0.04905
BC030519.1	IOH27533	cryptochrome 1 (photolyase-like) (CRY1)	3	17	13	14364.3	0	0	1	1	0	0	1	0	60.5	497	260	334.5	728.5	845.5	277.5	649	-5.26752	0.41819	0.65506	0.85088	-0.17453	-0.63868	0.65036	-0.91875	-0.27441	-0.09318	-0.30019	-0.35408	-0.33121	-0.36961	-0.31086	-0.36002	0.281566	0.0552524	0.0352812	0.0134958	0.0177991	0.0397899	0.0130559	0.0372985	0.10519	0.01707	0.00544
BC029120.1	IOH22695	chromosome 12 open reading frame 26 (C12orf26)	3	17	15	30976.3	0	1	1	1	1	1	1	1	379.5	1239.5	1799	2675	7093.5	7972	4244.5	4980	-0.03394	0.89541	0.84968	0.93308	0.93264	0.85174	0.81047	0.66042	0.40143	0.76747	0.178	0.31749	0.36869	0.20688	0.26933	0.09651	0.0048679	0.0029817	0.0006881	0.0001895	0.0001411	0.0002693	5.36e-05	0.0004392	0.06149	0.00399	0.03459
NM_021107.1	IOH6073	mitochondrial ribosomal protein S12 (MRPS12), nuclear gene encoding mitochondrial protein, transcript variant 1	3	17	17	13649.1	0	1	1	1	1	1	1	1	496	1106.5	2173.5	3528.5	7338.5	7813.5	3103	6037	0.24254	0.83518	0.89626	0.95109	0.78436	0.65383	0.77553	0.6587	0.64824	0.6133	0.29437	0.5624	0.39563	0.19406	0.10239	0.20794	0.0027832	0.0040817	0.0004612	0.0001077	0.0001416	0.0003085	0.0001019	0.0003014	0.05417	0.0147	0.0218
NM_001011700.1	IOH54583	Mitochondrial coiled-coil domain protein 1	3	17	19	19493.5	0	1	0	1	0	0	0	0	15.5	564.5	87.5	135.5	331	339.5	129	310	-1.72466	0.56535	-1.25762	0.81894	-2.07581	-3.27979	0.34724	-2.64112	-0.36974	-0.01494	-0.35379	-0.41118	-0.37492	-0.41054	-0.33258	-0.39575	1	0.0328351	0.872602	0.0942606	0.103506	0.394951	0.0666916	0.151467	0.13686	0.01628	0.36365
NM_000331.2	IOH58953	Serum amyloid A protein	3	17	21	7825.66	0	0	0	1	0	0	1	0	68	622	185.5	305.5	480.5	497	335.5	394	-6.17679	0.40644	0.16175	0.79444	-0.83177	-0.71082	0.66043	-1.53443	-0.25852	0.05171	-0.32334	-0.3624	-0.35848	-0.3978	-0.30238	-0.3869	0.177864	0.0254088	0.0879168	0.0167756	0.044396	0.0925832	0.0089522	0.0878223	0	0.05457	0.11817
NM_021034.1	IOH58755	Interferon-induced transmembrane protein 3	3	18	1	25691.3	0	0	1	1	1	0	1	0	111.5	550.5	415	751	1153.5	1059.5	697	874.5	-18.3676	0.41529	0.55692	0.89706	0.51132	-0.42387	0.82904	-0.05904	-0.16636	-0.03116	-0.25203	-0.23458	-0.28447	-0.3523	-0.24951	-0.33625	0.0667213	0.0381122	0.0147286	0.0025063	0.0058253	0.0243362	0.0019434	0.0157841	0.08244	0.03468	0.07838
NM_178540.2	IOH26200	C1q and tumor necrosis factor related protein 9 (C1QTNF9)	3	18	3	19679	0	0	1	1	0	0	0	0	54.5	402.5	332	643.5	1236	989	298	880.5	-4.41673	-0.16621	0.58753	0.90298	0.13116	-0.45459	0.42009	0.14346	-0.28712	-0.20271	-0.27782	-0.26542	-0.27541	-0.35801	-0.30786	-0.33562	0.371226	0.162541	0.0225364	0.0034232	0.0060891	0.0278311	0.0127598	0.0142838	0.11677	0.01932	0.05112
NM_004402.1	IOH26584	DNA fragmentation factor, 40kDa, beta polypeptide (caspase-activated DNase) (DFFB)	3	18	5	2322.23	0	0	0	1	0	0	0	0	46.5	292	149	227.5	412.5	407	169	368	-3.42402	-4.79006	0.07976	0.76076	-1.50927	-1.50402	0.24671	-1.9112	-0.30407	-0.33079	-0.33468	-0.38479	-0.36596	-0.40509	-0.32672	-0.38964	0.511674	1	0.140168	0.0317321	0.0696305	0.163877	0.0419601	0.106898	0.07603	0.03875	0.10441
NM_016135.1	IOH26043	ets variant gene 7 (TEL2 oncogene) (ETV7)	3	18	7	24928.5	0	0	1	1	0	1	0	0	112	551.5	474.5	839	1523	1529	600	935.5	-17.4799	0.4886	0.54521	0.86221	0.48053	0.59506	0.22901	0.01653	-0.1653	-0.03001	-0.23355	-0.20932	-0.24384	-0.31432	-0.26369	-0.32982	0.0653453	0.036746	0.0113658	0.0020354	0.0035048	0.0075873	0.0035739	0.0136127	0.07576	0.02436	0.0909
NM_182494.1	IOH26292	family with sequence similarity 26, member A (FAM26A)	3	18	9	5964.72	0	0	0	1	0	0	0	0	36	322	139	233.5	401	456.5	153.5	366.5	-3.25832	-10.241	0.33474	0.8223	-0.65734	-0.76186	0.38393	-2.17956	-0.32632	-0.29602	-0.33779	-0.38306	-0.36722	-0.40109	-0.329	-0.3898	1	1	0.140168	0.0290887	0.0533955	0.106328	0.0470011	0.11844	0.43212	0.03074	0.01017
BC065533.1	IOH61590	Inositol hexakisphosphate kinase 2	3	18	11	24649.7	0	1	1	1	0	1	0	0	80	634	472.5	932.5	1654.5	2005.5	466	1111.5	-11.236	0.63941	0.79938	0.88293	0.42852	0.69725	0.3828	0.39434	-0.2331	0.06562	-0.23417	-0.1825	-0.22938	-0.27577	-0.28329	-0.31126	0.129709	0.0216145	0.0101008	0.001626	0.0030689	0.004319	0.0054084	0.0085213	0.03536	0.01784	0.00748
BC068547.1	IOH61662	Serine/threonine-protein kinase SRPK2	3	18	13	9380.23	0	0	0	1	1	1	1	1	173	571.5	776	1173.5	3598.5	4441	1477	2260.5	-2.13668	0.47896	0.46127	0.55534	0.79165	0.7212	0.93705	0.50227	-0.03607	-0.00682	-0.13986	-0.11334	-0.01562	-0.07876	-0.13543	-0.19015	0.0236177	0.0326117	0.004475	0.0012063	0.0005755	0.0009095	0.0004142	0.0021796	0.02452	0.03093	0.14215
BC067435.1	IOH62535	Cytochrome P450 2E1	3	18	15	2579.43	0	0	0	1	0	0	0	0	48.5	327	115.5	188	502.5	436	154	420.5	-6.22024	-5.34632	0.12877	0.65214	-1.48216	-3.0115	0.05479	-1.0659	-0.29983	-0.29023	-0.34509	-0.39611	-0.35606	-0.40274	-0.32892	-0.38411	1	0.822259	0.221893	0.0505149	0.0552105	0.333165	0.055561	0.0691662	0.97683	0.01297	0.03061
BC067811.1	IOH61678	Protein cereblon	3	18	17	17985.3	0	0	1	1	0	0	1	0	109	474.5	358	744	1074	1219	592	918.5	-21.2148	0.37678	0.67896	0.91901	0.49907	-0.1922	0.78387	0.02228	-0.17166	-0.11926	-0.26975	-0.23658	-0.29322	-0.3394	-0.26486	-0.33161	0.0640114	0.0671864	0.0185565	0.0025273	0.0066863	0.0168433	0.0027461	0.0140095	0.02595	0.01341	0.02765
BC044582.1	IOH62427	Ubiquitin-like protein 3	3	18	19	21182.4	0	0	1	1	1	0	0	0	48	347.5	277.5	572	970	1783	308.5	963	-4.51725	-3.53141	0.68541	0.91689	0.51841	0.45899	-0.01661	-0.07655	-0.30089	-0.26647	-0.29475	-0.28593	-0.30465	-0.29378	-0.30632	-0.32692	1	0.697751	0.0305796	0.0043246	0.0080042	0.0060377	0.015195	0.0135161	0.41248	0.07529	0.00255
BC073977.1	IOH61809	HLA class II histocompatibility antigen, DQ(5) alpha chain	3	18	21	10406.2	0	0	0	0	0	0	0	0	50.5	305.5	138	250	333.5	442.5	121	450.5	-3.96721	-20.2863	-0.06416	0.49877	-1.43204	-0.92646	-0.25522	-1.90972	-0.2956	-0.31515	-0.3381	-0.37833	-0.37465	-0.40221	-0.33375	-0.38094	0.457104	1	0.175656	0.0299319	0.0843587	0.118109	0.104175	0.0905354	0.12602	0.06249	0.13322
BC074501.1	IOH61735	Protein yippee-like 1	3	19	1	21134.4	0	0	1	1	0	0	0	0	115.5	528.5	434	790.5	1228.5	1133	652	857.5	-14.2613	0.31665	0.80616	0.9157	0.30862	0.31877	0.45551	0.07492	-0.15789	-0.05667	-0.24613	-0.22324	-0.27623	-0.34635	-0.25609	-0.33804	0.0640114	0.0458641	0.0119164	0.0022378	0.0056691	0.0150166	0.0026795	0.0153876	0.10408	0.04148	0
BC047486.1	IOH62402	JmjC domain-containing histone demethylation protein 1A	3	19	3	4347.05	0	0	0	1	0	0	0	0	45	271.5	140.5	288	509.5	628	135.5	291.5	-3.10293	-2.75224	-0.02788	0.69983	-0.34886	-0.39197	0.1002	-3.19996	-0.30725	-0.35456	-0.33732	-0.36743	-0.35529	-0.38721	-0.33163	-0.3977	0.483236	1	0.166358	0.019932	0.0339481	0.0569851	0.0690718	0.183395	0	0.08595	0.12582
NM_032730.3	IOH56958	Reticulon-4-interacting protein 1	3	19	5	11609.7	0	0	1	1	0	0	1	0	71	506	332.5	671.5	1053.5	1330	426	943	-7.26039	0.29207	0.56851	0.79274	0.32503	0.29966	0.65783	0.11251	-0.25216	-0.08274	-0.27767	-0.25738	-0.29547	-0.33042	-0.28914	-0.32903	0.171933	0.0542849	0.0226855	0.0033148	0.0074677	0.0112784	0.0056008	0.0128679	0.03984	0.03633	0.05742
NM_001001709.1	IOH58672	chromosome 9 open reading frame 170 (C9orf170), mRNA.	3	19	7	21484.4	0	1	0	1	1	1	1	1	595.5	1748.5	2009.5	4175	9328.5	9224.5	5323	5252.5	0.22772	0.7907	-1.6971	0.94799	0.94489	0.79163	0.87725	0.85972	0.85905	1.35745	0.24341	0.7479	0.61445	0.30821	0.42707	0.12525	0.0020292	0.0013704	0.0037906	7.7e-05	8.15e-05	0.0002075	3.3e-05	0.0003598	0.09143	0.04165	0.88146
NM_000314.3	IOH56926	Phosphatidylinositol-3,4,5-trisphosphate 3-phosphatase and dual-specificity protein phosphatase PTEN	3	19	9	15979.3	0	1	0	1	0	0	0	0	15	613.5	80	313.5	208	260.5	105.5	436.5	-1.63235	0.60786	-0.57278	0.71767	-6.21505	-3.8579	0.12757	-0.96976	-0.3708	0.04186	-0.35613	-0.36011	-0.38844	-0.41694	-0.33601	-0.38242	1	0.0243716	0.644209	0.0165372	0.233776	0.46553	0.108853	0.063924	0	0.01959	0.12374
NM_016433.3	IOH57161	Glycolipid transfer protein	3	19	11	26343.4	0	0	0	0	0	0	0	0	5	505.5	24	81	105.5	193	48.5	231	-1.39669	0.41086	-4.94289	-0.31894	-13.4235	-23.1263	-1.36661	-9.70316	-0.39199	-0.08333	-0.37352	-0.42682	-0.39971	-0.42239	-0.34435	-0.40408	1	0.0519746	1	0.657517	1	1	0.976733	1	0.28284	0.02098	0.11785
NM_002983.1	IOH29648	chemokine (C-C motif) ligand 3 (CCL3)	3	19	13	6777.06	0	0	0	1	0	0	0	0	41.5	299	100.5	147.5	331	354	109.5	247.5	-3.11148	-10.8218	0.03263	0.68686	-1.40654	-1.60774	0.40914	-4.25611	-0.31466	-0.32269	-0.34975	-0.40774	-0.37492	-0.40938	-0.33543	-0.40234	0.749999	1	0.303244	0.0839575	0.0843587	0.196075	0.088184	0.237999	0.11927	0.08041	0.02111
NM_080391.1	IOH29576	protein tyrosine phosphatase type IVA, member 2 (PTP4A2), transcript variant 1	3	19	15	18638	0	0	0	1	1	0	0	0	65.5	475.5	294.5	553.5	1194	1735	429	787.5	-5.82806	0.45847	0.49629	0.87939	0.57723	0.46664	-0.3243	0.09277	-0.26382	-0.1181	-0.28948	-0.29124	-0.28002	-0.29766	-0.2887	-0.34542	0.204942	0.0646325	0.0298881	0.0047115	0.0053095	0.0063355	0.0096776	0.0176288	0.03239	0.00446	0.06963
BC060852.1	IOH29264	CCR4-NOT transcription complex, subunit 7 (CNOT7)	3	19	17	27455.6	0	0	0	1	0	0	0	0	24	422.5	129	195.5	313	402	120	501	-2.11988	0.00655	0.1031	0.8534	-1.62493	-2.43533	0.40773	-3.53904	-0.35174	-0.17954	-0.3409	-0.39397	-0.3769	-0.40549	-0.3339	-0.37562	1	0.124076	0.182295	0.0417706	0.0945748	0.250165	0.074231	0.235651	0.17678	0.02176	0.06578
BC060768.1	IOH29221	zinc finger protein 449 (ZNF449)	3	19	19	8073.79	1	1	1	1	1	1	0	0	1114.5	2015.5	6098	7165	18611	16421.5	8870.5	10069.5	0.7476	0.81105	0.88265	0.97741	0.90146	0.61719	0.09903	-0.05509	1.95861	1.66694	1.51378	1.60584	1.63517	0.8904	0.94591	0.63301	0.0005059	0.0009792	5.91e-05	2.57e-05	2.1e-05	7.2e-05	1.81e-05	0.0001629	0.01079	0.03964	0.03456
NM_003650.2	IOH9888	cystatin F (leukocystatin) (CST7)	3	19	21	9183.34	0	0	0	1	0	0	0	0	55	358	187	314	474.5	694	139	649	-4.23599	-2.54211	0.37106	0.87518	-0.44307	-0.16569	0.39658	-0.40519	-0.28606	-0.25429	-0.32288	-0.35996	-0.35913	-0.38187	-0.33111	-0.36001	0.321763	0.520666	0.0775115	0.015208	0.0391062	0.0439527	0.0564531	0.0296279	0.05143	0.07506	0.05294
NM_152430.1	IOH12973	olfactory receptor, family 51, subfamily E, member 1 (OR51E1)	3	20	1	3700.31	0	0	0	1	0	0	0	0	48	317.5	88	182.5	314	345	95.5	188.5	-3.8478	-26.1395	-0.09311	0.60594	-2.00508	-2.19253	0.0771	-11.075	-0.30089	-0.30124	-0.35364	-0.3977	-0.37679	-0.41011	-0.33748	-0.40856	0.576633	1	0.414705	0.0552277	0.105117	0.248213	0.134364	0.551353	0.17678	0.06904	0.01607
NM_001769.2	IOH10491	CD9 molecule (CD9)	3	20	3	9452.51	0	0	0	0	0	0	0	0	38	362.5	104.5	161	213.5	244	137.5	204	-2.69967	-1.00677	0.1173	0.00051	-6.29613	-4.43397	-0.14553	-7.56381	-0.32208	-0.24908	-0.34851	-0.40387	-0.38784	-0.41828	-0.33133	-0.40692	0.805583	0.328625	0.2697	0.10468	0.247897	0.531665	0.0770302	0.380168	0.03722	0.01756	0.00677
BC014776.1	IOH10283	hypothetical LOC541471 (LOC541471)	3	20	5	9863.53	0	0	0	1	0	0	0	0	19.5	300.5	101.5	122	253	84	91	194.5	-2.55866	-7.7655	-0.04839	0.78047	-3.421	-15.7949	-0.95356	-8.8635	-0.36127	-0.32095	-0.34944	-0.41506	-0.38349	-0.43122	-0.33813	-0.40792	1	1	0.310702	0.121491	0.163291	1	0.271142	0.42147	1.05159	0.02118	0.04877
BC005198.1	IOH7244	chromosome 14 open reading frame 100 (C14orf100)	3	20	7	5164.79	0	0	0	1	0	0	0	0	51.5	341.5	106	178	435	469.5	155	331.5	-4.52188	-1.86149	-0.71936	0.75369	-0.71338	-0.76955	0.00395	-2.09741	-0.29347	-0.27342	-0.34805	-0.39899	-0.36348	-0.40003	-0.32877	-0.39348	0.576633	0.493424	0.426668	0.0538161	0.048713	0.102618	0.0564531	0.122705	0.26087	0.00207	0.26683
BC019302.1	IOH13198	LAS1-like (S. cerevisiae) (LAS1L)	3	20	9	5837.96	0	0	0	1	0	0	0	0	52	335	145	314	382.5	440	198.5	387	-4.17218	-4.05842	0.14613	0.76592	-1.57862	-1.18826	-0.11301	-1.40185	-0.29241	-0.28095	-0.33593	-0.35996	-0.36926	-0.40241	-0.32241	-0.38764	0.433036	0.743919	0.142498	0.0160754	0.0772296	0.131963	0.0376887	0.0852293	0.13598	0.03377	0.07803
BC018090.1	IOH11156	zinc finger protein 641 (ZNF641)	3	20	11	3064.89	0	0	1	1	1	1	0	1	222	551	1116.5	1093	3230	3153.5	1098.5	1969.5	-0.92456	-0.33809	0.87005	0.88654	0.74256	0.80547	0.26822	0.55519	0.06775	-0.03059	-0.03406	-0.13644	-0.05615	-0.18291	-0.19078	-0.22082	0.0139942	0.0533426	0.0017645	0.0011767	0.0007277	0.0017093	0.0010546	0.0027598	0.02548	0.14373	0.01837
BC029662.1	IOH22367	chromosome 20 open reading frame 142 (C20orf142)	3	20	13	7594.8	0	0	0	1	0	0	0	0	41.5	319	89.5	164.5	256	310	124	258.5	-2.88897	-16.3142	-0.20409	0.79887	-2.71212	-2.91617	-0.3678	-4.30396	-0.31466	-0.2995	-0.35317	-0.40286	-0.38316	-0.41294	-0.33331	-0.40118	0.613853	1	0.426668	0.0623225	0.139447	0.342409	0.106475	0.247753	0.01704	0.0399	0.0553
NM_015937.1	IOH10124	phosphatidylinositol glycan anchor biosynthesis, class T (PIGT)	3	20	15	2343.71	0	0	0	1	0	0	0	0	56	346	190	308	575	546.5	269	484	-4.55733	-1.41972	0.17086	0.80309	-1.05019	-0.53986	0.30745	-1.04854	-0.28394	-0.2682	-0.32194	-0.36169	-0.34808	-0.3938	-0.3121	-0.37741	0.337091	0.433989	0.0835169	0.0164199	0.03802	0.0751625	0.0165386	0.0580974	0.10102	0	0.11909
BC060793.1	IOH29233	potassium channel, subfamily K, member 5 (KCNK5)	3	20	17	8656.35	0	0	1	1	1	0	1	0	139	451	532.5	773	1591.5	1520.5	545.5	1101	-4.57246	0.22558	0.57127	0.82283	0.59231	0.46214	0.83215	0.33714	-0.1081	-0.14649	-0.21552	-0.22826	-0.23632	-0.31501	-0.27166	-0.31237	0.0368479	0.0872119	0.0089239	0.0024515	0.0030649	0.0081454	0.0031547	0.0088852	0.01017	0.01881	0.08897
BC002963.1	IOH4927	immunoglobulin heavy constant mu (IGHM)	3	20	19	5782.4	0	0	0	1	0	0	1	0	65	319.5	165	214.5	402.5	393	167	370.5	-6.79685	-12.02	0.4454	0.80631	-1.81451	-1.69141	0.52845	-3.45039	-0.26487	-0.29892	-0.32971	-0.38852	-0.36706	-0.40622	-0.32702	-0.38938	0.294085	1	0.0951984	0.0351149	0.0804029	0.183125	0.037201	0.206116	0.21757	0.01549	0.00857
NM_004721.3	IOH45191	mitogen-activated protein kinase kinase kinase 13 (MAP3K13)	3	20	21	11767.1	0	1	1	1	1	1	1	0	237.5	495	788	1266.5	1895.5	2456.5	887.5	1281	-0.81662	0.50459	0.66556	0.90381	0.52463	0.65549	0.62758	0.25231	0.10059	-0.09549	-0.13613	-0.08665	-0.20288	-0.23929	-0.22164	-0.2934	0.0125123	0.0542849	0.0039057	0.0008663	0.0022642	0.0029781	0.0013292	0.0070342	0.04466	0.00571	0.07538
NM_138468.3	IOH40023	islet cell autoantigen 1,69kDa-like (ICA1L), transcript variant 1	3	21	1	7198.88	0	0	1	1	1	0	1	0	100.5	404.5	259.5	469	960	798.5	561	669	-129.654	-0.55401	0.629	0.76184	0.5177	-0.42127	0.76413	-0.41616	-0.18967	-0.20039	-0.30034	-0.31549	-0.30575	-0.37342	-0.2694	-0.35791	0.0794829	0.181342	0.0358696	0.0070204	0.0081605	0.0391742	0.0030843	0.0284191	0.04925	0.05069	0.01362
NM_133496.3	IOH39796	Zinc transporter 7	3	21	3	7028.97	0	0	0	1	0	0	1	0	42.5	303	131.5	294	409.5	357.5	218	317.5	-3.10915	-9.9525	0.27683	0.95417	-0.62717	-1.74978	0.56195	-2.45478	-0.31255	-0.31805	-0.34012	-0.3657	-0.36628	-0.40909	-0.31956	-0.39496	0.654796	1	0.160563	0.0167756	0.051389	0.204515	0.0218421	0.141208	0.08319	0.01867	0.01613
NM_012232.2	IOH39825	polymerase I and transcript release factor (PTRF)	3	21	5	20548	0	1	1	1	1	1	1	1	383.5	1118.5	2054.5	2584	7538	7724	2673.5	3964	-0.1237	0.8955	0.7658	0.88633	0.75371	0.75405	0.597	0.65342	0.4099	0.62721	0.25739	0.29139	0.41757	0.18682	0.03957	-0.01058	0.0049516	0.0038644	0.00055	0.0002077	0.0001362	0.0003004	0.0001502	0.0006878	0.08666	0.00063	0.06436
NM_152688.1	IOH22222	KH domain containing, RNA binding, signal transduction associated 2 (KHDRBS2)	3	21	7	9389.93	0	0	1	1	1	1	1	1	105	391	1476.5	3302.5	7670.5	12210.5	1130	3886.5	-37.3398	-0.73913	0.91059	0.95031	0.94063	0.88604	0.66077	0.71923	-0.18013	-0.21604	0.0778	0.49755	0.43214	0.54975	-0.18617	-0.01875	0.0742994	0.222114	0.0009911	0.0001231	0.0001204	0.0001136	0.0008085	0.0006926	0.06734	0.04702	0.01101
NM_181481.2	IOH42514	Uncharacterized protein C18orf1	3	21	9	8169.26	0	0	0	1	0	0	0	0	47	299	147	248	477	523	170	396.5	-3.34372	-8.22095	0.21983	0.89353	-0.24175	-0.73854	0.1474	-1.35483	-0.30301	-0.32268	-0.33531	-0.3789	-0.35886	-0.3957	-0.32658	-0.38663	0.457104	1	0.133512	0.0247044	0.0361428	0.0870917	0.0437509	0.0817878	0.03009	0.04257	0.05772
NM_021244.2	IOH41163	Ras-related GTP-binding protein D	3	21	11	29035	0	0	1	1	1	1	1	0	125	657.5	554.5	872	1371	1544.5	640	1061.5	-7.37747	0.49814	0.79065	0.8821	0.62127	0.57087	0.58587	0.35241	-0.13776	0.09286	-0.20869	-0.19986	-0.26056	-0.31307	-0.25784	-0.31654	0.0456112	0.0204633	0.007383	0.0018638	0.004016	0.0075254	0.0025974	0.0094203	0	0.04624	0.01913
NM_173084.1	IOH43187	Tripartite motif-containing protein 59	3	21	13	1566.43	0	0	0	1	0	0	0	0	11	312.5	69.5	97.5	146.5	165	107	159	-1.51229	-421.971	-0.66995	0.79093	-55.4774	-19.2334	0.24636	-27.0251	-0.37928	-0.30704	-0.35938	-0.42208	-0.39521	-0.42466	-0.3358	-0.41167	1	1	0.872602	0.200852	0.567824	1	0.0997922	0.904863	0	0.1154	0.09157
NM_001007529.1	IOH43417	cDNA FLJ40194 fis, clone TESTI2019481FLJ40194 protein ; [Source:UniProtKB/TrEMBL;Acc:Q8N7Z3]	3	21	15	4904.26	0	0	0	1	0	0	0	0	53	311.5	128.5	157	346	224.5	116	224.5	-4.19252	-198.503	0.29414	0.74764	-1.94633	-6.5173	0.30842	-5.53782	-0.29029	-0.3082	-0.34106	-0.40501	-0.37327	-0.41985	-0.33448	-0.40477	0.390271	1	0.166358	0.0708776	0.095981	0.855663	0.0831252	0.296712	0.10673	0.02951	0.0055
NM_001490.3	IOH42122	Beta-1,3-galactosyl-O-glycosyl-glycoprotein beta-1,6-N-acetylglucosaminyltransferase	3	21	17	2835.64	0	0	0	0	0	0	0	0	32.5	288	46.5	113	255.5	299.5	102.5	266.5	-3.38567	-2.94501	-6.84906	0.25944	-3.08387	-2.92121	0.01167	-4.46747	-0.33372	-0.33543	-0.36653	-0.41764	-0.38321	-0.41378	-0.33646	-0.40034	1	1	1	0.195952	0.151365	0.345576	0.122025	0.266328	0.71799	0.01473	1.53587
NM_175634.1	IOH42249	Protein CBFA2T1	3	21	19	22808.7	0	0	0	1	0	0	0	0	34	428	176.5	609	654	1070.5	179	348.5	-3.52013	-0.00121	0.16736	0.94999	0.02786	0.25264	0.19194	-5.13537	-0.33055	-0.17316	-0.32614	-0.27531	-0.3394	-0.35141	-0.32527	-0.3917	1	0.117732	0.0964996	0.003744	0.0196329	0.0171564	0.0386932	0.543103	0.70711	0.02643	0.10817
XM_290842.3	IOH42563	Leucine-rich repeat and fibronectin type III domain-containing protein 1	3	21	21	1443.44	0	0	0	0	0	0	0	0	21	281	107.5	110.5	260	244.5	117.5	242	-2.05403	-2.46555	-0.11354	0.42034	-4.52471	-4.30886	-0.00769	-4.9947	-0.3581	-0.34354	-0.34758	-0.41835	-0.38272	-0.41824	-0.33426	-0.40292	1	1	0.289114	0.186676	0.218367	0.513868	0.0956804	0.283964	0.26937	0.0302	0.08551
NM_024787.2	IOH42086	RING finger protein 122	3	22	1	6211.77	0	0	0	1	0	0	0	0	42.5	302.5	79.5	125.5	208.5	218	111	205	-3.18464	-11.8225	-0.25431	0.80412	-6.88228	-6.09394	0.07188	-7.56266	-0.31255	-0.31862	-0.35628	-0.41405	-0.38838	-0.42038	-0.33521	-0.40682	0.699976	1	0.544227	0.112616	0.260136	0.71444	0.101948	0.384991	0.11646	0.04441	0.02668
BC050424.1	IOH26735	F-box protein 38 (FBXO38)	4	2	11	6668.11	0	0	1	1	0	0	1	0	127	333.5	190.5	337	413.5	647	245	513	-0.49788	-4.66065	0.66508	0.75029	-3.15604	-0.08831	0.63829	-0.22022	-0.13352	-0.28269	-0.32178	-0.35336	-0.36584	-0.38567	-0.31561	-0.37435	0.0464116	0.617434	0.0784665	0.0138504	0.076719	0.0529431	0.0168287	0.0458834	0.03341	0.00212	0.08537
BC042674.1	IOH27340	phospholipase B1 (PLB1)	4	2	13	13988.9	0	0	1	1	0	0	0	0	125	397	218.5	331.5	540	588.5	206.5	510.5	-0.40406	-0.86862	0.64943	0.79145	-2.84045	-0.47945	0.26692	-0.74363	-0.13776	-0.20909	-0.31309	-0.35494	-0.35194	-0.39041	-0.32125	-0.37462	0.0456112	0.184292	0.0589687	0.0140329	0.0638651	0.07484	0.0284852	0.0578131	0	0.0285	0.09385
NM_152332.2	IOH27272	tandem C2 domains, nuclear (TC2N)	4	2	15	12233.7	0	0	1	1	0	0	1	1	174.5	532	540.5	922	1653	3957	661	2429.5	-0.04741	0.21329	0.85212	0.84935	-0.27579	0.49233	0.68646	0.80414	-0.03288	-0.05261	-0.21303	-0.1855	-0.22955	-0.11791	-0.25477	-0.17233	0.0233261	0.0430362	0.0080352	0.0016858	0.0039918	0.0012942	0.0023191	0.0016988	0.02837	0.02924	0.04056
BC014413.1	IOH13994	serine/threonine kinase 10 (STK10)	4	2	17	10532.9	0	0	0	0	0	0	0	0	159.5	337.5	163	247	408	384	120.5	858	-2.40152	-4.13435	0.27238	-0.0409	-5.43541	-1.08647	0.41686	-2.50013	-0.06467	-0.27806	-0.33033	-0.37919	-0.36645	-0.40695	-0.33382	-0.33799	0.112657	0.582379	0.137895	0.0417706	0.211228	0.189434	0.074231	0.102082	0.67829	0.01048	0.20823
NM_012148.1	IOH39321	double homeobox, 3 (DUX3)	4	2	19	31566.6	1	0	0	0	1	1	1	1	926	2182	9307.5	10681.5	22409	29790	11038.5	12805.5	0.67957	0.40137	0.10811	0.37772	0.93996	0.84724	0.98766	0.94528	1.55925	1.85993	2.51103	2.61485	2.05279	1.97184	1.26299	0.92142	0.000781	0.000992	3.86e-05	1.57e-05	1.42e-05	1.96e-05	7.3e-06	5.97e-05	0.05193	0.15166	0.29667
NM_144980.1	IOH12741	chromosome 6 open reading frame 118 (C6orf118)	4	2	21	11129.9	0	0	1	0	0	0	0	0	125	331	242.5	368.5	259	367.5	126.5	371	-0.56766	-7.33009	0.77391	0.0442	-7.26687	-1.53406	-0.2093	-1.88859	-0.13776	-0.28559	-0.30563	-0.34432	-0.38283	-0.40829	-0.33294	-0.38932	0.0489432	0.913658	0.0442497	0.0171429	0.135786	0.246283	0.0956804	0.144508	0.04525	0.04273	0.0554
NM_199191.1	IOH3115	brain and reproductive organ-expressed (TNFRSF1A modulator) (BRE), transcript variant 3	4	3	1	26999.8	0	1	1	1	0	0	1	0	159.5	600	321	586	757	919	464	747	-0.28383	0.50077	0.85009	0.95193	-0.17519	0.42698	0.86551	-0.03559	-0.06466	0.02621	-0.28124	-0.28192	-0.32807	-0.36367	-0.28358	-0.34969	0.0299622	0.0257173	0.0236119	0.0040257	0.0138419	0.0222204	0.0042829	0.0226459	0.0665	0.00943	0.03525
NM_002135.3	IOH10133	nuclear receptor subfamily 4, group A, member 1 (NR4A1), transcript variant 1	4	3	3	31611.7	0	1	1	1	1	1	1	0	311.5	1235.5	1274	3322	4566	6984.5	1732	4348	0.34467	0.84608	0.79553	0.97495	0.79811	0.91036	0.80463	-0.07475	0.25737	0.76282	0.01487	0.50314	0.09076	0.127	-0.09813	0.0299	0.0071591	0.0030065	0.0014451	0.0001201	0.0003502	0.0003425	0.0003216	0.0008659	0.04767	0.00401	0.06438
BC030805.1	IOH23050	syndecan 4 (SDC4)	4	3	5	26712.3	0	0	1	1	0	0	1	0	142.5	593	167.5	303	386.5	490	299	369	-0.84879	0.44332	0.82605	0.73608	-2.07142	-0.25694	0.77611	-1.07803	-0.10069	0.0181	-0.32893	-0.36312	-0.36882	-0.39838	-0.30772	-0.38953	0.0464116	0.0273475	0.0951984	0.0173946	0.0561529	0.0912707	0.0106412	0.103424	0.1836	0.01669	0.02955
BC001648.1	IOH3702	WD repeat domain 18 (WDR18)	4	3	7	26868.2	0	0	1	1	0	0	0	0	87.5	433.5	126	272	226.5	280.5	160	319.5	-1.48721	-0.33092	0.71426	0.8164	-14.5835	-2.1887	0.44202	-1.32737	-0.2172	-0.16678	-0.34183	-0.37201	-0.38641	-0.41532	-0.32804	-0.39475	0.112657	0.110464	0.189317	0.0209023	0.202241	0.428067	0.0425446	0.133932	0.07273	0.02773	0.05612
BC022363.1	IOH23061	vacuolar protein sorting 37 homolog A (S. cerevisiae) (VPS37A)	4	3	9	31540.4	0	0	1	1	0	0	0	0	147.5	409	107	180	193.5	211	142.5	198.5	-0.80918	-0.46827	0.86825	0.74449	-70.6014	-3.75012	0.32612	-4.62981	-0.09008	-0.19518	-0.34773	-0.39841	-0.39004	-0.42094	-0.3306	-0.40751	0.0433306	0.144425	0.252178	0.0517979	0.273305	0.843373	0.0564531	0.415949	0.18696	0.01383	0
NM_032735.1	IOH6549	bestrophin 3 (BEST3), transcript variant 1	4	3	11	17819.2	0	0	1	1	0	1	1	0	163	476	374.5	504.5	974.5	1350.5	551	816.5	-0.0875	0.15214	0.83164	0.87203	0.10283	0.52848	0.72419	0.25339	-0.05725	-0.11752	-0.26461	-0.3053	-0.30416	-0.32876	-0.27086	-0.34236	0.0265076	0.0652572	0.0172946	0.0056825	0.0082673	0.0102622	0.0032648	0.0170247	0.01735	0.00891	0.04343
NM_004547.2	IOH3212	NADH dehydrogenase (ubiquinone) 1 beta subcomplex, 4, 15kDa (NDUFB4), nuclear gene encoding mitochondrial protein	4	3	13	25314.3	0	0	0	1	0	1	1	0	183	479	594.5	698.5	1327.5	1616	386	1017.5	-0.29403	0.21764	0.38386	0.93833	0.22776	0.50884	0.71614	0.29294	-0.01488	-0.11404	-0.19626	-0.24964	-0.26534	-0.30728	-0.29499	-0.32117	0.0242176	0.0622215	0.0084621	0.0028345	0.0046102	0.0073443	0.0066257	0.0112287	0.11592	0.00295	0.19625
BC006839.1	IOH3171	GATA binding protein 3 (GATA3)	4	3	15	9890.5	0	0	1	0	0	0	0	0	115	362	240.5	183.5	461	722.5	173.5	597.5	-0.87068	-3.37915	0.89783	-2.78606	-2.55639	0.12403	-0.0498	-1.26964	-0.15894	-0.24966	-0.30625	-0.39741	-0.36062	-0.37956	-0.32607	-0.36545	0.062718	0.520666	0.0422774	1	0.059823	0.0395419	0.0476945	0.0601477	0.08608	0.08985	0.0147
NM_004060.2	IOH4393	cyclin G1 (CCNG1), transcript variant 1	4	3	17	31591.3	0	1	0	1	0	1	1	1	315	1439.5	3214.5	5439.5	13357	17381.5	6810	9772.5	-4.08895	0.82504	0.04087	0.81493	0.14308	0.8479	0.82074	0.6859	0.26478	0.99928	0.61782	1.11073	1.05743	0.96806	0.64455	0.6017	1	0.0020961	0.0003394	4.83e-05	5.99e-05	5.75e-05	2.07e-05	0.0001159	1.42768	0.01621	0.31786
NM_003021.2	IOH3498	small glutamine-rich tetratricopeptide repeat (TPR)-containing, alpha (SGTA)	4	3	19	27510.1	0	0	1	0	0	0	0	0	187	246	94.5	90.5	202.5	199.5	210	65.5	-0.56999	-3.53515	0.68496	-0.72325	-77.1181	-4.80797	0.24854	-9.70499	-0.00641	-0.38411	-0.35162	-0.42409	-0.38905	-0.42187	-0.32073	-0.42152	0.0268611	1	0.371552	0.657517	1	1	0.0278489	1	0.20419	0.2242	0.05238
BC036870.1	IOH25926	Uncharacterized protein C4orf37	4	3	21	4.85	0	1	0	0	0	0	0	0	132	-10	-5.5	0	2	-1	-1.5	0	-6.13886	0.52288	-0.56257	-3.75328	-2.35241	-3.44491	-11.336	-2.65689	-0.12293	-0.68084	-0.38269	-0.45006	-0.41109	-0.43809	-0.35167	-0.42843	1	1	1	1	1	1	1	1	1.62849	-0.84853	-0.12856
BC039856.1	IOH26187	Rac/Cdc42 guanine nucleotide exchange factor (GEF) 6 (ARHGEF6)	4	4	1	0	0	0	0	0	0	0	0	0	231	9	0	2	152	73.5	2	216	0.04257	0.50689	-4.8294	-14.3411	-25.4093	-25.224	-41.747	-12.8764	0.08682	-0.65882	-0.38098	-0.44949	-0.3946	-0.43207	-0.35115	-0.40566	0.0139942	1	1	1	1	1	1	1	0.07959	0.78567	1
BC035230.1	IOH27646	Probable palmitoyltransferase ZDHHC23	4	4	3	13004.5	0	0	1	1	0	0	1	0	196	481	510.5	599	1266	693	581	1296.5	-0.00352	0.22682	0.88527	0.91019	0.41732	-4.83631	0.80462	0.47859	0.01266	-0.11172	-0.22236	-0.27819	-0.2721	-0.38195	-0.26647	-0.29177	0.0188819	0.0610663	0.008887	0.0039283	0.0046252	1	0.0028252	0.0065769	0.05051	0.00294	0.02909
BC032698.1	IOH27591	ephrin-A1 (EFNA1)	4	4	5	18262.6	0	0	1	1	0	1	0	0	269.5	662	903.5	1020	2258	3018.5	826	1378.5	0.33634	0.23872	0.78913	0.85135	0.44851	0.83637	0.10984	0.42156	0.16839	0.09807	-0.10025	-0.15739	-0.16303	-0.19383	-0.23064	-0.28312	0.0093188	0.0212591	0.0029079	0.0013728	0.0015852	0.0018632	0.0020391	0.0060175	0.02361	0.0705	0.06496
BC047720.1	IOH26648	lipoxygenase homology domains 1 (LOXHD1)	4	4	7	5239.23	0	0	1	1	0	0	1	0	140	405	329.5	605.5	829.5	1316.5	459.5	875	-0.47681	-0.4406	0.86054	0.85119	-0.09238	0.39259	0.85024	-0.04546	-0.10598	-0.19982	-0.2786	-0.27632	-0.3201	-0.33151	-0.28424	-0.33619	0.0398925	0.148659	0.0222426	0.0039558	0.0116202	0.0114881	0.0043984	0.0172533	0.07071	0.00698	0.03219
NM_030772.1	IOH26484	gap junction protein, alpha 10, 59kDa (GJA10)	4	4	9	6394.63	0	0	0	1	0	0	1	0	111.5	452.5	290	692.5	1124.5	1172	417	997.5	-3.45863	-0.24241	-1.81133	0.83302	0.03384	-0.31244	0.78869	-0.08564	-0.16636	-0.14476	-0.29087	-0.25136	-0.28767	-0.3432	-0.29046	-0.32328	0.353541	0.0912341	0.2697	0.0030372	0.0066863	0.0205991	0.0054896	0.0139422	0.76735	0.03594	0.90705
BC048299.1	IOH26615	spermatogenesis associated, serine-rich 2 (SPATS2)	4	4	11	30901.1	0	1	1	0	1	1	1	1	784	2696.5	10442	14372.5	38097	62629.5	16691.5	27876	0.45305	0.63804	0.73897	0.39702	0.93112	0.92323	0.88989	0.79088	1.25841	2.45629	2.86354	3.67394	3.77786	4.62838	2.08976	2.51002	0.0012049	0.000551	2.17e-05	8.6e-06	5e-06	4.3e-06	3.3e-06	1.36e-05	0.11545	0.09099	0.08654
NM_002269.1	IOH26522	karyopherin alpha 5 (importin alpha 6) (KPNA5)	4	4	13	8988.08	0	0	1	1	0	1	1	0	209.5	505	1289	2520	3804.5	12579	841	1973.5	0.10226	0.1695	0.87058	0.91468	0.22291	0.90856	0.71331	0.34632	0.04127	-0.08391	0.01954	0.27302	0.00703	0.57957	-0.22844	-0.2204	0.0160816	0.0524247	0.0013599	0.0002152	0.0006609	0.0001063	0.0014182	0.0031589	0.03713	0.0224	0.0395
BC007382.1	IOH7027	RAB7B, member RAS oncogene family (RAB7B)	4	4	15	17132	0	0	1	1	0	0	0	0	100	332	182	237	380	1855	139.5	1201	-1.06541	-5.3548	0.87611	0.89811	-3.11943	-1.60692	-0.06267	-1.82933	-0.19072	-0.28443	-0.32443	-0.38206	-0.36953	-0.28796	-0.33104	-0.30184	0.0813317	0.676263	0.0775115	0.0267624	0.0762134	0.0238086	0.0728883	0.0332561	0.05657	0.00852	0.01554
NM_017871.3	IOH7042	cleavage and polyadenylation specific factor 3-like (CPSF3L)	4	4	17	3669.56	0	0	0	0	0	0	0	0	232	319.5	186	270.5	337.5	383.5	152	370	-2.12718	-16.9019	0.15421	0.26592	-4.16907	-1.17424	0.24075	-1.4934	0.08893	-0.29892	-0.32319	-0.37245	-0.37421	-0.40699	-0.32921	-0.38943	0.0590645	1	0.11112	0.0285463	0.100393	0.197444	0.0521962	0.121834	0.73759	0.0332	0.25091
NM_000310.2	IOH7465	palmitoyl-protein thioesterase 1 (ceroid-lipofuscinosis, neuronal 1, infantile) (PPT1)	4	4	19	11964.5	0	0	1	1	0	0	0	0	129.5	311	165	238	278	331.5	173.5	333.5	-0.87486	-349.589	0.73082	0.86226	-7.72134	-1.03608	0.42396	-2.02809	-0.12822	-0.30878	-0.32971	-0.38177	-0.38075	-0.41119	-0.32607	-0.39327	0.0536476	1	0.103424	0.0270069	0.176682	0.22478	0.0367228	0.16838	0.14743	0.01364	0.06
NM_004548.1	IOH5864	NADH dehydrogenase (ubiquinone) 1 beta subcomplex, 10, 22kDa (NDUFB10)	4	4	21	6725.82	0	0	1	1	0	0	0	0	138.5	327.5	284	438	512.5	691.5	251.5	469.5	-1.09282	-8.17661	0.55702	0.83775	-1.70605	0.04145	0.00663	-0.52353	-0.10916	-0.28965	-0.29274	-0.32439	-0.35496	-0.38207	-0.31466	-0.37894	0.0546697	0.913658	0.0355736	0.0077212	0.0404333	0.0443898	0.0225087	0.059551	0.23996	0.02807	0.12947
NM_144638.1	IOH10667	transmembrane protein 42 (TMEM42)	4	5	1	26254.4	0	0	1	1	0	0	1	0	202.5	529	397	538	963	960	502.5	944.5	-0.09628	0.26077	0.78184	0.741	-0.1476	-0.08687	0.76114	0.33324	0.02644	-0.05608	-0.25762	-0.29568	-0.30542	-0.36035	-0.27795	-0.32886	0.0186733	0.0430362	0.0157162	0.0053207	0.009352	0.0262276	0.0038476	0.0126332	0.0873	0.02139	0.06056
NM_022060.2	IOH11269	abhydrolase domain containing 4 (ABHD4)	4	5	3	5825.56	0	0	0	1	0	0	1	0	130	509.5	194.5	275	413.5	487	229	454	-0.41754	-0.05701	0.35952	0.9124	-1.7644	-0.26683	0.66905	-0.41016	-0.12717	-0.07869	-0.32054	-0.37116	-0.36584	-0.39862	-0.31795	-0.38058	0.0433306	0.0557458	0.0890711	0.019472	0.0492312	0.0925832	0.0189147	0.0598482	0.02176	0.05413	0.18541
NM_152277.1	IOH11072	ubiquitin domain containing 2 (UBTD2)	4	5	5	27315.9	0	0	1	1	0	0	1	0	107.5	392.5	147.5	195	255.5	378	170.5	370.5	-1.74674	-0.73818	0.65338	0.69789	-8.06675	-0.71169	0.5913	-1.02332	-0.17483	-0.21431	-0.33515	-0.39411	-0.38321	-0.40743	-0.3265	-0.38937	0.103992	0.184292	0.137895	0.0447626	0.148588	0.164923	0.0348991	0.100765	0.28284	0.01261	0.0815
BC018302.1	IOH10233	TRM1 tRNA methyltransferase 1 homolog (S. cerevisiae) (TRMT1)	4	5	7	10791.3	0	0	0	1	0	0	1	0	121.5	416	366	467	856	1040	266.5	697	-0.51658	-0.45127	0.49319	0.9304	-0.61502	-0.17999	0.72427	-0.06649	-0.14517	-0.18706	-0.26726	-0.31606	-0.31718	-0.35388	-0.31247	-0.35496	0.0498332	0.134599	0.021672	0.0064682	0.0137644	0.0238086	0.0136798	0.0258707	0.01746	0.0204	0.15456
BC034036.1	IOH22229	ATP-sensitive inward rectifier potassium channel 10	4	5	9	16751.2	0	0	1	1	0	0	0	1	160.5	492.5	580.5	759.5	2206	3218.5	740	2136.5	-0.33555	-0.52898	0.84029	0.88153	-0.00229	0.36166	0.363	0.77148	-0.06254	-0.09839	-0.20061	-0.23213	-0.16874	-0.17765	-0.24322	-0.20322	0.0303873	0.0766211	0.0069828	0.0024583	0.0020646	0.002077	0.0021964	0.0022132	0.08371	0.10194	0.04507
BC032587.1	IOH21953	tubby like protein 3 (TULP3)	4	5	11	25045	0	1	1	0	0	1	1	0	262	805	1135.5	1940	3534.5	10344	1059.5	3618	0.02487	0.72493	0.86239	0.44643	0.3034	0.56496	0.77062	0.34374	0.15249	0.26383	-0.02816	0.1066	-0.02266	0.39877	-0.19649	-0.04705	0.0113514	0.0097219	0.0017645	0.0004629	0.0007296	0.0001861	0.0008707	0.0009799	0.11335	0.00351	0.04172
BC033882.1	IOH22100	chromosome 17 open reading frame 83 (C17orf83)	4	5	13	7570.53	0	0	0	1	0	0	1	1	125	398.5	344.5	524.5	970.5	1916	465.5	1711	-0.69035	-0.523	0.47986	0.93402	-0.73336	-0.23474	0.63185	0.67706	-0.13776	-0.20735	-0.27393	-0.29956	-0.3046	-0.28302	-0.28336	-0.24807	0.0516877	0.162541	0.0247662	0.0050917	0.0120511	0.0078863	0.0047742	0.0035458	0.0792	0.00532	0.15805
NM_173571.1	IOH22557	cancer/testis CT47 family, member 11 (CT47.11)	4	5	15	31570.9	0	0	1	1	0	0	0	0	138.5	472.5	263	313.5	704	899	432	755.5	-0.29667	-0.03652	0.63592	0.79303	-0.70378	-0.07417	0.43977	0.24848	-0.10916	-0.12158	-0.29926	-0.36011	-0.3339	-0.36528	-0.28826	-0.34879	0.0374282	0.072035	0.0400799	0.0157417	0.0189289	0.029348	0.006113	0.0195913	0.01532	0.02843	0.10217
BC009553.2	IOH9938	golgi associated PDZ and coiled-coil motif containing (GOPC)	4	5	17	8.24	0	1	0	0	0	0	0	0	1	-3.5	-2	2	2.5	-5	167.5	3.5	-6.39745	0.53327	-1.73031	-10.3005	-2.41977	-3.16944	-3.49986	-2.78535	-0.40046	-0.67332	-0.3816	-0.44949	-0.41104	-0.43842	-0.32695	-0.42806	1	1	1	1	1	1	1	1	1.41421	-1.81827	-0.70711
BC002670.2	IOH5294	SERTA domain containing 1 (SERTAD1)	4	5	19	26993.4	0	0	1	1	0	0	1	1	190.5	477.5	430	566	1254	2049.5	630	1148.5	-0.57512	-0.53929	0.77881	0.89736	0.17269	0.46886	0.58293	0.55617	0.00101	-0.11578	-0.24737	-0.28765	-0.27343	-0.27222	-0.2593	-0.30737	0.026161	0.0852998	0.0133452	0.0044371	0.0052182	0.0047344	0.0026888	0.0079723	0.21158	0.09033	0.06249
BC012379.2	IOH10443	chromosome 8 open reading frame 76 (C8orf76)	4	5	21	9408.27	0	0	1	1	0	0	0	0	119	349	253.5	346.5	388	468	207.5	605	-0.83753	-2.98342	0.71574	0.85015	-2.05919	-0.79004	0.45755	-1.02041	-0.15047	-0.26472	-0.30222	-0.35064	-0.36865	-0.40015	-0.3211	-0.36465	0.0590645	0.468266	0.0415253	0.0124329	0.0558361	0.124748	0.0255056	0.0515703	0.09507	0.02431	0.07531
BC018950.2	IOH14350	TNF receptor-associated protein 1 (TRAP1)	4	6	1	22974.3	0	0	1	1	1	1	0	0	137.5	1110.5	589.5	1831	2345.5	3733	779	1833	-0.34432	-0.65247	0.95153	0.85928	0.70942	0.8224	-0.10819	-0.12948	-0.11128	0.61794	-0.19781	0.07532	-0.15341	-0.13603	-0.23751	-0.23521	0.0386309	0.0088453	0.006407	0.0004202	0.0013114	0.0012342	0.0026153	0.0046763	0.02571	0.35849	0.0084
BC006005.1	IOH7509	unconventional SNARE in the ER 1 homolog (S. cerevisiae) (USE1)	4	6	3	31430.4	0	0	1	1	0	1	0	0	124.5	1362	303.5	626	919.5	1321	224	732	-0.5547	-1.80874	0.84841	0.83222	0.02412	0.51878	0.31545	0.20925	-0.13881	0.90945	-0.28668	-0.27044	-0.31021	-0.33115	-0.31869	-0.35127	0.0489432	0.015156	0.026568	0.0037313	0.0093954	0.0107523	0.0236897	0.0210668	0.03976	0.69153	0.03495
NM_000732.3	IOH40817	CD3d molecule, delta (CD3-TCR complex) (CD3D), transcript variant 1	4	6	5	12154.4	0	0	1	1	0	0	0	0	168	449.5	209	238.5	512	564	196	508	-1.14915	0.0362	0.70575	0.58201	-1.58699	-0.36875	0.26	-0.65107	-0.04665	-0.14824	-0.31604	-0.38162	-0.35501	-0.39238	-0.32278	-0.37488	0.0433306	0.0843673	0.0629246	0.0311144	0.038739	0.0761423	0.0316368	0.05588	0.33672	0.00472	0.07443
BC039826.1	IOH26225	DEAD (Asp-Glu-Ala-Asp) box polypeptide 6 (DDX6)	4	6	7	14598.4	0	0	1	1	0	0	1	0	124	420.5	406.5	791	661.5	773	255.5	1009	-1.03717	-0.17952	0.68673	0.86201	-1.70574	-0.3406	0.59446	-0.15508	-0.13988	-0.18185	-0.25467	-0.22309	-0.33857	-0.37548	-0.31407	-0.32207	0.0614634	0.117732	0.0157162	0.0022855	0.0316762	0.0439527	0.0158455	0.0141457	0.17107	0.00168	0.09219
NM_002865.1	IOH5825	RAB2A, member RAS oncogene family (RAB2A)	4	6	9	30209.8	0	0	0	1	0	0	0	0	106.5	603.5	148	259	456.5	624.5	172	693.5	-0.78347	0.47052	0.43285	0.80703	-2.31076	0.08122	-0.32328	-0.82341	-0.17695	0.03027	-0.33499	-0.37575	-0.36112	-0.38749	-0.32628	-0.35533	0.0667213	0.0255624	0.155066	0.0232635	0.0549016	0.0521864	0.0573668	0.0377428	0.01992	0.01523	0.15289
BC065717.1	IOH40735	V-set domain containing T cell activation inhibitor 1 (VTCN1)	4	6	11	4021.62	0	0	0	0	0	0	0	0	78.5	395	79	196.5	439	510	166.5	535	-4.02791	-0.61129	-2.82595	0.44666	-3.54868	-0.22624	0.24322	-0.07387	-0.23628	-0.21141	-0.35644	-0.39368	-0.36305	-0.39675	-0.3271	-0.37204	0.483236	0.172904	1	0.0505149	0.0898888	0.0843348	0.0437509	0.0404173	0.60352	0.00716	1.14569
BC070203.1	IOH40798	collagen, type IV, alpha 6 (COL4A6)	4	6	13	28581.4	0	0	1	1	0	0	0	0	70.5	476	192.5	205	809.5	587	185.5	568	-3.12148	0.15214	0.91688	0.88188	-1.18692	0.00522	-0.02722	-0.02322	-0.25322	-0.11752	-0.32117	-0.39124	-0.3223	-0.39053	-0.32431	-0.36855	0.26983	0.0652572	0.0672924	0.0366212	0.0194371	0.0600964	0.0413875	0.0358728	0.27081	0.00891	0.00367
BC062353.1	IOH40673	chromosome 1 open reading frame 131 (C1orf131)	4	6	15	16027.8	0	1	1	1	1	1	1	1	229	685.5	1097	1584.5	2239	4722	816.5	1838.5	-0.13003	0.57501	0.94104	0.86821	0.64375	0.78049	0.67076	0.50478	0.08258	0.12532	-0.04012	0.00459	-0.16511	-0.05602	-0.23203	-0.23463	0.0154399	0.0165078	0.0018211	0.0005598	0.0014738	0.0007915	0.0015366	0.0033479	0.12969	0.01547	0.01547
NM_178817.3	IOH40717	melanocortin 2 receptor accessory protein (MRAP), transcript variant 1	4	6	17	8449.22	0	0	1	0	0	0	1	0	131.5	450	181	278.5	381.5	619	285.5	695	-2.1109	-0.00599	0.611	0.47286	-2.14952	-0.10635	0.7278	0.1584	-0.12399	-0.14765	-0.32474	-0.37015	-0.36937	-0.38794	-0.30969	-0.35517	0.106765	0.0852998	0.0902483	0.0238652	0.057778	0.0576312	0.0119296	0.0235764	0.50008	0.00943	0.10157
NM_006246.2	IOH29856	protein phosphatase 2, regulatory subunit B', epsilon isoform (PPP2R5E)	4	6	19	11814	0	0	1	1	1	1	1	0	116	442.5	726.5	1754.5	3387.5	20778	981	2126.5	-1.16442	-0.11144	0.86671	0.76466	0.80131	0.94236	0.80644	0.23548	-0.15682	-0.15635	-0.15524	0.05337	-0.03882	1.24282	-0.20797	-0.20427	0.0711204	0.0944362	0.0043591	0.0004799	0.0006235	3.85e-05	0.0009971	0.0028977	0.17068	0.01438	0.03796
NM_170678.1	IOH35216	integrin beta 1 binding protein 3 (ITGB1BP3)	4	6	21	6099.03	0	0	0	1	0	0	0	0	110.5	360	188	198	124	222.5	50.5	223	-1.55931	-2.18231	0.44087	0.81197	-9.35266	-3.48209	-1.43869	-3.76731	-0.16847	-0.25198	-0.32256	-0.39325	-0.39768	-0.42002	-0.34406	-0.40492	0.0916201	0.367283	0.091449	0.0408398	0.903382	0.7749	1	0.35305	0.24957	0.0275	0.15797
NM_005118.2	IOH35359	tumor necrosis factor (ligand) superfamily, member 15 (TNFSF15)	4	7	1	25170.2	0	0	1	1	0	0	1	0	105.5	649.5	209	360.5	463.5	440.5	198	399.5	-0.80464	-2.21176	0.83023	0.92746	-1.83172	-0.75332	0.55095	-0.58625	-0.17907	0.08359	-0.31603	-0.34662	-0.36035	-0.40237	-0.32249	-0.38632	0.0681412	0.113288	0.0589687	0.0110272	0.0460039	0.134249	0.0266387	0.0772217	0.02011	0.49318	0.03383
NM_002835.2	IOH28818	protein tyrosine phosphatase, non-receptor type 12 (PTPN12)	4	7	3	21398.7	0	0	1	1	0	0	0	0	101.5	1147.5	200	400.5	525	531.5	234	587.5	-1.00036	0.05934	0.6054	0.56018	-1.36339	-0.3387	0.49228	-0.27529	-0.18755	0.66083	-0.31883	-0.33515	-0.35359	-0.39502	-0.31722	-0.3665	0.0776963	0.0053212	0.0729883	0.010713	0.0348635	0.0828178	0.0198214	0.0377428	0.04877	0.19164	0.10607
NM_017437.1	IOH38302	cleavage and polyadenylation specific factor 2, 100kDa (CPSF2)	4	7	5	11698.6	0	0	1	1	0	0	0	0	94.5	482.5	219.5	248	573	500	123	627.5	-3.27705	-0.05026	0.53266	0.50262	-0.81973	-0.19277	0.30494	-1.08545	-0.20238	-0.10999	-0.31278	-0.3789	-0.34831	-0.39757	-0.33346	-0.36228	0.294085	0.0671864	0.0622381	0.0299319	0.0259774	0.0858938	0.0756112	0.0506287	0.59113	0.03664	0.13208
NM_007368.2	IOH25931	RAS p21 protein activator 3 (RASA3)	4	7	7	10506	0	1	1	1	0	1	1	1	510	1021.5	3155	3036	7052.5	9553	2087	5357	0.34607	0.68039	0.77082	0.95159	0.38656	0.92732	0.71371	0.72366	0.67791	0.51478	0.59934	0.42108	0.36418	0.33477	-0.04621	0.13626	0.002881	0.0052344	0.0002356	0.0001455	0.0001837	0.0001823	0.000232	0.0003741	0.11369	0.03253	0.07486
NM_015459.3	IOH37933	DKFZP564J0863 protein (DKFZP564J0863)	4	7	9	1720.16	0	0	0	0	0	0	0	0	74	335.5	49.5	136	242	230.5	64.5	266.5	-5.22121	-4.20598	-2.83563	0.27327	-11.0622	-3.12664	-1.92107	-3.49633	-0.24581	-0.28037	-0.3656	-0.41104	-0.3847	-0.41936	-0.34201	-0.40034	1	0.582379	1	0.123873	0.1898	0.677981	1	0.336552	0.82177	0.00211	1.07137
NM_018158.1	IOH38323	solute carrier family 4 (anion exchanger), member 1, adaptor protein (SLC4A1AP)	4	7	11	31534.6	0	1	1	1	1	1	1	1	225	850	1904	5125.5	9581	37675.5	1518.5	11511.5	-0.15221	0.73215	0.57745	0.78205	0.79614	0.8256	0.7505	0.64521	0.07411	0.31599	0.21063	1.02064	0.64222	2.60973	-0.12936	0.78501	0.0160816	0.0083348	0.0007183	5.53e-05	8.19e-05	1.24e-05	0.0004294	8.54e-05	0.13199	0.00666	0.13815
NM_198493.1	IOH43276	ankyrin repeat domain 45 (ANKRD45)	4	7	13	31444.4	0	0	0	1	0	0	0	0	58.5	443	88.5	136.5	256.5	214	91.5	193.5	-3.53819	-0.34758	-1.0548	0.58043	-10.0719	-4.32395	-0.68945	-5.06843	-0.27865	-0.15577	-0.35348	-0.41089	-0.38311	-0.4207	-0.33807	-0.40803	0.321763	0.102597	1	0.102827	0.211228	1	0.236785	0.450796	0.13296	0.03831	0.59924
XM_376522.1	IOH43713	PREDICTED: Homo sapiens similar to Heat shock protein 67B2 (LOC401270)	4	7	15	31472.1	0	0	1	0	0	0	0	0	131	442.5	238.5	403	383	354.5	207	471	-0.40462	-0.4331	0.66126	0.44062	-2.50037	-3.76437	0.13331	-0.48684	-0.12505	-0.15635	-0.30688	-0.33442	-0.3692	-0.40934	-0.32117	-0.37878	0.0426083	0.106421	0.0486321	0.0112885	0.063481	1	0.0305305	0.0583838	0.02159	0.04634	0.09191
NM_152340.1	IOH42183	hypothetical protein FLJ39075 (FLJ39075)	4	7	17	31491.9	0	0	0	1	0	1	1	1	189.5	895.5	575.5	1026.5	1143	2025.5	411	1271.5	0.04597	0.16182	-0.06016	0.69668	0.3381	0.723	0.81681	0.60356	-0.00111	0.36873	-0.20216	-0.15553	-0.28563	-0.27415	-0.29134	-0.2944	0.0195294	0.0094735	0.0118031	0.0014646	0.0057205	0.004288	0.0055727	0.0064484	0.02612	0.13503	0.3428
NM_013313.3	IOH43282	yippee-like 1 (Drosophila) (YPEL1)	4	7	19	31434.7	1	1	1	1	1	1	0	1	470.5	1341.5	2843	3708	12333.5	17721	1944.5	6080.5	0.63328	0.79606	0.62755	0.74732	0.87778	0.94922	-0.74873	0.85293	0.59423	0.8857	0.50239	0.6139	0.94488	0.99552	-0.06705	0.21252	0.002919	0.002516	0.0003123	0.0001076	4.78e-05	5.27e-05	0.0006688	0.0002737	0.01353	0.02056	0.12237
NM_016339.1	IOH42129	Rap guanine nucleotide exchange factor (GEF)-like 1 (RAPGEFL1)	4	7	21	11747.9	0	0	1	1	0	1	1	0	181.5	524	577.5	910.5	1699.5	2756	605.5	1508	-0.10757	-0.96931	0.95792	0.83574	-0.07556	0.68809	0.82314	-0.05162	-0.01805	-0.06188	-0.20154	-0.18881	-0.22444	-0.21507	-0.26289	-0.26947	0.022483	0.0782475	0.0066617	0.0017408	0.0034315	0.002389	0.0025797	0.0064484	0.05844	0.18622	0.00612
NM_144969.1	IOH43013	zinc finger, DHHC-type containing 15 (ZDHHC15)	4	8	1	13426.3	0	0	0	1	0	0	0	0	134	771.5	828	793.5	1247	1296	437.5	1093.5	-0.48014	-0.93817	-0.9793	0.57491	0.31903	0.34114	0.17813	0.25228	-0.11869	0.225	-0.12371	-0.22237	-0.27419	-0.33317	-0.28746	-0.31316	0.0426083	0.0265136	0.0112081	0.0026288	0.0049497	0.0121325	0.0068873	0.0100256	0.05277	0.33087	0.65074
NM_005737.3	IOH44753	ADP-ribosylation factor-like 4C (ARL4C)	4	8	3	31462.8	1	0	1	1	1	1	0	1	519	921.5	4440.5	5418.5	10424	16501.5	1096	7726	0.5028	-5.75429	0.9257	0.89571	0.76486	0.84646	0.09683	0.7255	0.69698	0.39887	0.99877	1.10471	0.73491	0.89688	-0.19115	0.38598	0.0025806	1	0.0001099	4.68e-05	7.04e-05	6.38e-05	0.0011718	0.0001811	0.0654	1.44644	0.02373
XM_373800.2	IOH43694	PREDICTED: Homo sapiens hypothetical LOC388528 (LOC388528)	4	8	5	31518.6	1	1	1	1	1	1	1	0	843.5	1847.5	5820	7421.5	8436.5	13251	5285.5	7320	0.77384	0.84664	0.9612	0.90786	0.83239	0.83997	0.90514	0.41187	1.38447	1.47221	1.4274	1.67944	0.51637	0.63392	0.42158	0.34318	0.0008948	0.0011592	6.28e-05	2.48e-05	0.0001035	9.91e-05	3.3e-05	0.0002366	0.01593	0.01952	0.01215
BC001497.2	IOH12354	RAN binding protein 5 (RANBP5)	4	8	7	8253.41	0	0	1	1	0	0	1	0	120	497	305	541	680.5	880.5	494	599.5	-0.9908	0.24766	0.84211	0.92419	-0.37797	0.35743	0.56245	0.10142	-0.14835	-0.09318	-0.28621	-0.29483	-0.33649	-0.36678	-0.27919	-0.36523	0.062718	0.0538107	0.0263791	0.0048024	0.0175186	0.0248201	0.0043984	0.0311383	0.14142	0.00854	0.03709
BC007782.2	IOH6514	immunoglobulin lambda constant 1 (Mcg marker) (IGLC1)	4	8	9	31528.7	0	0	1	1	0	0	0	0	114	477	235.5	356.5	515	703.5	367	632.5	-1.1196	-1.01561	0.58339	0.83032	-1.20366	-0.01028	-0.94372	-0.78384	-0.16106	-0.11636	-0.30781	-0.34776	-0.35469	-0.3811	-0.29777	-0.36176	0.0711204	0.106421	0.0520989	0.01184	0.033651	0.0440977	0.0209983	0.042659	0.14886	0.14528	0.1171
BC005043.1	IOH6656	hypothetical protein MGC31957 (MGC31957)	4	8	11	31551.5	1	1	1	1	1	1	0	1	857	2673	10348.5	16250.5	54568.5	65440	21050.5	24981	0.69881	0.6048	0.95337	0.53906	0.82057	0.9928	0.48293	0.91397	1.41307	2.42905	2.83448	4.2128	5.58908	4.85573	2.72729	2.20485	0.0008991	0.0005711	1.99e-05	6.2e-06	2.6e-06	3.8e-06	2.6e-06	1.6e-05	0.04125	0.10052	0.0151
BC002552.2	IOH4031	high-mobility group 20B (HMG20B)	4	8	13	10369.5	0	0	1	1	0	0	1	0	150	503	733.5	815.5	974.5	1542	336	842	-0.29618	0.22702	0.90873	0.82173	0.20492	0.24721	0.78826	0.37665	-0.08479	-0.08622	-0.15307	-0.21607	-0.30415	-0.31327	-0.3023	-0.33968	0.0331384	0.0519746	0.0041877	0.0021915	0.0079361	0.0091397	0.0084083	0.0152716	0.04714	0.01406	0.0241
NM_006208.1	IOH45491	ectonucleotide pyrophosphatase/phosphodiesterase 1 (ENPP1)	4	8	15	9241.06	0	0	1	0	0	0	0	0	-3.5	183	247.5	-0.5	629.5	1108.5	270.5	621	-4.96751	-6.18369	0.79602	-3.69778	-0.43107	0.34276	0.31549	0.1188	-0.41	-0.45714	-0.30407	-0.4502	-0.3421	-0.34834	-0.31188	-0.36296	1	1	0.0418988	1	0.0199659	0.0162748	0.0163964	0.029115	-0.20203	1.4374	0.04857
NM_001007024.1	IOH45919	golgi SNAP receptor complex member 1 (GOSR1), transcript variant 3	4	8	17	20121.7	0	0	0	1	0	0	0	0	103.5	389	192	257	638	869	158	452.5	-1.0033	-1.4381	0.49806	0.80551	-1.82265	-0.67226	0.1879	-0.29543	-0.18331	-0.21836	-0.32132	-0.37632	-0.34116	-0.36772	-0.32834	-0.38073	0.0759694	0.238803	0.0845854	0.0236621	0.0347084	0.0430975	0.0498692	0.0575308	0.06149	0.05453	0.13995
NM_153759.2	IOH45457	DNA (cytosine-5-)-methyltransferase 3 alpha (DNMT3A), transcript variant 2	4	8	19	20668.3	0	0	1	1	0	1	0	0	128.5	220	438.5	813	790.5	2475.5	347	1173.5	-0.53627	-8.415	0.81736	0.78709	-0.534	0.71294	-0.24201	0.21242	-0.13034	-0.41425	-0.24473	-0.21678	-0.32439	-0.23775	-0.30069	-0.30473	0.0464116	1	0.0125695	0.0022436	0.0149563	0.0029129	0.0140087	0.0089712	0.04952	1.09923	0.04999
NM_173455.1	IOH45492	High affinity cAMP-specific and IBMX-insensitive 3prime,5prime-cyclic phosphodiesterase 8A	4	8	21	24346.5	0	0	0	1	0	0	0	0	130.5	420.5	213	237	258	439	147.5	339.5	-0.6635	-1.53068	0.48757	0.91632	-7.78588	-0.79304	0.32006	-1.23143	-0.1261	-0.18185	-0.3148	-0.38206	-0.38294	-0.4025	-0.32987	-0.39264	0.0480768	0.196842	0.0680644	0.0265213	0.145887	0.137392	0.0530082	0.120972	0.09211	0.11939	0.14607
BC031549.1	IOH21007	CDC-like kinase 1 (CLK1)	4	9	1	25288.3	0	1	1	1	0	0	1	1	164.5	739	643.5	1147.5	1515	1822	903.5	1994.5	-0.09092	0.63304	0.90251	0.88092	0.33183	0.39722	0.78271	0.70213	-0.05407	0.18733	-0.18103	-0.1208	-0.24473	-0.29062	-0.21931	-0.21819	0.026161	0.0129068	0.0054855	0.0010665	0.0034801	0.0061573	0.0011882	0.0026096	0.02149	0.0134	0.02527
BC018929.1	IOH22929	pleckstrin homology-like domain, family A, member 1 (PHLDA1)	4	9	3	15185.8	0	0	0	1	0	1	1	0	121	556.5	596	779	1335.5	2688	470	1927	-0.63053	0.35206	0.32446	0.7011	0.31794	0.50079	0.53994	0.45743	-0.14624	-0.02421	-0.1958	-0.22653	-0.26447	-0.22057	-0.2827	-0.22531	0.052654	0.0349534	0.0087062	0.0025557	0.0043867	0.0027498	0.0049103	0.0031302	0.04675	0.01906	0.21593
NM_020529.1	IOH4138	nuclear factor of kappa light polypeptide gene enhancer in B-cells inhibitor, alpha (NFKBIA)	4	9	5	31528.8	0	0	1	1	0	1	1	0	192.5	789.5	1043.5	1347.5	2153	3258.5	1175.5	1831.5	0.03791	0.26864	0.67871	0.9397	0.33286	0.55546	0.74264	0.15083	0.00525	0.24587	-0.05674	-0.06341	-0.17457	-0.17441	-0.17952	-0.23537	0.0190941	0.0126345	0.0022963	0.0007495	0.001829	0.0018358	0.0007179	0.0040238	0.03306	0.09404	0.10232
BC002877.2	IOH5717	Metallophosphoesterase 1	4	9	7	10568	0	0	1	1	0	0	0	0	79.5	427.5	235	326.5	566.5	756	445.5	669	-1.53747	-0.36294	0.73894	0.6961	-1.17866	-0.52571	-0.58423	-0.1054	-0.23415	-0.17374	-0.30796	-0.35638	-0.34902	-0.37686	-0.28629	-0.35791	0.126002	0.117732	0.0481652	0.015208	0.029994	0.0503642	0.0108663	0.0282248	0.00889	0.02481	0.0662
NM_024515.1	IOH5172	WD repeat domain 25 (WDR25)	4	9	11	7381.2	0	0	0	1	0	0	1	0	78	358.5	189	415	607	1154	278.5	758	-3.88527	-2.76911	-1.14278	0.78737	-0.81387	-0.20141	0.5821	0.01548	-0.23733	-0.25372	-0.32225	-0.33098	-0.34457	-0.34466	-0.31072	-0.34852	0.433036	0.433989	0.303244	0.0088467	0.0240854	0.0199203	0.0134669	0.0215743	0.56206	0.04931	0.67344
BC026100.2	IOH11308	testis-specific transcript, Y-linked 8	4	9	13	29607.3	0	0	1	1	0	0	0	0	88.5	365.5	204	500.5	575	1817	129	611	-1.32402	-2.28853	0.71965	0.90519	-0.69078	0.26406	0.13553	-0.15817	-0.21509	-0.2456	-0.31759	-0.30644	-0.34809	-0.29102	-0.33258	-0.36402	0.103992	0.367283	0.0657873	0.0056825	0.0247234	0.0066219	0.0756112	0.0336299	0.03995	0.04837	0.06932
BC003595.1	IOH3758	chromosome 17 open reading frame 62 (C17orf62)	4	9	15	31521	0	0	1	1	0	1	1	0	159	596.5	518	515.5	1495.5	1681.5	594	1607	-0.24229	-0.07667	0.89934	0.8416	0.14224	0.66253	0.87356	0.42343	-0.06573	0.02216	-0.22003	-0.30215	-0.24687	-0.30199	-0.26456	-0.25904	0.029546	0.0337521	0.0085654	0.0055198	0.0038796	0.0063276	0.0026153	0.0044991	0.05337	0.10076	0.02457
NM_004071.1		Dual specificity protein kinase CLK1	4	9	19	15994.4	0	0	1	1	0	0	0	0	155.5	426	393.5	699.5	1014	1620.5	579	1437.5	-0.19567	-0.36227	0.78533	0.91402	-0.05143	0.198	0.33962	0.4378	-0.07314	-0.17547	-0.25871	-0.24935	-0.29982	-0.30692	-0.26677	-0.2769	0.0299622	0.119272	0.0159786	0.0028598	0.0082493	0.0085276	0.0036175	0.0055182	0.03183	0.02324	0.0593
NM_002344.1		Leukocyte tyrosine kinase receptor	4	9	21	16434	0	0	1	1	0	0	1	0	111	389	422	488.5	1017	1410.5	380.5	1013.5	-0.67039	-3.87329	0.82539	0.85904	0.24297	0.26076	0.75137	0.06195	-0.16742	-0.21837	-0.24986	-0.30989	-0.29948	-0.32391	-0.2958	-0.32159	0.0602461	0.697751	0.0135503	0.0061089	0.0072711	0.0107523	0.0066989	0.0126043	0.01274	0.21813	0.04692
NM_003188.2		mitogen-activated protein kinase kinase kinase 7 (MAP3K7), transcript variant A	4	10	3	8447.6	0	1	1	1	0	0	0	0	118.5	676.5	719.5	721.5	1683	1950	563	1243.5	-0.51974	0.59935	0.92474	0.91665	-0.32387	0.09168	0.36622	-0.08583	-0.15153	0.11489	-0.15742	-0.24304	-0.22625	-0.28026	-0.2691	-0.29735	0.0516877	0.0169988	0.0043215	0.002682	0.0039678	0.0063355	0.0037685	0.0093646	0.00597	0.00941	0.01867
NM_002741.1		Serine/threonine-protein kinase N1	4	10	5	6248.99	0	0	0	1	0	0	0	0	104	408.5	548	629	1086	1118.5	359.5	663	-1.06811	-0.54078	0.47556	0.80587	0.30565	0.26127	0.37933	-0.02391	-0.18225	-0.19576	-0.2107	-0.26958	-0.2919	-0.34753	-0.29886	-0.35854	0.0776963	0.148659	0.0095053	0.003744	0.0063348	0.0166393	0.0090674	0.0276539	0.08159	0.01904	0.16516
NM_021133.1		2-5A-dependent ribonuclease	4	10	7	13341.1	0	0	1	1	0	0	1	0	110	439	605	836	1323	1770.5	445.5	1078	-0.97609	-0.35652	0.70197	0.82868	-0.1872	0.21674	0.8359	0.28667	-0.16954	-0.16041	-0.193	-0.21018	-0.26583	-0.29479	-0.28629	-0.3148	0.0696069	0.106421	0.0068815	0.0020768	0.0056083	0.0071317	0.0047083	0.0101286	0.09	0.03544	0.09116
NM_002742.1		Serine/threonine-protein kinase D1	4	10	9	5998.71	0	0	1	1	0	0	1	0	88	349.5	347.5	581	974.5	1394.5	380.5	840.5	-1.43679	-3.64114	0.91734	0.73088	-0.71921	-1.00927	0.68387	0.06636	-0.21614	-0.26415	-0.27301	-0.28335	-0.30416	-0.3252	-0.29579	-0.33983	0.109652	0.550227	0.0193574	0.0045712	0.0118945	0.0235796	0.0069259	0.0175812	0.06428	0.05058	0.01424
NM_152732.2	IOH22555	chromosome 6 open reading frame 206 (C6orf206)	4	11	21	30010.3	0	0	0	1	0	0	0	0	42.5	402.5	190	248.5	167	304	143.5	343	-8.95506	-1.42619	0.37829	0.75535	-35.7179	-1.35061	0.14929	-2.2887	-0.31254	-0.20271	-0.32194	-0.37875	-0.39295	-0.41342	-0.33046	-0.39227	1	0.214419	0.0926738	0.0260487	0.447765	0.28245	0.0612527	0.185006	0.51577	0.07906	0.17864
BC031606.1	IOH22809	peroxisomal biogenesis factor 7 (PEX7)	4	12	1	4609.2	0	0	1	1	0	0	0	0	81.5	350.5	267.5	408	978.5	765.5	386.5	666.5	-1.59409	-4.16282	0.69861	0.86772	-0.02094	-0.34619	0.25698	0.05635	-0.22991	-0.26299	-0.29786	-0.33299	-0.30371	-0.37609	-0.29492	-0.35817	0.126002	0.636161	0.0374068	0.0088007	0.0086388	0.0448336	0.0084083	0.0264747	0.04338	0.07464	0.08195
NM_033030.2	IOH21808	bol, boule-like (Drosophila) (BOLL), transcript variant 2	4	12	3	10395.4	0	0	1	1	0	0	0	0	68.5	367	319	605.5	940.5	1082	322	904.5	-2.12837	-4.04406	0.79518	0.79476	-0.14527	0.23583	0.45941	0.41278	-0.25746	-0.24387	-0.28186	-0.27632	-0.3079	-0.35048	-0.30435	-0.33308	0.177864	0.676263	0.0245962	0.0040685	0.0097078	0.0179219	0.0107905	0.0132015	0.01032	0.14258	0.0532
NM_145027.1	IOH10936	kinesin family member 6 (KIF6)	4	12	5	31580.6	0	0	1	1	0	0	0	0	23	528	240.5	485.5	1083.5	3472.5	285	692.5	-85.3036	-0.09391	0.77199	0.95511	0.155	0.30018	0.02687	0.1288	-0.35386	-0.05724	-0.30625	-0.31076	-0.29218	-0.1571	-0.30976	-0.35543	1	0.0502309	0.0450775	0.0059025	0.0067655	0.0018494	0.0174322	0.0240253	0.06149	0.06964	0.05586
NM_153237.1	IOH22672	chromosome 9 open reading frame 71 (C9orf71)	4	12	7	22662	0	0	1	1	0	0	1	0	44.5	585	196	286.5	436	411.5	189	425	-8.28081	0.44255	0.70793	0.84836	-1.52519	-1.05838	0.59774	-1.5028	-0.30831	0.00882	-0.32008	-0.36785	-0.36337	-0.40473	-0.32381	-0.38363	1	0.0285826	0.0721313	0.0184587	0.043952	0.170308	0.0284852	0.104793	0.52437	0.0145	0.07215
NM_001956.1	IOH22678	endothelin 2 (EDN2)	4	12	9	12100.4	0	1	0	1	1	1	1	1	245	934	1464	2215	6453	9415.5	3157.5	4328	-0.52328	0.64574	-1.76501	0.95664	0.62469	0.65487	0.93261	0.71255	0.11648	0.41335	0.07391	0.18551	0.29827	0.32365	0.11036	0.02779	0.0169415	0.0067197	0.0083272	0.0002734	0.0001937	0.0002143	9.12e-05	0.0005727	0.26553	0.03331	0.91576
BC000175.2	IOH2926	Hermansky-Pudlak syndrome 1 (HPS1)	4	12	11	17192.4	0	0	0	1	0	1	1	1	131	466.5	786	482	1050	1443.5	408.5	1013	-1.68046	-0.2397	-0.68393	0.8083	0.05608	0.62786	0.7895	0.50547	-0.12504	-0.12853	-0.13675	-0.31176	-0.29585	-0.32124	-0.2917	-0.32165	0.0813317	0.0816596	0.0097118	0.0064394	0.007437	0.0086273	0.0057154	0.0102969	0.37784	0.04699	0.55237
NM_007262.1	IOH3149	Parkinson disease (autosomal recessive, early onset) 7 (PARK7)	4	12	13	31551.5	0	0	0	1	0	0	0	0	42.5	408	572	504	595.5	1091	595	833	-9.15484	-0.83182	-1.46845	0.5791	-0.69419	0.22558	0.26426	0.01789	-0.31254	-0.19634	-0.20325	-0.30544	-0.34584	-0.34976	-0.26443	-0.34063	1	0.165042	0.0397304	0.0066148	0.0236447	0.0177351	0.0035739	0.0182656	0.54905	0.04159	0.80848
BC031999.1	IOH22178	hydroxy-delta-5-steroid dehydrogenase, 3 beta- and steroid delta-isomerase 1 (HSD3B1)	4	12	15	0	0	1	1	1	1	1	1	1	318	1656	1618	2562.5	5910.5	9286	1690.5	3634	0.26609	0.87054	0.52359	0.53054	0.74882	0.83324	0.5119	0.692	0.27114	1.25023	0.12177	0.28522	0.23861	0.31317	-0.1042	-0.04537	0.0071591	0.0014757	0.0010262	0.0002528	0.0002166	0.0002017	0.0003919	0.0008153	0.0756	0.00939	0.15558
NM_004549.2	IOH5873	NADH dehydrogenase (ubiquinone) 1, subcomplex unknown, 2, 14.5kDa (NDUFC2)	4	12	17	21972.6	0	1	0	1	0	1	0	1	187.5	777.5	720.5	1336	2141.5	3714.5	1342.5	1839	-0.24624	0.57697	0.42711	0.88981	-0.00389	0.80444	-0.37214	0.6937	-0.00534	0.23196	-0.1571	-0.06671	-0.17583	-0.13753	-0.1551	-0.23457	0.0227589	0.01144	0.0055757	0.0007812	0.0021815	0.001257	0.0010569	0.0030635	0.10937	0.03001	0.18352
BC036015.1	IOH27212	exostoses (multiple)-like 2 (EXTL2)	4	12	19	2742.33	0	0	1	1	0	1	0	0	94	459	408	613	975	1536	622.5	977	-1.0608	-0.31664	0.76675	0.92619	0.04165	0.62375	0.25925	0.30656	-0.20343	-0.13722	-0.25421	-0.27417	-0.3041	-0.31376	-0.2604	-0.32544	0.0872825	0.089189	0.0149666	0.0037187	0.0084686	0.007671	0.0032774	0.0120199	0.01504	0.0493	0.06586
NM_178863.2	IOH27502	potassium channel tetramerisation domain containing 13 (KCTD13)	4	12	21	3854.58	0	0	1	1	0	0	1	0	67	352	237	393	445.5	587	294	553	-2.55564	-2.28485	0.55871	0.78625	-1.73428	-0.15346	0.64088	-0.2936	-0.26064	-0.26125	-0.30734	-0.3373	-0.36233	-0.39053	-0.30844	-0.37013	0.212678	0.393845	0.0520989	0.0099014	0.0460039	0.0644857	0.0117561	0.0419498	0.08443	0.00804	0.12531
NM_003692.1	IOH27690	transmembrane protein with EGF-like and two follistatin-like domains 1 (TMEFF1)	4	13	1	5939.91	0	0	0	1	1	1	0	0	55.5	749	282	733.5	1781	1451	834	1133.5	-8.02521	-1.36184	-2.74855	0.96456	0.52293	0.51167	-0.17272	0.34455	-0.285	0.19892	-0.29335	-0.23959	-0.21548	-0.32063	-0.22947	-0.30895	1	0.0386801	1	0.0025343	0.0023819	0.0090175	0.0023804	0.0089885	0.98103	0.40406	1.21362
NM_002734.1	IOH25740	protein kinase, cAMP-dependent, regulatory, type I, alpha (tissue specific extinguisher 1) (PRKAR1A), transcript variant 1	4	13	3	14913.4	0	0	1	1	1	1	1	1	238.5	-16	1675	3041	5819.5	7838	2851.5	3469.5	0.00727	-0.44263	0.84207	0.90557	0.7538	0.90626	0.70639	0.84595	0.10271	-0.68781	0.13948	0.42251	0.2286	0.19604	0.0656	-0.0627	0.0134723	1	0.0008128	0.0001482	0.0002227	0.0002729	0.0001249	0.0008302	0.09784	-7.15946	0.04981
BC035028.1	IOH27133	serpin peptidase inhibitor, clade D (heparin cofactor), member 1 (SERPIND1)	4	13	5	0	0	0	1	0	1	1	1	1	286.5	-104.5	2266.5	1854	6432	10442	2195	3428	-0.27695	0.20734	0.55232	-1.89339	0.81631	0.94424	0.73556	0.5356	0.2044	-0.79039	0.32327	0.08192	0.29595	0.4067	-0.03041	-0.06708	0.0113514	1	0.0005125	0.0038477	0.0001778	0.0001515	0.0002075	0.0009868	0.2246	-0.64282	0.14694
BC028241.1	IOH21566	solute carrier family 41, member 3 (SLC41A3)	4	13	7	0	0	0	1	0	0	0	1	1	78	586.5	616	749.5	2303	2440	835	1674	-3.51139	0.19186	0.97792	-0.69668	0.31601	-0.83181	0.78267	0.56292	-0.23733	0.01056	-0.18958	-0.23501	-0.15808	-0.24062	-0.22932	-0.25197	0.337091	0.0315281	0.0057821	0.0067053	0.0016268	0.007434	0.0013899	0.0038969	0.4714	0.05425	0
NM_032213.2	IOH13135	RNA binding motif and ELMO/CED-12 domain 1 (RBED1)	4	13	9	12101	0	0	0	1	0	0	0	0	60	414.5	193.5	234.5	393.5	576.5	247.5	439.5	-3.96484	-0.61514	0.49082	0.88779	-2.8224	-0.15666	0.21625	-0.52052	-0.27546	-0.18881	-0.32086	-0.38277	-0.36805	-0.39138	-0.31525	-0.3821	0.390271	0.144425	0.0835169	0.0275059	0.0691933	0.0665924	0.0205946	0.0656032	0.25927	0.03241	0.14252
NM_007083.2	IOH12334	nudix (nucleoside diphosphate linked moiety X)-type motif 6 (NUDT6), transcript variant 1	4	13	11	18766.4	0	1	1	1	0	1	0	1	28.5	613.5	432.5	707	1290.5	2318.5	397.5	1352.5	-20.006	0.54403	0.96349	0.85156	-0.88018	0.54685	0.08396	0.55046	-0.3422	0.04186	-0.2466	-0.2472	-0.26941	-0.25045	-0.29331	-0.28586	1	0.0235324	0.0120313	0.0028854	0.0083945	0.0035858	0.0087836	0.0058773	0.07443	0.00576	0.00163
NM_021255.1	IOH12192	pellino homolog 2 (Drosophila) (PELI2)	4	13	13	27490.2	0	1	1	0	1	1	1	1	143.5	685.5	1030.5	1306.5	2411.5	4158	780	1829.5	-0.38246	0.50711	0.69531	0.22765	0.53702	0.71958	0.73996	0.55428	-0.09856	0.12532	-0.06078	-0.07518	-0.14615	-0.10165	-0.23736	-0.23558	0.0368479	0.0169988	0.0023354	0.0011612	0.0013449	0.001048	0.0016254	0.003301	0.0542	0.02785	0.09675
BC015323.1	IOH11084	polybromo 1 (PBRM1)	4	13	15	12213.2	0	0	1	1	0	1	0	0	91.5	456	338	465.5	738	1205	343.5	913	-1.16435	-0.57724	0.78141	0.8888	-0.68343	0.51817	-0.16125	0.395	-0.20873	-0.1407	-0.27596	-0.31649	-0.33016	-0.34054	-0.30121	-0.33219	0.0939112	0.101368	0.0219545	0.0066448	0.0175742	0.0128099	0.0135727	0.0130787	0.02318	0.07443	0.05858
BC010896.1	IOH14253	chromosome 3 open reading frame 28 (C3orf28)	4	13	17	4324.56	0	0	1	1	0	0	1	0	28	299	158	232	272.5	461.5	154.5	358.5	-21.8799	-26.8163	0.52507	0.89587	-6.79227	-0.84064	0.60417	-1.55128	-0.34326	-0.32268	-0.33188	-0.38349	-0.38135	-0.40068	-0.32885	-0.39064	1	1	0.127319	0.0280188	0.139447	0.13047	0.0419601	0.129074	0.10102	0.21757	0.12531
BC003366.1	IOH2912	calcium regulated heat stable protein 1, 24kDa (CARHSP1)	4	13	19	1659.74	0	0	0	1	0	0	0	0	11.5	190.5	127.5	170.5	166.5	278.5	102	222.5	-15.4396	-0.92716	0.1831	0.61517	-32.521	-2.02914	0.02796	-3.64611	-0.37821	-0.44844	-0.34136	-0.40114	-0.39301	-0.41548	-0.33652	-0.40497	1	1	0.252178	0.0623225	0.389642	0.40286	0.124945	0.340567	0.43041	0.18188	0.22738
BC027866.1	IOH12025	ST8 alpha-N-acetyl-neuraminide alpha-2,8-sialyltransferase 4 (ST8SIA4)	4	13	21	4384.66	0	0	1	1	0	0	0	0	74	327	223.5	270	284	413.5	141.5	381	-1.92278	-7.55094	0.75429	0.62355	-5.99545	-1.30694	-0.01658	-1.29105	-0.24581	-0.29023	-0.31153	-0.37259	-0.38009	-0.40456	-0.33075	-0.38826	0.155818	0.822259	0.0531577	0.0234615	0.128883	0.190735	0.0690718	0.108337	0.03822	0.01297	0.06011
NM_007362.2	IOH3243	nuclear cap binding protein subunit 2, 20kDa (NCBP2), transcript variant 1	4	14	1	24352.5	0	0	1	1	0	0	1	0	67.5	218.5	534.5	1059.5	980.5	1142	332.5	1216	-2.65483	-10.6801	0.86645	0.86295	-0.19434	0.48888	0.74089	0.18684	-0.25958	-0.41599	-0.2149	-0.14605	-0.3035	-0.34562	-0.30282	-0.30025	0.220861	1	0.008163	0.0012641	0.0092661	0.0143736	0.0087836	0.0085053	0.11523	1.44658	0.03572
BC000691.1	IOH4341	tubulin polymerization-promoting protein family member 3 (TPPP3)	4	14	3	16993.4	0	0	1	1	1	1	0	1	51.5	413	898.5	1779.5	1712.5	3700	529	1427.5	-7.39507	-1.57102	0.97778	0.87312	0.58346	0.66024	0.25259	0.66382	-0.29347	-0.19055	-0.1018	0.06055	-0.22301	-0.1387	-0.27407	-0.27796	1	0.21072	0.0026814	0.0004421	0.0024941	0.0013578	0.0045391	0.0050418	0.70024	0.10958	0.00236
NM_024348.2	IOH3523	dynactin 3 (p22) (DCTN3), transcript variant 2	4	14	5	11891.2	0	0	0	1	0	0	0	0	20	287.5	143	212	361.5	525	172.5	368	-134.461	-7.55026	0.19794	0.82463	-2.6502	-0.7187	0.01924	-1.05223	-0.36021	-0.33602	-0.33654	-0.38923	-0.37157	-0.39555	-0.32622	-0.38963	1	1	0.192982	0.0351149	0.067485	0.101087	0.0463227	0.10275	0.42426	0.08116	0.22746
NM_024043.1	IOH4354	dysbindin (dystrobrevin binding protein 1) domain containing 1 (DBNDD1), transcript variant 2	4	14	7	7765.79	0	0	1	1	0	0	1	0	14.5	402	129	193	274.5	326	133.5	208	-23.3592	-1.04491	0.75522	0.78453	-7.80154	-1.92486	0.5077	-5.10493	-0.37187	-0.2033	-0.3409	-0.39469	-0.38113	-0.41164	-0.33192	-0.4065	1	0.187314	0.175656	0.0437305	0.173184	0.336205	0.0583028	0.497285	0.43889	0.04925	0.04385
BC008461.1	IOH7570	trans-golgi network protein 2 (TGOLN2)	4	14	9	1781.11	0	0	0	1	0	0	0	0	7.5	323.5	87.5	144	238.5	269	105.5	208.5	-9.73696	-12.3376	0.30058	0.73939	-11.5724	-2.11446	-0.08411	-4.95119	-0.38669	-0.29429	-0.35379	-0.40874	-0.38509	-0.41625	-0.33601	-0.40645	1	1	0.562268	0.0839575	0.1898	0.428067	0.124945	0.476519	0.09428	0.0459	0.16971
BC011710.2	IOH13726	Putative HIF-prolyl hydroxylase PH-4	4	14	11	4959.28	0	0	1	1	0	0	0	0	35.5	331	115.5	196	340.5	463	149	390	-12.6578	-6.29023	0.6299	0.81001	-3.87864	-0.29256	0.3125	-1.05785	-0.32737	-0.28559	-0.34509	-0.39382	-0.37388	-0.40056	-0.32965	-0.38732	1	0.76874	0.241428	0.0417706	0.0931992	0.101594	0.0521962	0.0957463	0.45813	0.02136	0.07959
BC011811.1	IOH14689	cerebral endothelial cell adhesion molecule 1 (CEECAM1)	4	14	13	13652.8	0	0	1	1	0	0	1	0	90	392.5	316.5	435	1068	1531	391.5	884.5	-1.119	-2.03325	0.84113	0.78739	0.25306	0.26819	0.61632	0.24765	-0.21191	-0.21431	-0.28264	-0.32525	-0.29388	-0.31416	-0.29419	-0.3352	0.0939112	0.289786	0.0244279	0.0080312	0.0066603	0.0091671	0.0067733	0.0147836	0	0.10269	0.03798
BC011739.2	IOH14463	apolipoprotein B mRNA editing enzyme, catalytic polypeptide-like 3C (APOBEC3C)	4	14	15	4250.5	1	1	1	1	0	1	1	0	471	1230.5	1868.5	2570.5	5763.5	6771.5	3022.5	5931.5	0.6101	0.5962	0.61379	0.9519	-0.07307	0.90558	0.87338	0.36517	0.59528	0.75703	0.19959	0.28751	0.22245	0.10977	0.09061	0.19682	0.0029447	0.0034101	0.000732	0.0002032	0.000351	0.000365	0.0001024	0.0003674	0.02102	0.06608	0.12602
NM_002622.3	IOH14625	prefoldin subunit 1 (PFDN1)	4	14	17	24918.3	0	0	0	0	0	0	0	0	8	354.5	136.5	160.5	135.5	245	92.5	263	-10.9414	-3.30583	0.17452	0.34642	-11.8941	-2.4075	-0.24219	-2.0523	-0.38564	-0.25835	-0.33857	-0.40401	-0.39641	-0.41819	-0.33791	-0.40071	1	0.506771	0.21738	0.0826247	0.728444	0.508135	0.174837	0.202354	0.53033	0.05785	0.23311
BC009048.1	IOH3342	tubulointerstitial nephritis antigen-like 1 (TINAGL1)	4	14	19	5984.14	0	0	1	1	0	0	0	0	63.5	372.5	197.5	343.5	409.5	648.5	292.5	498	-3.00095	-3.76723	0.67723	0.88633	-2.24799	-0.32371	0.00075	-1.05354	-0.26805	-0.23749	-0.31961	-0.3515	-0.36629	-0.38555	-0.30866	-0.37594	0.258812	0.617434	0.0721313	0.0124329	0.0571196	0.0589566	0.0168287	0.0691662	0.12249	0.14996	0.08235
BC008212.1	IOH3386	chromosome 9 open reading frame 46 (C9orf46)	4	14	21	6377.78	0	0	1	1	0	0	0	0	76.5	452	238.5	403.5	339.5	482.5	292	462	-1.67529	0.03824	0.87883	0.55286	-3.63584	-0.88443	-0.17001	-0.94727	-0.24051	-0.14534	-0.30687	-0.33428	-0.37399	-0.39898	-0.30873	-0.37973	0.137631	0.0825475	0.0434446	0.0105911	0.0873658	0.124748	0.0187408	0.0730277	0.00924	0.00626	0.02075
NM_014713.2	IOH3687	lysosomal-associated protein transmembrane 4 alpha (LAPTM4A)	4	15	1	2727.22	0	0	0	1	0	0	0	0	29	666	71.5	113.5	108.5	186.5	123.5	217.5	-27.1482	-1.67468	0.19687	0.76369	-7.55656	-5.53284	0.21955	-3.75344	-0.34115	0.10271	-0.35876	-0.41749	-0.39938	-0.42293	-0.33338	-0.40551	1	0.0658909	0.990588	0.139759	1	1	0.0784895	0.348814	0.82902	0.41195	0.1879
NM_024071.2	IOH3850	zinc finger, FYVE domain containing 21 (ZFYVE21)	4	15	3	466.29	0	0	1	1	0	0	0	0	216.5	561	1086.5	1580.5	111.5	178.5	-1	55	0.04752	0.33829	0.66795	0.94054	-10.7407	-7.53423	-13.2416	-9.1148	0.05609	-0.019	-0.04338	0.00344	-0.39906	-0.42358	-0.35159	-0.42263	0.0155967	0.0342251	0.0021276	0.0005433	1	1	1	1	0.06206	0.02269	0.10608
NM_015671.2	IOH12715	WD repeat domain 62 (WDR62), transcript variant 2	4	15	5	26510.6	0	0	1	1	0	0	0	0	75	580	276.5	488.5	680.5	711	424.5	553.5	-1.78944	0.14873	0.78657	0.85904	-0.38653	0.08285	0.35424	-0.04275	-0.24369	0.00303	-0.29507	-0.30989	-0.33649	-0.3805	-0.28936	-0.37008	0.146302	0.0332888	0.0333318	0.0061089	0.0175742	0.0414604	0.0066257	0.0377428	0.01886	0.05852	0.0537
NM_032138.2	IOH10969	kelch repeat and BTB (POZ) domain containing 7 (KBTBD7)	4	15	7	17902.3	0	0	1	1	0	1	1	1	114	474.5	549	1283.5	1498.5	2084.5	809.5	1508	-0.8451	0.07967	0.72586	0.88031	0.40257	0.7527	0.83105	0.5565	-0.16106	-0.11926	-0.2104	-0.08178	-0.24654	-0.26938	-0.23306	-0.26947	0.062718	0.0678486	0.008294	0.0008509	0.0034412	0.0039993	0.0014437	0.0047689	0.07443	0.01639	0.08243
NM_005180.1	IOH13688	BMI1 polycomb ring finger oncogene (BMI1)	4	15	9	30684	0	0	0	1	0	1	1	1	89.5	587.5	468.5	958.5	1374.5	2290	519.5	1319	-1.66301	0.37864	0.45428	0.96847	0.35456	0.5827	0.86765	0.58566	-0.21297	0.01172	-0.23541	-0.17503	-0.26017	-0.25277	-0.27547	-0.2894	0.119049	0.0289509	0.0132778	0.0014709	0.0041026	0.0036095	0.0034209	0.0060653	0.13431	0.02528	0.17055
BC001214.1	IOH4802	leucine carboxyl methyltransferase 1 (LCMT1)	4	15	11	3431.15	0	0	0	1	0	0	0	0	26	343.5	90.5	282.5	305.5	330	145.5	350	-49.4537	-4.3586	-1.35235	0.87666	-4.87193	-1.3997	0.31049	-2.09667	-0.3475	-0.2711	-0.35286	-0.36901	-0.37772	-0.41131	-0.33016	-0.39153	1	0.636161	1	0.01874	0.111061	0.26238	0.05469	0.166981	1.19664	0.04735	0.69539
PV3360		NIMA (never in mitosis gene a)-related kinase 2 (NEK2)	4	15	13	0	0	0	1	1	0	0	1	0	77.5	432.5	249	526.5	623	856.5	246.5	554	-2.00493	-0.51586	0.71919	0.94239	-0.50555	0.34254	0.57945	-0.359	-0.23839	-0.16794	-0.30361	-0.29899	-0.34281	-0.36872	-0.31539	-0.37004	0.155818	0.119272	0.0430502	0.0050318	0.0208006	0.0262944	0.0171265	0.0430204	0.10036	0.04414	0.07383
PV4209		homeodomain interacting protein kinase 3 (HIPK3), transcript variant 1	4	15	15	0	0	0	0	1	0	0	0	0	6	340.5	30.5	126	404	157.5	30.5	142.5	-8.82076	-3.6192	0.23583	0.80532	-3.30716	-8.70186	-4.01647	-29.7533	-0.38987	-0.27458	-0.3715	-0.4139	-0.36689	-0.42527	-0.34698	-0.41341	1	0.53514	1	0.108539	0.0809508	1	1	1	0.2357	0.01038	0.06955
PV4315		NIMA (never in mitosis gene a)-related kinase 4 (NEK4)	4	15	17	12454.1	0	0	0	1	0	0	0	0	52	348.5	145.5	321.5	215.5	492	112.5	365	-5.25706	-2.86806	-0.25423	0.82498	-23.0831	-0.3383	0.17977	-0.83523	-0.29241	-0.26531	-0.33577	-0.35781	-0.38761	-0.39821	-0.33499	-0.38996	0.613853	0.456403	0.252178	0.0147011	0.295015	0.0939242	0.0956804	0.0957463	0.29916	0.01826	0.37421
PV3304		mitogen-activated protein kinase 14 (MAPK14), transcript variant 2	4	15	19	4280.17	0	0	0	0	0	0	0	0	-1	292.5	9.5	19.5	1	76.5	1	112.5	-6.11404	-6.63061	-2.12514	-0.40323	-2.40341	-23.7073	-23.5568	-70.5794	-0.4047	-0.33022	-0.37803	-0.44447	-0.4112	-0.43183	-0.3513	-0.41657	1	1	1	1	1	1	1	1	-4.24264	0.01209	0.07443
PV3821		NIMA (never in mitosis gene a)-related kinase 3 (NEK3), transcript variant 1	4	15	21	6533.25	0	0	0	1	0	0	0	0	9	349.5	104	184.5	73.5	192.5	57	317.5	-11.2233	-2.76862	0.18204	0.85669	-4.86703	-5.03209	-2.84345	-1.86554	-0.38351	-0.26414	-0.34867	-0.39712	-0.40324	-0.42244	-0.34311	-0.39497	1	0.444984	0.403238	0.0463805	1	1	1	0.164234	0.15713	0.01821	0.21757
PHC1115		chemokine (C-C motif) ligand 8 (CCL8)	4	16	3	240.9	0	0	1	1	0	0	0	0	10.5	462.5	86	274.5	257.5	319.5	106	492	-13.1238	-1.83645	0.52196	0.84163	-7.64195	-1.76569	-1.25676	-0.81317	-0.38034	-0.13317	-0.35425	-0.37129	-0.38299	-0.41217	-0.33594	-0.37657	1	0.178462	0.510655	0.0202478	0.141971	0.31857	0.2809	0.0629473	0.20203	0.21863	0.09867
PV5586		phosphoinositide-3-kinase, class 2, alpha polypeptide	4	16	5	11310.8	0	0	1	1	1	0	1	1	261.5	788	1592.5	1732.5	5075	5824.5	3490.5	3675	0.13764	0.42187	0.72032	0.71503	0.87205	0.04049	0.6726	0.85665	0.15143	0.24412	0.11384	0.04706	0.14674	0.03316	0.15906	-0.04104	0.010785	0.0118186	0.0009564	0.0005047	0.0002755	0.000775	8.48e-05	0.0007378	0.07842	0.06281	0.09014
BC047083.1	IOH26543	spastic paraplegia 20 (Troyer syndrome) (SPG20)	4	16	7	16922.2	0	0	1	1	0	0	1	0	85	542	288.5	434.5	719	1280.5	416	1161.5	-1.35179	0.39397	0.87029	0.94979	-0.52885	-0.07024	0.82931	-0.48486	-0.2225	-0.04102	-0.29134	-0.32538	-0.33225	-0.33442	-0.2906	-0.306	0.109652	0.0375567	0.0292198	0.0074288	0.0171369	0.0153097	0.0054084	0.0131706	0.01664	0.00783	0.02696
NM_000997.2	IOH1585	ribosomal protein L37 (RPL37)	4	16	9	10950.4	1	1	1	1	1	1	1	1	597	1494	3475	4253	14514	17559.5	6611	8878.5	0.72491	0.78111	0.88975	0.95248	0.64989	0.71017	0.98677	0.65045	0.86223	1.06246	0.69877	0.77028	1.18466	0.98246	0.61545	0.50747	0.0017805	0.0019584	0.000183	7.39e-05	3.87e-05	6.03e-05	2.03e-05	0.0001427	0.00711	0.02934	0.03541
BC007401.2	IOH5852	cell division cycle 25 homolog A (S. pombe) (CDC25A)	4	16	11	30610.6	0	0	1	1	0	0	1	0	91.5	565.5	408.5	1018.5	852.5	2812.5	398.5	1063.5	-1.16435	0.29172	0.84581	0.95778	0.06598	-0.14162	0.62312	0.38584	-0.20873	-0.01378	-0.25405	-0.15781	-0.31758	-0.21049	-0.29317	-0.31633	0.0939112	0.0339873	0.0143444	0.0013076	0.0104576	0.003579	0.0065181	0.0099241	0.02318	0.03126	0.03981
NM_016303.1	IOH27824	WW domain binding protein 5 (WBP5), transcript variant 1	4	16	13	20137	0	0	1	1	0	1	1	0	114	638	510.5	774.5	1497	2516	781	1088.5	-0.61636	-0.24472	0.78466	0.63051	0.3744	0.76617	0.86032	-0.30772	-0.16106	0.07026	-0.22236	-0.22783	-0.24671	-0.23448	-0.23722	-0.31369	0.0568034	0.0299034	0.0093448	0.002682	0.0034899	0.0027521	0.0015285	0.0133889	0.01241	0.1463	0.06233
BC028565.1	IOH13565	Protein Daple	4	16	15	28058.2	0	0	1	1	1	1	0	0	85	531	2494.5	7260	15719	65457	2520.5	15750.5	-1.55149	0.32522	0.84208	0.97802	0.81415	0.99287	0.08629	0.15488	-0.22251	-0.05377	0.39411	1.6331	1.31716	4.8571	0.0172	1.23185	0.119049	0.0413996	0.0003646	2.5e-05	3.05e-05	3.8e-06	0.0002245	5.98e-05	0.06655	0.01332	0.05074
BC012981.2	IOH13857	ankyrin repeat and sterile alpha motif domain containing 6 (ANKS6)	4	16	17	2430.01	0	0	1	1	0	0	1	0	52.5	372	207	276.5	320.5	531	251	418	-5.7681	-1.56036	0.57714	0.92067	-3.53454	-0.36522	0.51	-0.95005	-0.29136	-0.23807	-0.31666	-0.37072	-0.37608	-0.39505	-0.31473	-0.38437	0.805583	0.283986	0.0688498	0.0191742	0.0843587	0.0839516	0.0171265	0.0837283	0.41753	0.02661	0.11614
BC012782.2	IOH13955	Kruppel-like factor 13 (KLF13)	4	16	19	3164.14	0	0	0	1	0	0	0	0	38.5	358	106	331.5	284	405.5	150.5	304.5	-16.4341	-3.7487	-2.5606	0.83033	-6.33777	-0.7882	0.42042	-2.84743	-0.32102	-0.25429	-0.34804	-0.35494	-0.38009	-0.40521	-0.32943	-0.39633	1	0.582379	1	0.0137604	0.13821	0.153939	0.0484033	0.252857	1.34075	0.09086	1.09401
NM_006233.3	IOH13698	polymerase (RNA) II (DNA directed) polypeptide I, 14.5kDa (POLR2I)	4	16	21	31576.3	0	0	1	1	0	0	0	0	32.5	469	210.5	222.5	147.5	247.5	115	486.5	-21.2125	-0.28709	0.55343	0.80392	-15.4688	-3.38	-0.20086	-0.6264	-0.33372	-0.12564	-0.31557	-0.38622	-0.39509	-0.41799	-0.33463	-0.37714	1	0.0816596	0.0672924	0.0320479	0.529014	0.753921	0.113853	0.0589631	1.0661	0.05428	0.12429
NM_000024.3	IOH29873	adrenergic, beta-2-, receptor, surface (ADRB2)	4	17	1	7601.27	0	0	1	1	0	0	0	0	29	487.5	153.5	261	356.5	352.5	444	457.5	-27.6965	-2.49086	0.78123	0.77551	-2.95426	-1.37862	0.17581	-0.48974	-0.34115	-0.10419	-0.33328	-0.37517	-0.37211	-0.4095	-0.28651	-0.38021	1	0.247862	0.117914	0.0232635	0.0732825	0.240627	0.0066989	0.0610598	0.87779	0.33506	0.04146
BC056150.1	IOH29126	ELK1, member of ETS oncogene family (ELK1)	4	17	3	17148.7	0	0	1	1	1	1	1	0	64.5	1040	1120	4373	3048	16833	866	5858.5	-3.49717	-0.54753	0.85858	0.83919	0.76812	0.96276	0.6331	0.14122	-0.26594	0.53622	-0.03298	0.80472	-0.07615	0.92368	-0.22479	0.18912	0.321763	0.0096858	0.0018177	7.39e-05	0.0007754	5.8e-05	0.0013934	0.000426	0.25215	0.32092	0.04293
BC058906.1	IOH29100	aarF domain containing kinase 1 (ADCK1)	4	17	5	4189.55	0	0	0	1	0	0	1	0	38.5	388	349	245	639	1176	226	856	-12.0037	-0.64738	-0.76335	0.6197	-0.71408	-0.96559	0.7027	-1.13835	-0.32101	-0.21952	-0.27254	-0.37976	-0.34105	-0.34288	-0.31839	-0.3382	1	0.187314	0.0559502	0.0288156	0.0216888	0.0308218	0.019091	0.0326466	0.67956	0	0.56731
BC038976.1	IOH28763	Rho GTPase-activating protein 15	4	17	7	31619.4	1	1	1	1	1	1	0	1	1525	3544.5	12527	16784.5	38968	52202.5	14592.5	31725	0.75925	0.88645	0.99418	0.91654	0.91112	0.98238	-3.20191	0.84615	2.8283	3.43922	3.51139	4.36603	3.87364	3.78489	1.78278	2.91575	0.0002836	0.0002704	1.33e-05	4.8e-06	4.8e-06	6e-06	0.040277	1.03e-05	0.0473	0.02254	0.00158
BC039895.1	IOH26171	breast cancer anti-estrogen resistance 3 (BCAR3)	4	17	9	8060.31	0	0	0	1	0	0	0	0	6.5	319	123.5	288.5	322.5	927	123.5	487.5	-9.00968	-26.8064	0.44086	0.9091	-5.37961	0.28791	0.21955	-1.79841	-0.38881	-0.2995	-0.34261	-0.36728	-0.37585	-0.36302	-0.33338	-0.37704	1	1	0.231352	0.0176518	0.134597	0.023298	0.0784895	0.104793	0.10879	0.11083	0.14314
BC035636.1	IOH27581	amyloid beta (A4) precursor protein-binding, family B, member 1 interacting protein (APBB1IP)	4	17	11	17733.4	0	0	0	1	0	0	0	0	16	379	128	198	206	286	159.5	291.5	-28.2863	-1.11225	0.16923	0.79009	-30.9919	-1.89133	-0.38846	-1.83001	-0.36868	-0.22995	-0.3412	-0.39324	-0.38866	-0.41487	-0.32811	-0.3977	1	0.234459	0.252178	0.0413013	0.276753	0.372572	0.0690718	0.174156	0.17678	0.01493	0.23202
BC053667.1	IOH29009	lectin, galactoside-binding, soluble, 3 (LGALS3)	4	17	13	15643.9	0	0	1	1	0	0	0	0	81	417.5	286	350.5	468.5	606.5	185	404.5	-1.43825	-1.32388	0.69581	0.90087	-1.6771	-0.09584	0.09841	-0.64777	-0.23098	-0.18533	-0.29212	-0.34949	-0.35979	-0.38895	-0.32439	-0.38579	0.119049	0.184292	0.0325455	0.01184	0.0432985	0.0594086	0.0386932	0.0776609	0	0.09654	0.08406
BC053545.1	IOH28972	tropomyosin 1 (alpha) (TPM1)	4	17	15	19765.4	0	0	1	1	0	0	1	0	24	450.5	151.5	196	300.5	631	245	395.5	-59.9704	-0.01756	0.7494	0.83212	-5.23585	-0.82419	0.69096	-0.87071	-0.35174	-0.14708	-0.33391	-0.39382	-0.37828	-0.38697	-0.31561	-0.38674	1	0.0852998	0.123426	0.0413013	0.118494	0.0799041	0.0163964	0.0872943	0.29463	0.01099	0.05134
NM_053049.2	IOH54667	Urocortin-3	4	17	17	15147	0	1	0	1	1	1	0	0	377.5	1215.5	3187	3113	11516	17011.5	5713.5	7266.5	-0.06985	0.72078	0.28921	0.98008	0.90771	0.82951	0.34163	0.48791	0.3972	0.73965	0.60928	0.44317	0.85499	0.93813	0.48418	0.33754	0.0062292	0.0033145	0.0002983	0.0001365	5.4e-05	6.05e-05	3.78e-05	0.0002307	0.20792	0.03432	0.23518
NM_003926.5	IOH59233	Methyl-CpG-binding domain protein 3	4	17	19	25981.4	0	1	1	1	1	1	1	1	649	1518.5	4122	4850	14131	29206.5	7396	7897.5	0.49087	0.61169	0.54541	0.81737	0.68529	0.82485	0.77469	0.51964	0.9724	1.09086	0.8998	0.94158	1.14255	1.92463	0.73025	0.40406	0.0016981	0.0020428	0.0001546	6.07e-05	4.01e-05	2.06e-05	1.8e-05	0.0001924	0.08934	0.07497	0.15027
NM_004300.2	IOH54659	Low molecular weight phosphotyrosine protein phosphatase	4	17	21	17324	0	0	1	1	0	0	0	0	80	368	244	328	318.5	421	244.5	527.5	-1.62422	-1.22139	0.53618	0.71716	-4.49124	-0.68009	0.2065	-0.57733	-0.2331	-0.2427	-0.30517	-0.35594	-0.37629	-0.40396	-0.31568	-0.37282	0.129709	0.267597	0.0495864	0.0149008	0.105117	0.139005	0.0212046	0.0510962	0.03536	0	0.13331
NM_031431.2	IOH52865	Conserved oligomeric Golgi complex subunit 3	4	18	1	25589.3	0	1	1	1	1	1	1	1	127	915	612.5	1126.5	1718	1895	1400	1213	-0.45776	0.61354	0.93941	0.88625	0.59464	0.67553	0.78249	0.57265	-0.13352	0.39133	-0.19066	-0.12683	-0.2224	-0.28472	-0.14669	-0.30056	0.0456112	0.0072016	0.0059596	0.0011041	0.0024675	0.0049897	0.0004969	0.0071437	0.02227	0.03864	0.0127
NM_181314.1	IOH58938	Tafazzin	4	18	3	11141.4	0	0	1	1	0	1	0	0	77	459.5	314.5	400.5	806.5	1134	466.5	893.5	-1.76547	-0.58291	0.90854	0.91338	-0.75386	0.53854	0.23875	-0.50018	-0.23945	-0.13664	-0.28326	-0.33515	-0.32263	-0.34628	-0.28321	-0.33425	0.141867	0.0989747	0.0239333	0.0089397	0.0159668	0.0142393	0.0058636	0.0209427	0.03673	0.07848	0.01574
NM_018973.3	IOH58681	Dolichol-phosphate mannosyltransferase subunit 3	4	18	5	14790.4	0	0	1	1	0	0	1	0	70.5	416	322.5	497	862	1400	433.5	1730.5	-2.0013	-0.20975	0.93752	0.68502	-0.35009	-0.88108	0.84118	-0.26851	-0.25322	-0.18707	-0.28078	-0.30745	-0.31653	-0.32476	-0.28805	-0.24601	0.166295	0.124076	0.0223888	0.0064394	0.0121466	0.0213622	0.0049569	0.005637	0.01003	0	0.00658
NM_182692.1	IOH38187	Serine/threonine-protein kinase SRPK2	4	18	7	9403.42	0	1	1	1	1	1	1	1	597.5	1462	4583	6427.5	15466	21453	8937	11836	0.46377	0.67923	0.93775	0.98409	0.89881	0.9422	0.67915	0.74973	0.86328	1.02537	1.04305	1.39423	1.28934	1.29742	0.95563	0.81922	0.0020145	0.0021628	0.0001026	3.18e-05	3.02e-05	3.61e-05	1.29e-05	7.67e-05	0.09113	0.05514	0.01975
NM_000584.2	IOH58939	Interleukin-8	4	18	9	23824.8	0	0	1	1	1	1	1	0	142	574	851	1058	2090	4013.5	985.5	2646.5	-0.45235	0.49981	0.84872	0.92917	0.54908	0.50238	0.90021	-0.50882	-0.10174	-0.00393	-0.11656	-0.14648	-0.1815	-0.11334	-0.20731	-0.14946	0.0386309	0.0297092	0.0031879	0.0012275	0.0017494	0.0012521	0.0009442	0.0029525	0.06971	0.00246	0.04487
BC021187.1	IOH10893	DKFZP434K028 protein (DKFZP434K028)	4	18	11	29905.1	1	1	1	1	1	1	1	1	1415.5	2892.5	14125	16970.5	43127	55066	32761	27561.5	0.72665	0.84956	0.85212	0.98622	0.82024	0.77545	0.82598	0.93744	2.59631	2.68348	4.00792	4.4194	4.33097	4.01652	4.44	2.47686	0.0003335	0.0004267	1.12e-05	4.6e-06	4.1e-06	6e-06	9e-07	1.3e-05	0.05545	0.03007	0.04896
NM_207168.1	IOH40772	endosulfine alpha (ENSA), transcript variant 8	4	18	13	18946	0	0	1	1	0	0	1	0	100	494	357.5	549	1113	1057.5	613.5	1181.5	-1.33483	-0.22731	0.94372	0.63722	0.32585	-0.94954	0.66553	-0.06932	-0.19072	-0.09666	-0.2699	-0.29253	-0.28893	-0.35247	-0.26172	-0.30388	0.0916201	0.066534	0.0180145	0.0053859	0.0060215	0.0366279	0.0027172	0.0101912	0.12728	0.06584	0.00593
NM_033185.2	IOH40389	keratin associated protein 3-3 (KRTAP3-3)	4	18	15	18442.7	0	0	1	1	1	0	1	0	94	486	549	916	2717.5	4822.5	2031	4289	-1.11912	0.10373	0.82715	0.83905	0.63652	0.23603	0.71208	0.16749	-0.20343	-0.10592	-0.2104	-0.18723	-0.1125	-0.0479	-0.0544	0.02368	0.0894119	0.0616398	0.0078796	0.0017169	0.0010249	0.0010052	0.0002451	0.0007733	0.03009	0.02037	0.04894
NM_012387.1	IOH11317	peptidyl arginine deiminase, type IV (PADI4)	4	18	17	17233.9	0	1	1	1	1	1	1	1	1946.5	5461	19622.5	24507.5	65443	65427.5	54205.5	54061	0.01091	0.94888	0.99055	0.83861	0.99041	0.99296	0.64142	0.75845	3.72129	5.66066	5.71608	6.58204	6.78485	4.85472	7.57636	5.27021	0.0002624	0.0001053	5.4e-06	2.3e-06	1.6e-06	3.8e-06	4e-07	3.7e-06	0.30115	0.00829	0.00292
BC067523.1	IOH62530	Collagenase 3	4	18	19	8811.15	0	0	1	1	0	1	0	0	174	567.5	576	915.5	1377	3194	971.5	1487	-0.12029	0.01648	0.87244	0.92043	0.20823	0.5606	0.3466	-0.24153	-0.03395	-0.01146	-0.202	-0.18737	-0.2599	-0.17963	-0.20936	-0.27168	0.0242176	0.0378329	0.0069828	0.0016518	0.004359	0.0019043	0.0012909	0.0073447	0.04877	0.07351	0.03437
BC096097.2	IOH63199	Histidine ammonia-lyase	4	18	21	13734.3	0	0	1	1	0	0	0	0	65.5	356	246	341	410.5	574.5	230	511	-4.35459	-1.99544	0.69813	0.75326	-3.15489	-0.22495	0.35229	-0.60589	-0.26381	-0.25662	-0.30454	-0.35222	-0.36618	-0.39153	-0.31781	-0.37457	0.511674	0.359024	0.0446607	0.0134958	0.076719	0.0690881	0.0220609	0.0542992	0.46421	0.00795	0.08048
BC066265.1	IOH61828	Interleukin-22	4	19	1	7312.15	0	0	1	1	0	0	0	0	48.5	397.5	154.5	257	401.5	436.5	216	322.5	-4.73707	-0.63817	0.72612	0.68808	-1.95668	-0.42819	-0.80763	-1.58576	-0.29983	-0.20851	-0.33297	-0.37632	-0.36716	-0.4027	-0.31985	-0.39443	0.457104	0.170222	0.119709	0.0251407	0.0531018	0.118109	0.0521962	0.145634	0.0729	0.01245	0.0595
BC072396.1	IOH61805	T cell receptor gamma variable 9, mRNA (cDNA clone MGC:90486 IMAGE:5755352), complete cds	4	19	3	10292.4	0	0	1	1	0	0	1	0	75.5	470	306	388.5	741.5	1147.5	317	723.5	-1.80284	0.067	0.84264	0.71201	-0.21935	0.38365	0.78896	0.17353	-0.24263	-0.12448	-0.2859	-0.33859	-0.32977	-0.34518	-0.30508	-0.35216	0.146302	0.0705974	0.0261922	0.0105309	0.0145284	0.014959	0.0094263	0.0218349	0.0281	0.01504	0.03697
BC067085.1	IOH57304	Huntingtin-interacting protein 1-related protein	4	19	5	27618	0	1	1	1	0	0	0	0	16.5	679	134	336.5	664.5	1852	284.5	1043.5	-30.9152	0.55024	0.73191	0.92222	-0.53893	-1.55309	-0.88783	-0.4403	-0.36762	0.11778	-0.33935	-0.35351	-0.33825	-0.28819	-0.30983	-0.31843	1	0.0171673	0.163422	0.0127461	0.0192441	0.0226423	0.0328044	0.015505	0.12856	0.01875	0.05277
NM_001030002.1	IOH55430	Growth factor receptor-bound protein 7	4	19	7	31600	1	1	1	1	1	1	1	1	799	2901.5	6829.5	8597.5	17982.5	26241.5	13598.5	13034	0.59452	0.81897	0.90944	0.90615	0.77402	0.82658	0.6698	0.58733	1.29019	2.69391	1.74107	2.01687	1.56606	1.68478	1.6374	0.9455	0.0010828	0.00043	4.67e-05	1.85e-05	2.38e-05	2.55e-05	5.6e-06	6.88e-05	0.0708	0.03924	0.02951
NM_005277.3	IOH55974	Neuronal membrane glycoprotein M6-a	4	19	9	11903.5	0	0	1	1	1	1	1	1	118	748.5	511	732	1634	1796.5	649.5	1486.5	-0.59338	0.3455	0.68854	0.74591	0.56529	0.60017	0.87458	0.6473	-0.15259	0.19834	-0.2222	-0.24002	-0.23164	-0.29268	-0.25645	-0.27174	0.0536476	0.0141524	0.0097963	0.0028345	0.0027402	0.0057331	0.0021895	0.0047025	0.02397	0.07085	0.0941
NM_005431.1	IOH57264	DNA repair protein XRCC2	4	19	11	31552	0	1	1	1	1	1	1	1	167	817	799.5	1234	3127.5	3666	1997	2511.5	-0.31965	0.69794	0.88429	0.65989	0.62372	0.67725	0.81996	0.81086	-0.04877	0.27774	-0.13256	-0.09598	-0.06741	-0.14146	-0.05937	-0.16369	0.0283481	0.0094388	0.0035564	0.0010289	0.0007885	0.0013713	0.0002403	0.0015875	0.09315	0.01039	0.03272
NM_005672.3	IOH57253	Prostate stem cell antigen	4	19	13	22433.3	0	0	1	1	0	0	0	0	51	397.5	138.5	202.5	718	1004.5	256	1429	-4.89678	-1.07757	0.88339	0.8697	-0.29299	0.36584	0.40215	0.21543	-0.29453	-0.20851	-0.33795	-0.39196	-0.33236	-0.35675	-0.314	-0.2778	0.511674	0.196842	0.140168	0.0378154	0.0156813	0.0193587	0.0174322	0.0062123	0.19411	0.04447	0.00511
NM_004902.2	IOH52195	RNA-binding protein 39	4	19	15	15747.3	1	1	0	1	1	1	1	1	421.5	1123	1453	2999	6898	14192	6355.5	7156.5	0.63078	0.78038	-1.53411	0.96374	0.74943	0.94041	0.71607	0.55949	0.49041	0.63243	0.0705	0.41047	0.34719	0.71005	0.57808	0.32594	0.0035923	0.0039286	0.006296	0.0001482	0.00016	8.24e-05	2.51e-05	0.0002291	0.00168	0.01511	0.83899
NM_138285.3	IOH56483	Nucleoporin NUP53	4	19	17	31507	0	0	0	1	1	1	1	1	63	460	1286.5	3174.5	2842	17826.5	2019	4858	-2.99806	-0.25103	0.35903	0.94501	0.54737	0.91756	0.78193	0.51459	-0.26911	-0.13606	0.01876	0.46082	-0.09881	1.00406	-0.05616	0.08366	0.258812	0.0862479	0.0017841	0.0001334	0.0009808	5.28e-05	0.0002395	0.0005034	0.11224	0.04304	0.20941
NM_014281.3	IOH57033	Poly(U)-binding-splicing factor PUF60	4	19	19	12389.6	0	0	0	1	1	1	1	1	269	771	885.5	1360.5	2603	5290	1921	1948.5	-0.0332	0.10564	0.4429	0.98094	0.50088	0.5533	0.69114	0.57633	0.16733	0.22442	-0.10584	-0.05968	-0.12509	-0.01008	-0.07049	-0.22303	0.0111578	0.014608	0.003632	0.0007208	0.0011841	0.0007076	0.0002768	0.0028946	0.13669	0.1229	0.17967
BC016934.1	IOH10340	superoxide dismutase 2, mitochondrial (SOD2)	4	19	21	3650.33	0	0	1	0	0	0	1	0	118.5	403	292.5	396.5	381	507.5	210.5	489	-1.34875	-0.74728	0.85736	0.43676	-2.1251	-0.42924	0.62925	-0.50627	-0.15153	-0.20214	-0.29009	-0.33629	-0.36942	-0.39696	-0.32066	-0.37689	0.0759694	0.167602	0.0285737	0.0116984	0.0574474	0.093027	0.0227377	0.0556118	0.23272	0.02807	0.03143
NM_022458.2	IOH10735	limb region 1 homolog (mouse) (LMBR1)	4	20	1	2816.23	0	0	1	0	0	0	0	0	20.5	358.5	112	146.5	433	497	165.5	406.5	-220.432	-2.06053	0.83491	0.43113	-1.94895	-0.52723	-0.1016	-1.10957	-0.35915	-0.25372	-0.34618	-0.40802	-0.3637	-0.39781	-0.32724	-0.38558	1	0.359024	0.231352	0.095886	0.0502927	0.100584	0.0538392	0.0927975	0.37942	0.01775	0.01263
BC029428.1	IOH23124	Spermatogenesis-associated protein 4	4	20	3	5846.05	0	1	1	1	1	1	1	1	302	888.5	1608.5	1979	6539	5762.5	2654	4237.5	0.36028	0.73164	0.7813	0.8462	0.74195	0.58199	0.87899	0.89426	0.23724	0.36062	0.11881	0.11779	0.30772	0.02815	0.03671	0.01825	0.0075157	0.0073897	0.000909	0.0003617	0.0001783	0.0005888	0.0001323	0.0005478	0.03746	0.01035	0.0699
BC016743.1	IOH11305	BRF1 homolog, subunit of RNA polymerase III transcription initiation factor IIIB (S. cerevisiae) (BRF1)	4	20	5	3953.83	0	0	0	1	0	0	0	0	14.5	381	106	146.5	690	863	140.5	1136	-22.7319	-1.35357	0.19816	0.66948	-0.80139	-1.41946	-0.05492	-0.06502	-0.37187	-0.22764	-0.34804	-0.40802	-0.33544	-0.3682	-0.3309	-0.30868	1	0.247862	0.381686	0.0839575	0.0202385	0.0714263	0.0715817	0.01092	0.34136	0.03341	0.21347
NM_138355.1	IOH14669	secernin 2 (SCRN2)	4	20	7	8780.41	0	0	0	1	0	0	0	0	19	367.5	204	187	510	663	199.5	472.5	-72.7317	-1.651	0.23052	0.87025	-1.32889	-0.62046	0.32728	-1.25606	-0.36233	-0.24329	-0.31759	-0.39641	-0.35523	-0.38438	-0.32227	-0.37862	1	0.30193	0.0867848	0.0447626	0.0354945	0.0660561	0.0294813	0.0817878	0.37216	0.02117	0.22877
NM_033161.2	IOH14151	surfeit 4 (SURF4)	4	20	9	9110.52	0	0	1	1	0	0	0	0	18	274	122	157.5	394	341	107	446	-47.5361	-7.12058	0.70453	0.63787	-2.21485	-1.08912	0.44324	-0.49673	-0.36445	-0.35167	-0.34307	-0.40487	-0.36799	-0.41042	-0.33579	-0.38142	1	1	0.204637	0.0730175	0.057778	0.221471	0.0918176	0.0635959	0.2357	0.20645	0.05796
BC025263.1	IOH13964	cell division cycle associated 4 (CDCA4)	4	20	11	8540.55	0	0	1	1	0	0	0	0	46.5	356	154	205.5	554.5	495.5	163.5	779	-7.04097	-2.08889	0.76778	0.85057	-1.01983	-1.19169	0.49396	-0.45506	-0.30407	-0.25661	-0.33313	-0.39109	-0.35035	-0.39792	-0.32754	-0.34631	1	0.367283	0.117914	0.0370129	0.0290246	0.140646	0.0397384	0.0257861	0.41058	0.01192	0.04592
NM_024419.2	IOH13912	phosphatidylglycerophosphate synthase 1 (PGS1)	4	20	13	2736.39	0	0	1	1	0	0	0	0	28.5	361	121.5	178.5	307.5	438	140	903	-20.006	-2.54006	0.79392	0.65715	-4.56863	-0.59413	0.29826	-1.7358	-0.3422	-0.25082	-0.34323	-0.39885	-0.3775	-0.40258	-0.33097	-0.33325	1	0.403342	0.196754	0.0552277	0.104307	0.126143	0.059262	0.0462866	0.07443	0.04701	0.0291
NM_020145.1	IOH14380	Endophilin-B2	4	20	15	24504.6	0	0	0	0	0	0	0	0	6	488	191.5	146	32	908.5	539	416.5	-9.09873	-0.05358	-2.82707	-0.1539	-3.06591	0.33228	-2.20467	-0.83842	-0.38987	-0.10361	-0.32148	-0.40817	-0.4078	-0.36452	-0.27262	-0.38453	1	0.0646325	1	0.139759	1	0.0236937	0.0456589	0.0803763	0.4714	0.04057	1.22221
BC036452.1	IOH22480	Potassium voltage-gated channel subfamily E member 1	4	20	17	14849.2	0	0	1	0	0	0	0	0	57.5	634.5	231.5	333	1036.5	2570.5	645.5	1964.5	-6.00504	0.4688	0.57605	0.26997	0.26778	-0.01961	0.20649	-0.78833	-0.28076	0.0662	-0.30905	-0.35451	-0.29734	-0.23007	-0.25704	-0.22135	1	0.0218564	0.054249	0.0184587	0.0069695	0.0039638	0.0031428	0.0062123	0.62717	0.0234	0.11912
BC022816.1	IOH14672	NA	4	20	19	17721	1	1	1	1	1	1	1	1	1065	3662	13005.5	11989.5	55462.5	65416	36316	35941.5	0.67753	0.7113	0.84999	0.86156	0.77374	0.99085	0.68354	0.62318	1.85373	3.57542	3.66006	2.99017	5.68738	4.85379	4.95993	3.36021	0.0005957	0.0002745	1.32e-05	9.7e-06	2.5e-06	3.8e-06	8e-07	8.9e-06	0.05976	0.07646	0.04964
BC026038.1	IOH13982	Ig gamma-1 chain C region	4	20	21	12761.8	0	0	1	0	0	0	0	0	80.5	429	255	484.5	749	882.5	352	843.5	-2.3541	-0.75775	0.75979	0.15135	-0.12417	0.11876	0.40857	0.05851	-0.23204	-0.172	-0.30174	-0.31104	-0.32895	-0.36662	-0.29996	-0.33952	0.177864	0.134599	0.0400799	0.0091302	0.0138031	0.0276137	0.0093043	0.0175338	0.2196	0.06263	0.06101
BC099658.1	IOH63280	Oral-facial-digital syndrome 1 protein (Protein 71-7A) [Source:UniProtKB/Swiss-Prot;Acc:O75665]	4	21	1	31646.5	0	0	1	1	0	0	0	0	51	599	154.5	464.5	380	488	170	1009.5	-7.46489	0.44019	0.83926	0.66739	-2.44548	-0.67418	0.27184	0.30566	-0.29453	0.02505	-0.33298	-0.31678	-0.36953	-0.39853	-0.32658	-0.32202	1	0.0265136	0.112763	0.0074644	0.062723	0.110819	0.0413875	0.0113263	0.69324	0.01889	0.02288
BC011618.2	IOH13944	Probetacellulin	4	21	3	6500.35	0	0	1	1	0	0	1	0	173.5	550.5	826.5	799.5	1988.5	2114	773.5	1655	-0.22151	0.31817	0.9397	0.6688	0.24732	0.06023	0.57526	0.40276	-0.03501	-0.03116	-0.12417	-0.22065	-0.19266	-0.267	-0.23832	-0.25398	0.025488	0.036746	0.0032358	0.002465	0.0022061	0.0055211	0.0017966	0.0042971	0.07744	0.02184	0.01454
BC100766.2	IOH63422	Glycoprotein Xg	4	21	5	15994.9	0	0	1	1	0	0	1	0	58.5	436	332.5	414.5	763.5	807.5	303	837	-3.08244	-0.05064	0.65486	0.78194	-0.70822	0.07294	0.56672	0.39005	-0.27865	-0.16389	-0.27767	-0.33113	-0.32736	-0.37269	-0.30713	-0.3402	0.26983	0.0978099	0.0242614	0.008893	0.0169244	0.0331549	0.0115029	0.0153488	0.03626	0.00324	0.09995
BC100813.1	IOH63506	Putative T-complex protein 1 subunit theta-like 2	4	21	7	18622.4	0	0	1	1	0	1	1	0	132.5	555	526.5	570.5	1520.5	1877	913.5	1309.5	-0.44289	0.14845	0.90504	0.87945	0.441	0.51893	0.58465	0.20617	-0.12187	-0.02595	-0.21738	-0.28636	-0.24412	-0.28617	-0.21784	-0.2904	0.0426083	0.0383946	0.0082609	0.0044045	0.0032963	0.0054763	0.0012847	0.0073447	0.03736	0.04841	0.02283
BC063114.1	IOH40733	Asporin	4	21	9	5404.28	0	0	1	1	0	0	1	0	76.5	349	271.5	415	767	998	408	801	-1.7521	-3.53585	0.81436	0.73574	-0.19873	0.16864	0.63721	0.12743	-0.24051	-0.26473	-0.29662	-0.33098	-0.32698	-0.35728	-0.29177	-0.344	0.141867	0.53514	0.034147	0.009082	0.0136875	0.02151	0.0061779	0.0186229	0.02773	0.04457	0.04428
NM_199290.2	IOH40757	Nascent polypeptide-associated complex subunit alpha-2	4	21	11	28965.4	0	0	1	1	1	1	1	1	129.5	637.5	1183.5	1459.5	6044	6537.5	2745	2158	-0.36529	-0.12333	0.93277	0.79567	0.66656	0.72932	0.71743	0.74163	-0.12822	0.06968	-0.01325	-0.03128	0.25329	0.09084	0.05003	-0.20095	0.0426083	0.0282213	0.0015681	0.0006847	0.0002157	0.0004261	0.000134	0.0022005	0.00546	0.12534	0.01852
BC067262.1	IOH40509	Rho guanine nucleotide exchange factor 1	4	21	13	12833.5	0	0	1	1	0	0	0	1	92	492	327.5	442	1430	2496	652.5	1692.5	-1.23902	0.2737	0.66265	0.92643	-0.30325	0.31514	0.28694	0.67191	-0.20767	-0.09897	-0.27922	-0.32323	-0.25407	-0.2361	-0.25601	-0.25002	0.0962892	0.0552524	0.024938	0.0072544	0.0052003	0.0034932	0.0029397	0.0036289	0.04612	0.00287	0.09716
NM_003512.3	IOH14485	Histone H2A type 1-C	4	21	15	19638.6	1	1	1	0	1	1	1	1	894.5	2106	6063.5	6610	29099	35525	20753.5	18412.5	0.7336	0.92425	0.80346	0.32461	0.84674	0.96588	0.86054	0.9145	1.49252	1.77183	1.50306	1.44659	2.78843	2.43577	2.68385	1.51246	0.0008139	0.0008308	6.25e-05	4.23e-05	8.8e-06	1.3e-05	2.2e-06	2.94e-05	0.03241	0.00134	0.06472
NM_024623.1	IOH44690	2-oxoglutarate and iron-dependent oxygenase domain-containing protein 2	4	21	17	24229.5	0	0	0	0	0	0	0	0	16.5	479.5	196	226.5	504.5	685	230.5	764	-31.8059	-0.49595	-0.42196	0.27331	-1.30923	0.12958	-0.5148	-0.4165	-0.36762	-0.11347	-0.32008	-0.38507	-0.35584	-0.3826	-0.31773	-0.3479	1	0.0825475	0.147335	0.0413013	0.0356549	0.0433798	0.037201	0.026127	0.21427	0.08701	0.44014
NM_017592.1	IOH44564	Mediator of RNA polymerase II transcription subunit 29	4	21	19	31543.3	0	0	0	1	1	1	1	1	44.5	394.5	2360.5	5092	13797	57334	1350.5	5777	-8.09823	-2.01151	0.33608	0.7827	0.91351	0.84752	0.88	0.60919	-0.30831	-0.21199	0.35247	1.01103	1.10582	4.19999	-0.15393	0.18053	1	0.283986	0.0005313	5.6e-05	3.77e-05	5.3e-06	0.0005091	0.0003411	0.49259	0.10575	0.21898
NM_005608.2	IOH42040	Protein tyrosine phosphatase receptor type C-associated protein	4	21	21	9700.63	0	0	0	0	0	0	0	0	17	457.5	316	92.5	116	158.5	117.5	208.5	-37.1463	-0.17124	-1.07274	-0.10834	-8.08811	-8.51793	0.3272	-4.85569	-0.36657	-0.13896	-0.28279	-0.42352	-0.39856	-0.42519	-0.33426	-0.40645	1	0.0852998	0.091449	0.380391	1	1	0.0815353	0.46339	0.33276	0.03246	0.66683
NM_017850.1	IOH45670	Uncharacterized protein C1orf109	4	22	1	4851.93	0	0	1	1	0	0	0	0	8	354.5	85	109.5	266.5	184.5	104	276	-10.6215	-2.33939	0.72684	0.79497	-8.30018	-5.16001	0.08942	-2.5583	-0.38564	-0.25836	-0.35457	-0.41864	-0.38201	-0.42308	-0.33623	-0.39934	1	0.393845	0.465836	0.148873	0.17492	1	0.116483	0.233337	0.35355	0.01795	0.03328
BC009872.1	IOH13974	branched chain ketoacid dehydrogenase kinase (BCKDK)	5	2	11	17609.4	0	0	0	1	0	0	1	1	59	925	250.5	419	386	325.5	295	398.5	-0.05202	0.48036	0.24683	0.74705	-0.46554	-0.51417	0.73217	0.8801	-0.27758	0.40292	-0.30315	-0.32983	-0.36887	-0.41168	-0.30829	-0.38642	0.294085	0.0075604	0.054249	0.0084456	0.0981499	0.415177	0.0117561	0.0785506	0.09588	0.07644	0.21735
BC027955.1	IOH11484	glycoprotein Ib (platelet), alpha polypeptide (GP1BA)	5	2	13	19097	0	1	1	1	0	0	0	1	55	867	268.5	413	421	525	286.5	533.5	0.03709	0.67304	0.797	0.50188	-0.04048	-0.15038	0.22558	0.9268	-0.28606	0.33569	-0.29755	-0.33155	-0.36502	-0.39554	-0.30954	-0.37219	0.321763	0.0082493	0.0347071	0.009847	0.0642527	0.118749	0.0163964	0.0405834	0.05143	0.02936	0.0395
BC001280.1	IOH21165	Serine/threonine-protein kinase 6	5	2	15	29283.7	1	1	0	1	0	0	0	1	1417	15561.5	10838.5	16226.5	29006.5	5253.5	25500	35781.5	0.78668	0.93522	0.18246	0.97777	-0.13315	-0.013	0.25616	0.77562	2.59949	17.3683	2.98674	4.20591	2.77826	-0.01303	3.37805	3.34334	0.000336	1.23e-05	2.72e-05	5e-06	1.55e-05	0.0010219	2e-06	8.4e-06	0.06188	0.01895	0.27173
BC027865.1	IOH11820	chromosome 11 open reading frame 16 (C11orf16)	5	2	17	31659.2	1	1	1	1	1	1	1	1	112.5	920	846	1419	1749.5	2060.5	1048	1984.5	0.62222	0.77243	0.75227	0.91138	0.78492	0.54011	0.8438	0.78969	-0.16424	0.39712	-0.11811	-0.0429	-0.21894	-0.27133	-0.19817	-0.21924	0.0579174	0.0067197	0.0033689	0.0006758	0.0025121	0.0048916	0.0008707	0.0028168	0.00629	0.0123	0.07355
BC060513.1	IOH29428	plasminogen (PLG)	5	2	19	13275.8	0	0	1	1	0	0	0	1	67	418.5	357	411.5	744	863.5	273	686.5	-0.12388	-0.98928	0.72152	0.67386	0.47119	-0.14396	0.30425	0.75643	-0.26064	-0.18417	-0.27005	-0.33198	-0.32951	-0.36816	-0.31151	-0.35606	0.23871	0.165042	0.0199617	0.009082	0.0160152	0.0425412	0.0172783	0.0258707	0.14775	0.07603	0.0713
NM_000484.1	IOH29583	amyloid beta (A4) precursor protein (peptidase nexin-II, Alzheimer disease) (APP), transcript variant 1	5	2	21	18335.4	0	0	1	1	0	1	1	1	55.5	437.5	173.5	256.5	375	453.5	334	492	-0.17168	-0.20621	0.63238	0.69243	0.32752	0.52853	0.68703	0.89877	-0.285	-0.16214	-0.32707	-0.37646	-0.37008	-0.40133	-0.3026	-0.37656	0.353541	0.106421	0.0951984	0.0232635	0.0658391	0.107979	0.009365	0.049042	0.11467	0.03071	0.07744
BC056887.1	IOH29097	chromosome 5 open reading frame 5 (C5orf5)	5	3	1	14026.7	1	1	1	1	0	0	1	1	318	1332	2440.5	3097.5	5515.5	8263	4318	5875	0.72861	0.89428	0.84042	0.84072	0.02816	0.46441	0.97785	0.85572	0.27114	0.87468	0.37733	0.43873	0.19518	0.23042	0.28008	0.19086	0.0068732	0.0024737	0.0003806	0.0001466	0.0003849	0.0003127	4.79e-05	0.000303	0.04892	0.00106	0.05012
BC047901.2	IOH28877	actinin, alpha 2 (ACTN2)	5	3	3	31684.4	0	0	0	0	0	0	1	0	36	399.5	106	199	181	161.5	128.5	273.5	-0.44749	-0.35361	0.24045	0.38754	-0.1427	-0.67472	0.63163	0.17604	-0.32631	-0.20619	-0.34804	-0.39296	-0.39141	-0.42495	-0.33265	-0.3996	0.937024	0.160095	0.352459	0.0452924	0.332771	1	0.0666916	0.283964	0.03928	0.00531	0.17344
BC033758.1	IOH21879	centaurin, alpha 2 (CENTA2)	5	3	5	31685.3	0	1	1	0	1	1	1	1	779	4886.5	3338	7851	10691.5	17538.5	15787.5	11797	-2.00004	0.95751	0.90439	-2.31063	0.71228	0.69501	0.58073	0.88105	1.24782	4.99475	0.6562	1.80268	0.76433	0.98076	1.95755	0.81511	0.0112539	0.0001327	0.0001967	0.0004349	7.03e-05	6.14e-05	4.4e-06	7.37e-05	0.97488	0.00622	0.02966
NM_005252.2	IOH5624	v-fos FBJ murine osteosarcoma viral oncogene homolog (FOS)	5	3	7	31667.4	0	1	1	1	0	1	1	1	96	764.5	965.5	1213	2021	1558	548	2060.5	0.43301	0.73587	0.96636	0.50867	-0.06087	0.52094	0.80957	0.81811	-0.1992	0.21688	-0.08098	-0.10201	-0.18909	-0.31198	-0.2713	-0.21123	0.0872825	0.01144	0.0023206	0.0011332	0.0029971	0.0086906	0.0032523	0.002572	0.04419	0.00647	0.00366
BC001012.2	IOH4207	carbonic anhydrase XII (CA12)	5	3	9	31667.4	1	0	1	1	1	1	1	1	178	784	937.5	1139	1916.5	2649	1255.5	1550	0.75452	0.45966	0.9699	0.94573	0.82401	0.82732	0.95591	0.87747	-0.02547	0.23949	-0.08968	-0.12324	-0.20058	-0.22373	-0.16782	-0.26504	0.0216847	0.012015	0.0024588	0.0010326	0.0020557	0.0025468	0.0005742	0.0044685	0.00795	0.06313	0.00226
BC047023.1	IOH26604	Rab9 effector protein with kelch motifs (RABEPK)	5	3	11	31648.5	0	1	1	1	1	1	1	1	55.5	606	296	418	585	552	341	472.5	0.17823	0.55318	0.75061	0.85011	0.50264	0.61902	0.85592	0.79015	-0.285	0.03317	-0.289	-0.33012	-0.34699	-0.39336	-0.30157	-0.37862	0.294085	0.0251058	0.029002	0.0080712	0.0252906	0.0685215	0.0082547	0.0566964	0.01274	0.014	0.05733
NM_006573.2	IOH12947	tumor necrosis factor (ligand) superfamily, member 13b (TNFSF13B)	5	3	13	31627.2	0	1	1	1	1	1	1	1	106	650	608.5	736	1368.5	1605.5	937	1106	0.44742	0.67659	0.91133	0.85731	0.76189	0.72335	0.79352	0.94752	-0.17801	0.08417	-0.19191	-0.23888	-0.26083	-0.30813	-0.21441	-0.31185	0.0711204	0.0190992	0.0060825	0.0025846	0.0041405	0.0073641	0.0011171	0.008651	0.05337	0.00218	0.01743
BC011804.2	IOH14438	chromosome 1 open reading frame 165 (C1orf165)	5	3	15	31629.6	1	1	1	1	1	0	0	1	1538.5	4305.5	12541.5	15653	44483	21856.5	14395	34457	0.80222	0.50329	0.62482	0.99147	0.92537	-2.43	-1.8101	0.98687	2.8569	4.3213	3.5159	4.04136	4.48007	1.33007	1.75389	3.20373	0.0002828	0.000217	1.59e-05	5.3e-06	3.7e-06	0.0009283	3.74e-05	8.2e-06	0.05745	0.14535	0.12443
NM_004264.2	IOH7394	mediator complex subunit 21 (MED21)	5	3	17	22132.8	0	0	0	0	0	0	0	0	8.5	258	40.5	66	145.5	138	68.5	105.5	-25.5706	-6.41396	-0.26181	-0.59149	-1.71046	-2.43114	0.23872	0.48775	-0.38458	-0.37021	-0.3684	-0.43112	-0.39531	-0.42685	-0.34142	-0.4173	1	1	1	0.720885	1	1	0.302066	1	0.08319	0.44948	0.19205
NM_000576.1	IOH9821	interleukin 1, beta (IL1B)	5	3	19	31615.5	0	0	0	0	0	0	0	0	7	458	29	67.5	64.5	72	64	85	-2e+16	-0.47051	-2.35161	-0.73151	-3.14391	-2.38441	0.01438	0.38281	-0.38775	-0.13838	-0.37197	-0.43069	-0.40423	-0.43219	-0.34208	-0.41947	1	0.0989747	1	0.756061	1	1	0.398594	1	0.20203	0.07411	0.68272
NM_005412.2	IOH10529	serine hydroxymethyltransferase 2 (mitochondrial) (SHMT2)	5	3	21	21693.2	1	0	1	1	1	1	1	0	166.5	646	1183	1650	2946.5	4147	1409	2054.5	0.69692	0.19287	0.83033	0.655	0.80331	0.50075	0.64272	0.06194	-0.04984	0.07953	-0.0134	0.02339	-0.08732	-0.10255	-0.14537	-0.21186	0.025488	0.0239465	0.0016442	0.0005672	0.0008812	0.0012227	0.0005322	0.0039368	0.02123	0.08319	0.05021
BC026317.1	IOH11060	solute carrier family 16, member 1 (monocarboxylic acid transporter 1) (SLC16A1)	5	4	1	17673.9	1	0	1	1	0	0	1	1	123	557.5	564.5	769	1127	1007.5	687.5	896.5	0.60155	0.18689	0.80581	0.71282	0.48169	0.03062	0.75244	0.89949	-0.14199	-0.02305	-0.20558	-0.22941	-0.28739	-0.35651	-0.25089	-0.33393	0.0489432	0.0383946	0.0074671	0.0025414	0.0070115	0.0278311	0.0021221	0.0137103	0.023	0.05454	0.05136
NM_005097.1	IOH10604	leucine-rich, glioma inactivated 1 (LGI1)	5	4	3	13803	0	0	1	1	0	0	0	1	63.5	374.5	278	337.5	634	438	326	559.5	0.06931	-1.95135	0.81182	0.62625	0.33481	0.29542	0.39173	0.68532	-0.26805	-0.23517	-0.2946	-0.35322	-0.3416	-0.40258	-0.30377	-0.36945	0.23871	0.314854	0.0320366	0.0138504	0.023558	0.131963	0.0115029	0.0416018	0.07795	0.05476	0.03561
BC015395.1	IOH10729	hypothetical protein BC015395 (LOC130940)	5	4	5	9369.4	1	1	1	1	1	0	1	1	190.5	581.5	1455.5	1453.5	3233	3275	1986	2262	0.50535	0.51958	0.8198	0.84448	0.81887	0.05742	0.84066	0.98004	0.00102	0.00477	0.07128	-0.03299	-0.05581	-0.17308	-0.06099	-0.18999	0.0214281	0.0291377	0.0010879	0.0006652	0.0007267	0.0025287	0.0002423	0.0019647	0.0928	0.01338	0.0549
BC000250.1	IOH4515	non-metastatic cells 3, protein expressed in (NME3)	5	4	7	18323.4	0	0	1	0	1	1	0	1	60	425.5	1347.5	1508	3301.5	1671.5	656.5	2476.5	-0.35237	-0.42139	0.78318	0.39876	0.87891	0.78304	0.25496	0.80581	-0.27547	-0.17606	0.03771	-0.01736	-0.04828	-0.30279	-0.25543	-0.16738	0.337091	0.127442	0.0012942	0.0007776	0.000677	0.0065882	0.0030387	0.00178	0.18856	0.03822	0.06664
BC000623.1	IOH4257	transmembrane protein 103 (TMEM103)	5	4	9	8288.98	0	0	1	0	0	0	1	1	42.5	348	199.5	184	233.5	394.5	206	413	-0.24221	-4.41186	0.76864	0.40776	-0.64866	0.38802	0.80231	0.56709	-0.31254	-0.26588	-0.31899	-0.39726	-0.38564	-0.4061	-0.32132	-0.38489	0.613853	0.582379	0.0657873	0.0524578	0.280267	0.155853	0.0234462	0.0862525	0.04991	0.05283	0.03899
NM_145283.1	IOH10752	nucleoredoxin-like 2 (NXNL2)	5	4	11	31628.1	0	0	1	0	1	0	1	1	46.5	420.5	302.5	475.5	491.5	538.5	290	506.5	-0.11642	-0.0741	0.60641	0.49131	0.52553	0.46726	0.53639	0.80438	-0.30407	-0.18185	-0.28699	-0.31362	-0.35727	-0.39445	-0.30903	-0.37504	0.483236	0.119272	0.0298881	0.0074644	0.0351769	0.0781604	0.0134669	0.0483847	0.04562	0.00504	0.10519
BC015877.1	IOH13013	cadherin 19, type 2 (CDH19)	5	4	13	25999.2	0	1	1	1	1	1	1	1	111.5	557.5	527.5	666	1147.5	1361.5	650	1051	0.49681	0.54237	0.89759	0.89376	0.70389	0.7646	0.91148	0.83929	-0.16636	-0.02305	-0.21707	-0.25896	-0.28514	-0.32788	-0.25638	-0.31765	0.062718	0.0332888	0.0081955	0.0031032	0.0060439	0.0100691	0.0021964	0.0101494	0.04439	0.00381	0.02011
NM_017724.1	IOH29011	leucine rich repeat (in FLII) interacting protein 2 (LRRFIP2), transcript variant 2	5	4	15	31629.1	0	0	0	1	0	0	1	1	56.5	340.5	800	723.5	2178	2067.5	808	2217.5	-0.31943	-12.441	0.32712	0.50755	0.05765	0.12406	0.57639	0.97293	-0.28288	-0.27458	-0.1324	-0.24246	-0.17182	-0.27076	-0.23327	-0.19468	0.371226	1	0.0047352	0.0031913	0.0024043	0.0061346	0.0016797	0.0020527	0.1627	0.18482	0.2139
BC025406.1	IOH11226	phosphodiesterase 4D interacting protein (myomegalin) (PDE4DIP)	5	4	17	30181.8	0	0	1	1	1	1	0	1	97.5	581.5	439	607	911.5	1381.5	406	945	0.46584	-0.01338	0.87183	0.82654	0.71593	0.77736	-1.73227	0.86631	-0.19601	0.00477	-0.24457	-0.27589	-0.31109	-0.32626	-0.29207	-0.32882	0.0832459	0.0364816	0.0120894	0.0038609	0.0094831	0.009714	0.0431415	0.0124898	0.03626	0.09363	0.02577
BC033130.1	IOH23218	lysyl oxidase-like 3 (LOXL3)	5	4	19	1929.45	0	0	1	0	0	0	1	1	44	331.5	138.5	187	207.5	249	144	263.5	-0.36385	-12.2782	0.82174	0.46534	0.0309	-0.16558	0.80562	0.63681	-0.30937	-0.28502	-0.33795	-0.39641	-0.3885	-0.41786	-0.33038	-0.40065	0.613853	1	0.140168	0.049279	0.236502	0.576965	0.0484033	0.231056	0.09642	0.06612	0.00511
BC032708.1	IOH21938	transducin (beta)-like 1X-linked (TBL1X)	5	4	21	22475.9	0	0	0	0	0	0	1	1	28	376.5	78.5	121.5	124.5	151.5	127	162.5	-3.22125	-3.02552	0.44635	0.32401	-0.86792	-0.61075	0.64413	0.7542	-0.34326	-0.23285	-0.35659	-0.4152	-0.39763	-0.42575	-0.33287	-0.4113	1	0.433989	0.622121	0.126327	0.945882	1	0.067866	0.713682	0.60609	0.11456	0.08107
NM_002391.1	IOH13794	midkine (neurite growth-promoting factor 2) (MDK), transcript variant 3	5	5	1	21931.1	1	1	0	1	1	1	1	1	625.5	2312	6652	8887.5	9991.5	10427	4859.5	7193	0.66118	0.82706	0.13189	0.9207	0.96058	0.97914	0.98513	0.72222	0.92261	2.01061	1.68592	2.10009	0.68736	0.40548	0.35928	0.32979	0.0018366	0.0007095	7.46e-05	1.71e-05	7.13e-05	0.0001513	3.77e-05	0.0002155	0.09157	0.03487	0.28807
BC022034.1	IOH10988	lactate dehydrogenase A-like 6B (LDHAL6B)	5	5	3	10448.4	1	0	1	1	1	1	1	1	98	501.5	591.5	822.5	1343.5	1494	837.5	1427	0.53871	-0.08556	0.88706	0.57268	0.86004	0.79861	0.9491	0.7684	-0.19496	-0.08796	-0.19719	-0.21406	-0.26358	-0.31716	-0.22896	-0.27801	0.0794829	0.0616398	0.0065209	0.0023856	0.0040963	0.0082034	0.0012972	0.0055941	0.01443	0.06345	0.0251
NM_138551.1	IOH13700	thymic stromal lymphopoietin (TSLP), transcript variant 2	5	5	5	24682.6	1	1	1	1	1	1	1	1	724	2615.5	6207.5	7941	19295	24019.5	13330.5	13643.5	0.84086	0.88224	0.7807	0.88102	0.94736	0.92105	0.78673	0.88673	1.13129	2.3624	1.5478	1.8285	1.71038	1.50504	1.5982	1.00975	0.0012539	0.000526	6.03e-05	2.18e-05	1.93e-05	2.93e-05	5.5e-06	5.49e-05	0.03516	0.02136	0.07188
NM_004221.2	IOH14487	interleukin 32 (IL32), transcript variant 2	5	5	7	21311.1	0	0	1	0	0	0	1	1	46.5	453	186	276.5	346	399	296.5	353	-0.00901	0.23344	0.59921	0.39844	0.37193	0.46708	0.55379	0.68757	-0.30407	-0.14418	-0.32319	-0.37072	-0.37327	-0.40574	-0.30808	-0.39122	0.457104	0.0799262	0.0835169	0.0232635	0.0752172	0.145749	0.0127598	0.114393	0.01521	0	0.09124
NM_030768.2	IOH12865	integrin-linked kinase-associated serine/threonine phosphatase 2C (ILKAP)	5	5	9	31634	1	0	1	1	0	1	1	1	207	821.5	1392	1623.5	2682.5	704	1849.5	3005	0.74769	0.47043	0.6204	0.57708	0.02984	0.51212	0.65098	0.64556	0.03597	0.28295	0.05155	0.01578	-0.11634	-0.38106	-0.08095	-0.11167	0.0160816	0.0104879	0.001317	0.0006099	0.0016158	0.0439527	0.0003073	0.0013046	0.0205	0.06628	0.1209
NM_004064.2	IOH1795	cyclin-dependent kinase inhibitor 1B (p27, Kip1) (CDKN1B)	5	5	11	31450.5	0	0	1	1	1	0	1	1	69.5	433	804.5	720	1329.5	1245	498.5	922	0.0229	0.06204	0.90123	0.83621	0.6316	0.10572	0.71806	0.86758	-0.25534	-0.16736	-0.131	-0.24346	-0.26512	-0.3373	-0.27853	-0.33124	0.204942	0.101368	0.0034652	0.0027288	0.0046783	0.0172984	0.004118	0.0131399	0.11192	0.00327	0.02373
NM_006298.2	IOH34757	zinc finger protein 192 (ZNF192)	5	5	13	27950.8	1	1	1	1	1	1	1	1	659	2032.5	4365	4883.5	12728.5	14711	9300	8850.5	0.94212	0.9016	0.87144	0.96	0.91432	0.95722	0.99656	0.8196	0.99358	1.68664	0.9753	0.9512	0.98832	0.75203	1.00873	0.50452	0.0014419	0.0009154	0.0001167	5.56e-05	4.49e-05	7.67e-05	1.02e-05	0.0001353	0	0.01078	0.04115
BC016057.1	IOH12761	Usher syndrome 1C (autosomal recessive, severe) (USH1C)	5	5	15	31614.1	0	0	1	1	1	0	1	1	91.5	487.5	375.5	445.5	694.5	1067.5	470	1106.5	0.3275	-0.30139	0.93571	0.69925	0.6937	0.48511	0.75976	0.90325	-0.20873	-0.10419	-0.26431	-0.32223	-0.33494	-0.35166	-0.2827	-0.3118	0.101325	0.074275	0.0161572	0.0076465	0.01641	0.0190661	0.0045391	0.0088342	0.06955	0.07978	0.00188
BC031073.1	IOH22537	poly (ADP-ribose) polymerase family, member 11 (PARP11)	5	5	17	7915.27	0	0	0	1	0	1	1	1	86.5	430.5	376.5	396.5	678.5	841	440.5	710	0.33857	-0.12987	0.37659	0.84727	0.42175	0.51086	0.91273	0.58699	-0.21932	-0.17025	-0.26399	-0.33629	-0.33671	-0.36998	-0.28702	-0.35359	0.112657	0.110464	0.0215328	0.0089868	0.0196988	0.0305686	0.0047965	0.0263871	0.05722	0.01807	0.18593
BC048107.1	IOH26749	zinc finger protein 333 (ZNF333)	5	5	19	27382.3	0	0	1	1	0	0	1	1	46	400.5	114.5	170	205	275	179	321	-0.29391	-0.4409	0.74407	0.54055	0.09838	0.24526	0.72446	0.8574	-0.30512	-0.20504	-0.34541	-0.40128	-0.38877	-0.41577	-0.32527	-0.3946	0.542699	0.162541	0.221893	0.0574517	0.233776	0.36209	0.0324081	0.129074	0.09223	0.01236	0.01853
NM_152324.1	IOH22764	chromosome 13 open reading frame 16 (C13orf16)	5	5	21	10779.9	0	0	1	1	1	0	1	1	80.5	409.5	299.5	364	698.5	738	420	624	0.45774	-1.42056	0.80396	0.56455	0.7456	0.46463	0.86284	0.82438	-0.23203	-0.19461	-0.28792	-0.34562	-0.33451	-0.37831	-0.29002	-0.36265	0.122452	0.207116	0.0275435	0.0122805	0.0158231	0.0409353	0.0054084	0.0305859	0.00878	0.09497	0.04014
BC006105.1	IOH5992	chromosome 6 open reading frame 134 (C6orf134)	5	6	1	31676.6	1	1	1	1	1	1	0	1	559	1825	4205	5198.5	11198	10291	4482	7148.5	0.77792	0.83875	0.85948	0.95589	0.91758	0.50611	-1.41984	0.67327	0.78172	1.44612	0.92559	1.04158	0.82003	0.39448	0.30407	0.3251	0.0021696	0.0012052	0.0001265	4.92e-05	5.8e-05	0.000197	0.0002385	0.0002237	0.0506	0.02557	0.04507
NM_030636.1	IOH39935	Endonuclease/exonuclease/phosphatase family domain-containing protein 1	5	6	3	31635.9	1	1	1	1	0	0	0	0	176	731	831	1337	1156.5	651.5	746	1064.5	0.60099	0.59604	0.73237	0.88035	0.40363	0.43518	-1.44758	-0.14988	-0.02971	0.17806	-0.12278	-0.06642	-0.28414	-0.38531	-0.24234	-0.31622	0.0239149	0.01384	0.0035287	0.0007728	0.0069418	0.0537163	0.0089522	0.0175812	0.05625	0.02902	0.07999
NM_138959.1	IOH39982	vang-like 1 (van gogh, Drosophila) (VANGL1)	5	6	5	14.54	1	1	1	1	0	0	0	0	178.5	737	1247	1927	139	-19.5	-1.5	74.5	0.66865	0.65256	0.71953	0.76675	-1.01572	-4.92757	-9.11215	-4.3907	-0.02441	0.18501	0.00648	0.10287	-0.39603	-0.43959	-0.35167	-0.42058	0.022483	0.013188	0.0015626	0.000393	0.863682	1	1	1	0.03565	0.01919	0.08733
NM_022559.2	IOH40047	growth hormone 1 (GH1), transcript variant 2	5	6	7	31624.7	0	0	1	1	1	1	1	1	60	582	287	455	873	868.5	769	816.5	-0.11222	0.28676	0.78775	0.52024	0.80018	0.6236	0.95284	0.73794	-0.27546	0.00534	-0.2918	-0.31951	-0.31532	-0.36776	-0.23897	-0.34236	0.294085	0.0319549	0.0303465	0.0080312	0.009917	0.0269767	0.0015366	0.0181156	0.11785	0.0486	0.04435
NM_014460.2	IOH39936	cold shock domain containing C2, RNA binding (CSDC2)	5	6	9	31606.8	0	0	1	1	0	1	0	0	66.5	509	408.5	652.5	863	1992.5	706.5	896.5	0.18754	0.41452	0.66772	0.69051	0.3041	0.75175	0.24762	0.49967	-0.2617	-0.07927	-0.25405	-0.26284	-0.31642	-0.27682	-0.24812	-0.33393	0.204942	0.0481719	0.0155448	0.0035723	0.0130591	0.0046937	0.0026334	0.0169345	0.05317	0.00556	0.09174
NM_015289.2	IOH40537	vacuolar protein sorting 39 homolog (S. cerevisiae) (VPS39)	5	6	11	8748.97	0	0	1	1	1	1	0	1	80	565.5	559.5	1056.5	1069	1291	900	1211.5	0.36685	0.02409	0.8882	0.73696	0.65945	0.65015	0.44978	0.93629	-0.2331	-0.01378	-0.20713	-0.14691	-0.29377	-0.33358	-0.21981	-0.30073	0.129709	0.0392608	0.0073002	0.0013288	0.0071108	0.0118846	0.0014474	0.0072056	0.03536	0.08128	0.02401
BC007919.2	IOH40619	StAR-related lipid transfer (START) domain containing 10 (STARD10)	5	6	13	31596.6	1	1	1	1	0	0	0	1	323.5	1630.5	2889	5557.5	8477	15565	2288.5	7662.5	0.71321	0.86497	0.88656	0.85093	-0.34218	-1.95796	-0.10012	0.53009	0.28278	1.22068	0.51669	1.14459	0.52082	0.82112	-0.01674	0.37928	0.006692	0.0015466	0.0002652	4.53e-05	0.0002074	0.0007328	0.0003081	0.0002097	0.05465	0.01518	0.03525
BC059405.1	IOH40433	Transducin-like enhancer protein 4	5	6	15	31621.3	0	0	1	1	0	1	1	1	38	480.5	175	335	326	573	293	722.5	-0.3541	0.29821	0.82258	0.81197	0.41419	0.61054	0.67213	0.86328	-0.32208	-0.1123	-0.3266	-0.35394	-0.37547	-0.39165	-0.30859	-0.35226	0.805583	0.0622215	0.0845854	0.0128263	0.0826284	0.0637214	0.0122882	0.021967	0.03722	0.00736	0.01616
NM_020247.3	IOH40578	chaperone, ABC1 activity of bc1 complex homolog (S. pombe) (CABC1), nuclear gene encoding mitochondrial protein	5	6	17	11425.6	0	0	1	1	1	1	1	1	70	463	314.5	445.5	854.5	1072.5	710.5	1001	0.40104	0.05123	0.66276	0.71868	0.68633	0.57985	0.6049	0.86957	-0.25428	-0.13259	-0.28326	-0.32223	-0.31736	-0.35125	-0.24753	-0.32292	0.166295	0.0782475	0.0267589	0.0075729	0.0109335	0.0179596	0.002142	0.0110609	0	0.02444	0.08769
BC066645.1	IOH39925	methionine adenosyltransferase II, beta (MAT2B)	5	6	19	27760.4	0	0	1	1	0	0	1	1	47	524	140.5	260	315	423.5	227.5	478.5	-0.26156	0.49867	0.69931	0.58694	0.37786	0.4419	0.56774	0.90037	-0.30301	-0.06188	-0.33732	-0.37545	-0.37668	-0.40375	-0.31817	-0.37799	0.511674	0.0420429	0.144886	0.0238652	0.0898888	0.13047	0.0216264	0.0520509	0.09027	0	0.0453
NM_000586.2	IOH40161	interleukin 2 (IL2)	5	6	21	20445	0	0	1	1	0	0	1	1	60.5	522.5	207.5	274	431	443.5	268	575.5	0.25503	0.15132	0.73591	0.65674	0.35728	0.47788	0.70504	0.79829	-0.27441	-0.06363	-0.3165	-0.37144	-0.36392	-0.40214	-0.31224	-0.36777	0.23871	0.0485735	0.0615628	0.0207357	0.0494934	0.11622	0.0144659	0.036862	0.01169	0.04466	0.05112
NM_004013.1	IOH36376	dystrophin (muscular dystrophy, Duchenne and Becker types) (DMD), transcript variant Dp140	5	7	1	31667.9	0	1	0	1	0	0	0	1	10	661.5	86	277.5	182	161.5	116.5	201	-11.5782	0.55745	-0.05113	0.59016	-0.08295	-0.79083	0.11381	0.57506	-0.3814	0.0975	-0.35426	-0.37044	-0.3913	-0.42495	-0.3344	-0.40725	1	0.019	0.692066	0.0209023	0.319418	1	0.108853	0.46339	0	0.02459	0.24667
BC065522.1	IOH39948	vascular endothelial growth factor A (VEGFA)	5	7	3	17016.1	0	0	1	1	0	0	0	1	65	491	213	376.5	385.5	371.5	315.5	562.5	0.20311	0.03303	0.87534	0.71204	0.34107	0.02686	0.48622	0.89255	-0.26487	-0.10014	-0.31479	-0.34203	-0.36893	-0.40796	-0.3053	-0.36913	0.212678	0.0634098	0.054249	0.0106518	0.0619786	0.218235	0.0116708	0.036862	0.04351	0.0432	0.00664
BC050439.1	IOH26673	vacuolar protein sorting 36 homolog (S. cerevisiae) (VPS36)	5	7	5	5629.88	0	0	0	0	0	0	0	1	36.5	351	83	138	121	144	96.5	171	-0.7825	-3.1171	0.34258	0.4596	-1.80164	-1.47964	-0.07265	0.67726	-0.32526	-0.26241	-0.35518	-0.41046	-0.39801	-0.42636	-0.33733	-0.41041	1	0.456403	0.581222	0.0911313	1	1	0.179863	0.655999	0.13561	0.0282	0.11927
BC031262.1	IOH21607	catenin (cadherin-associated protein), alpha 1, 102kDa (CTNNA1)	5	7	7	29894.3	0	0	1	1	0	1	0	1	40	435	1121	691	1488.5	1469	242	1326.5	-0.27204	0.1147	0.81711	0.70486	0.35063	0.60251	0.10877	0.67533	-0.31784	-0.16504	-0.03266	-0.25178	-0.24764	-0.31917	-0.31605	-0.2886	0.699976	0.0978099	0.0018451	0.0031616	0.0043316	0.0093774	0.0247026	0.0068227	0.03536	0	0.05425
NM_004039.1	IOH3974	annexin A2 (ANXA2), transcript variant 3	5	7	9	19309	0	0	1	1	0	1	0	1	35.5	355.5	458.5	1651.5	2062	16830.5	1386	9656	-3.22688	-4.51973	0.91006	0.95104	0.26599	0.73036	0.47745	0.81245	-0.32737	-0.25719	-0.23852	0.02381	-0.18457	0.92349	-0.14874	0.58942	1	0.636161	0.0108526	0.0004894	0.0023763	6.55e-05	0.0006001	0.000114	0.77682	0.09349	0.01388
NM_004169.2	IOH25904	serine hydroxymethyltransferase 1 (soluble) (SHMT1), transcript variant 1	5	7	11	31627.2	1	0	1	1	1	1	1	1	97.5	616.5	710.5	1708	3857.5	8573	1583.5	3159	0.51272	0.40504	0.78587	0.884	0.91857	0.88439	0.78806	0.81353	-0.19602	0.04534	-0.16022	0.04003	0.01286	0.2555	-0.11985	-0.09544	0.0813317	0.0252566	0.0047209	0.0004724	0.0004869	0.0002344	0.0003914	0.0010823	0.02176	0.04014	0.06071
NM_004701.2	IOH41218	cyclin B2 (CCNB2)	5	7	13	15223	1	1	1	1	1	1	1	0	353	1660.5	2558.5	3850.5	7984	8730.5	3825.5	3686.5	0.86642	0.89012	0.93584	0.83881	0.92321	0.86725	0.74368	0.34642	0.34529	1.25545	0.41399	0.65479	0.46662	0.26824	0.20805	-0.03983	0.0052161	0.0014651	0.0003305	9.49e-05	0.0001136	0.0002279	6.84e-05	0.0010139	0.00801	0.00894	0.01852
NM_172178.1	IOH44756	mitochondrial ribosomal protein L42 (MRPL42), nuclear gene encoding mitochondrial protein, transcript variant 3	5	7	15	16190.7	0	0	1	1	1	1	0	1	84	555	453.5	515	1011.5	1186	735.5	920	0.39974	0.29504	0.8807	0.51843	0.53475	0.78548	0.42762	0.59368	-0.22462	-0.02595	-0.24007	-0.30229	-0.30009	-0.34207	-0.24388	-0.33145	0.115787	0.0372835	0.0112603	0.0062709	0.00845	0.0131819	0.0021964	0.0152332	0.03367	0.03822	0.02339
NM_058173.1	IOH42944	mucin-like 1 (MUCL1)	5	7	17	26402.2	0	1	1	1	1	0	1	1	55	728.5	209	280	472.5	516	291	425	0.03709	0.70231	0.83134	0.60176	0.59951	0.48146	0.84569	0.87251	-0.28606	0.17516	-0.31604	-0.36972	-0.35935	-0.39626	-0.30889	-0.38363	0.321763	0.0133612	0.0577326	0.0204085	0.0366407	0.0847205	0.0114203	0.0684308	0.05143	0.00874	0.0203
NM_021912.2	IOH43073	gamma-aminobutyric acid (GABA) A receptor, beta 3 (GABRB3), transcript variant 2	5	7	19	4015.8	0	0	1	1	0	1	0	1	88	446.5	245	336	499.5	652.5	397.5	594	0.48176	-0.38699	0.67999	0.60508	0.18778	0.69576	0.43191	0.79382	-0.21615	-0.15171	-0.30485	-0.35365	-0.35639	-0.38523	-0.29331	-0.36582	0.101325	0.105123	0.0446607	0.0141256	0.0406284	0.0466767	0.0075466	0.0345273	0.01607	0.05543	0.07504
BC034774.1	IOH22743	Uncharacterized protein C6orf10	5	7	21	6219.86	1	0	1	1	1	1	1	1	194.5	781	2303	2002	8532.5	4665	2119	2934	0.62904	0.07981	0.91302	0.73722	0.72304	0.63575	0.85869	0.82673	0.00949	0.23601	0.33461	0.12439	0.52692	-0.06064	-0.04153	-0.11916	0.0193099	0.0145416	0.0004128	0.0003695	0.0001098	0.0008993	0.0002109	0.0012488	0.05453	0.13762	0.02579
BC015814.1	IOH10105	EF-hand calcium binding domain 7, mRNA (cDNA clone MGC:9635 IMAGE:3915942), complete cds	5	8	1	10043.7	0	0	1	1	0	0	1	0	62.5	342.5	394	501	784	633	324.5	668.5	0.12899	-5.39926	0.50818	0.70299	0.39884	0.32553	0.78946	0.23816	-0.27017	-0.27226	-0.25855	-0.3063	-0.3251	-0.38681	-0.30398	-0.35796	0.23871	0.655752	0.0182284	0.0060302	0.0150001	0.0605616	0.0094263	0.0367182	0.05657	0.04748	0.14357
BC013990.1	IOH14082	WD repeat-containing protein 33	5	8	3	4253.79	0	0	1	0	0	1	0	1	58.5	322	254	277.5	484.5	520.5	379	400	0.14372	-33.7992	0.7937	0.41647	0.36281	0.54907	0.30856	0.6388	-0.27865	-0.29602	-0.30205	-0.37044	-0.35803	-0.39591	-0.29602	-0.38626	0.26983	0.947533	0.0390449	0.022875	0.0392917	0.0802598	0.0088955	0.0888927	0.03626	0.00878	0.03897
BC004242.1	IOH5508	heterogeneous nuclear ribonucleoprotein U-like 1, mRNA (cDNA clone IMAGE:3619753), complete cds.	5	8	5	21790.3	0	0	1	1	1	1	1	1	56.5	432.5	1057.5	2789	1207	1279	490	998.5	-0.14801	-0.44583	0.86854	0.8879	0.82783	0.70726	0.9346	0.78168	-0.28288	-0.16794	-0.05239	0.3502	-0.27859	-0.33454	-0.27978	-0.32317	0.337091	0.120842	0.002024	0.0001767	0.0051469	0.0117635	0.0038315	0.011627	0.11264	0.04741	0.03678
NM_031883.2	IOH41833	protocadherin alpha subfamily C, 2 (PCDHAC2), transcript variant 2	5	8	7	11104.7	0	0	1	1	1	1	1	1	77	468.5	462.5	1070	821.5	870	640.5	950.5	0.27911	-0.92002	0.79035	0.73831	0.73169	0.75581	0.89357	0.91421	-0.23945	-0.12621	-0.23727	-0.14304	-0.32098	-0.36764	-0.25777	-0.32824	0.146302	0.110464	0.0113129	0.0012945	0.0115605	0.0251298	0.0022819	0.0120468	0.0551	0.13131	0.05351
NM_182644.1	IOH44403	Ephrin receptor A3 (EPHA3), transcript variant 2	5	8	9	13680.4	0	0	0	1	1	0	1	0	54.5	478.5	162.5	456	417	511	337.5	489	0.16093	-0.0028	0.47222	0.58772	0.55947	0.39063	0.78498	0.39834	-0.28712	-0.11462	-0.33049	-0.31922	-0.36546	-0.39668	-0.30208	-0.37688	0.307457	0.0705974	0.119709	0.0077212	0.0477009	0.0908394	0.0087285	0.0656032	0.01297	0.0399	0.12619
NM_003592.2	IOH41991	cullin 1 (CUL1)	5	8	11	17321.9	1	1	1	1	1	1	1	1	265.5	1000	1277	1788	4660.5	5305	3352.5	3580	0.59963	0.79916	0.9029	0.93691	0.91346	0.94049	0.88348	0.74767	0.15991	0.48986	0.01581	0.06298	0.10115	-0.00886	0.13888	-0.05106	0.0105176	0.0053212	0.0013599	0.0004202	0.0003346	0.0005972	8.32e-05	0.0008685	0.08256	0.01131	0.02658
XM_374026.1	IOH44789	PREDICTED: Homo sapiens hypothetical LOC389081 (LOC389081)	5	8	13	31637.3	1	1	1	1	1	1	1	0	239	1070	1090.5	1481.5	2910	3345	2048.5	2360	0.63619	0.84611	0.81392	0.87913	0.76778	0.70414	0.87351	0.41155	0.10377	0.571	-0.04214	-0.02497	-0.09133	-0.16742	-0.05184	-0.17966	0.0127425	0.0043719	0.001954	0.0006296	0.0009193	0.0016939	0.0002241	0.0024172	0.06509	0.00397	0.05512
NM_006763.2	IOH41569	BTG family, member 2 (BTG2)	5	8	15	26443.7	0	0	0	1	0	0	0	1	44	541.5	115.5	236.5	322.5	384	215	400.5	-0.24918	0.39519	0.36312	0.66542	0.30191	0.38785	0.33383	0.83778	-0.30937	-0.0416	-0.34509	-0.3822	-0.37585	-0.40695	-0.32	-0.38621	0.576633	0.0389688	0.2697	0.0277606	0.0892479	0.164923	0.0275387	0.0794556	0.06428	0.01959	0.14081
NM_153045.2	IOH41169	chromosome 9 open reading frame 91 (C9orf91)	5	8	17	29934.7	1	0	1	1	1	0	1	1	119.5	686	556	793	1383.5	1731.5	1035	1251.5	0.5703	0.48877	0.80667	0.78653	0.68356	0.25417	0.85825	0.97578	-0.14941	0.12589	-0.20822	-0.22252	-0.25919	-0.29794	-0.20008	-0.29651	0.052654	0.017512	0.0076987	0.0023037	0.0042115	0.0081338	0.0008865	0.0066096	0.02959	0.04123	0.05087
NM_052988.2	IOH41508	cyclin-dependent kinase (CDC2-like) 10 (CDK10), transcript variant a	5	8	19	31652.8	1	1	1	1	1	1	1	1	176.5	945	1206	1313	2800.5	2881	1744	2212	0.68977	0.64601	0.80886	0.93996	0.93035	0.83242	0.9208	0.92192	-0.02865	0.42611	-0.00625	-0.07331	-0.10337	-0.20495	-0.09638	-0.19526	0.0227589	0.006617	0.0015984	0.0007788	0.0009173	0.0021455	0.0003023	0.0021147	0.02804	0.0419	0.05746
XM_378240.1	IOH44459	PREDICTED: Homo sapiens hypothetical protein LOC170425 (LOC170425)	5	8	21	29195.4	0	0	1	1	0	0	1	1	48	468	172.5	246	335	402	243	387	0.07965	-0.1729	0.60489	0.65199	0.26891	0.28468	0.76233	0.84871	-0.30089	-0.12679	-0.32738	-0.37948	-0.37448	-0.40549	-0.3159	-0.38764	0.41082	0.0816596	0.0978276	0.0258172	0.0843587	0.158792	0.0171265	0.0852293	0	0.05137	0.08608
NM_005446.2	IOH44334	purinergic receptor P2X-like 1, orphan receptor (P2RXL1)	5	9	1	8965.15	0	0	1	0	0	0	1	0	62.5	392.5	228	285	314	331	207.5	315.5	0.05254	-0.48217	0.86471	0.04062	0.41915	0.07001	0.52578	0.46526	-0.27016	-0.21431	-0.31013	-0.36828	-0.37679	-0.41124	-0.3211	-0.39517	0.248456	0.178462	0.0472514	0.0267624	0.0886138	0.271027	0.0266387	0.16838	0.0792	0.0054	0.01241
NM_006591.1	IOH41599	polymerase (DNA-directed), delta 3, accessory subunit (POLD3)	5	9	3	27532.2	1	1	1	1	1	1	1	1	585	2403	6896	9281	19206	17070.5	9641.5	14304.5	0.89801	0.94657	0.72904	0.77147	0.80072	0.88739	0.84947	0.99373	0.83681	2.11609	1.76174	2.213	1.70059	0.9429	1.05867	1.07943	0.0018689	0.0006158	5.01e-05	1.69e-05	2.09e-05	5.89e-05	1.02e-05	4.75e-05	0.01209	0.00118	0.08921
NM_002202.1	IOH45476	Insulin gene enhancer protein ISL-1	5	9	5	27192.4	1	1	1	1	1	1	1	1	444	1666	2687.5	3556	6456	7165.5	4279.5	4567.5	0.88453	0.8764	0.87092	0.92769	0.63664	0.96992	0.82543	0.9441	0.53808	1.26183	0.45408	0.57028	0.29859	0.14164	0.27445	0.05303	0.003267	0.001463	0.000309	0.0001066	0.0002002	0.0003222	5.25e-05	0.000482	0.00956	0.01273	0.04026
NM_054022.2	IOH36765	golgi SNAP receptor complex member 2 (GOSR2), transcript variant B	5	9	7	31634	1	1	1	1	1	1	1	1	201.5	926	967	1823	3279	3766.5	1647	1843	0.64239	0.75372	0.9157	0.79548	0.90216	0.77754	0.78721	0.78389	0.02432	0.40408	-0.08051	0.07303	-0.05075	-0.13333	-0.11057	-0.23416	0.0178723	0.0066578	0.0023704	0.0004329	0.0006787	0.0012862	0.0003619	0.0032856	0.05264	0.0168	0.02047
NM_181689.1	IOH41368	Neuronatin	5	9	9	31635.4	1	1	1	1	1	1	1	1	119.5	793.5	333.5	670	949	1088	745.5	823	0.60801	0.51963	0.7726	0.83024	0.71141	0.78171	0.88008	0.9138	-0.14941	0.2505	-0.27736	-0.25781	-0.30696	-0.35	-0.24241	-0.34168	0.0516877	0.0113027	0.0223888	0.0031616	0.0087748	0.0157346	0.0016936	0.0162804	0.01775	0.05258	0.05301
NM_005678.3	IOH45840	SNRPN upstream reading frame (SNURF), transcript variant 1	5	9	11	29867.3	1	1	1	1	1	1	0	1	1122.5	3243	7384.5	10586	28528	29489.5	12548	17633	0.86538	0.90679	0.97607	0.97254	0.92914	0.91756	-1.9793	0.983	1.97555	3.08974	1.91352	2.58745	2.72565	1.94753	1.48376	1.43029	0.0005153	0.0003254	3.87e-05	1.18e-05	8.9e-06	1.94e-05	6.33e-05	3.14e-05	0.03339	0.01744	0.00699
NM_000897.2	IOH45547	Leukotriene C4 synthase	5	9	13	24282.9	0	1	1	1	1	1	1	0	76	570	204	391.5	786	949	623	560.5	0.20717	0.53981	0.86971	0.84527	0.60557	0.54926	0.93494	0.33447	-0.24156	-0.00856	-0.31759	-0.33773	-0.32488	-0.36124	-0.26033	-0.36935	0.155818	0.0309036	0.0596016	0.0092277	0.0134234	0.02341	0.0023648	0.0506287	0.07443	0.00744	0.00693
NM_032329.4	IOH44706	inhibitor of growth family, member 5 (ING5)	5	9	15	31652.8	1	0	1	1	1	1	1	1	246.5	735	1162	1602	2568.5	3815	1642	2680.5	0.62101	0.19217	0.94824	0.94819	0.81076	0.86691	0.87449	0.84282	0.11966	0.18269	-0.01992	0.00961	-0.12888	-0.1294	-0.1113	-0.14588	0.0120704	0.0163488	0.0016097	0.0005208	0.0011544	0.0011996	0.0003488	0.0014881	0.07171	0.10583	0.01095
NM_017572.2	IOH53775	MAP kinase-interacting serine/threonine-protein kinase 2	5	9	17	27053.8	1	1	1	1	1	1	1	1	187.5	867.5	800.5	955.5	1614	2194	1244.5	1632	0.68517	0.73906	0.92206	0.86575	0.70138	0.82631	0.94187	0.97231	-0.00535	0.33627	-0.13225	-0.1759	-0.23384	-0.26053	-0.16943	-0.2564	0.0202107	0.0080006	0.0034652	0.0015255	0.003073	0.0037245	0.0005884	0.003838	0.03394	0.01549	0.01678
BC008073.2	IOH46125	family with sequence similarity 38, member A (FAM38A)	5	9	19	12806	1	1	1	1	1	1	1	1	292.5	965.5	1514	1865	3940.5	4428.5	2915	3151	0.69694	0.57523	0.87598	0.8961	0.83587	0.80322	0.94098	0.88319	0.21711	0.44986	0.08945	0.08507	0.02199	-0.07977	0.07489	-0.09628	0.0082528	0.0064574	0.0009775	0.0003938	0.0004856	0.0009173	0.0001071	0.0010511	0.0556	0.05932	0.03643
NM_032303.2	IOH57810	Hydroxysteroid dehydrogenase-like protein 2	5	9	21	29598.7	1	1	1	1	1	1	1	1	163	894.5	983.5	1125.5	3380.5	3669	2172	2229.5	0.59493	0.69971	0.79791	0.93178	0.90701	0.79889	0.86214	0.84147	-0.05725	0.36757	-0.07538	-0.12711	-0.03959	-0.14121	-0.03378	-0.19342	0.027965	0.0074866	0.002427	0.0010646	0.0006371	0.0013415	0.0002004	0.0021652	0.05206	0.02609	0.05967
BC047620.1	IOH28815	guanylate cyclase 1, soluble, beta 3 (GUCY1B3)	5	10	3	19964.9	0	0	1	1	1	0	1	1	58.5	471.5	264	431.5	571	602.5	380.5	595.5	-0.26819	-0.13213	0.86713	0.64914	0.65965	0.44585	0.88772	0.80513	-0.27864	-0.12274	-0.29895	-0.32625	-0.34853	-0.38927	-0.2958	-0.36566	0.337091	0.0782475	0.0347071	0.0083602	0.0245385	0.0627234	0.0065181	0.0341383	0.15713	0.04949	0.01607
NM_022156.3	IOH39856	dihydrouridine synthase 1-like (S. cerevisiae) (DUS1L)	5	10	5	31638.3	1	1	1	1	1	1	1	1	1186.5	3845.5	12454.5	14652	36993.5	35102.5	16865.5	24910	0.92305	0.91489	0.91323	0.96974	0.98742	0.97864	0.71319	0.8694	2.11115	3.78812	3.48886	3.75414	3.65652	2.40159	2.11521	2.19737	0.0004485	0.0002249	1.4e-05	6.1e-06	5.1e-06	1.33e-05	3.6e-06	1.66e-05	0.0149	0.0171	0.02833
BC064945.1	IOH39953	SCY1-like 1 binding protein 1 (SCYL1BP1)	5	10	7	16372	1	0	1	1	1	1	1	1	276.5	884.5	2497	4999	11508.5	13399	4505.5	6676	0.67894	0.44691	0.58953	0.89334	0.85721	0.89945	0.83419	0.92392	0.18321	0.35597	0.39489	0.98433	0.85417	0.6459	0.30751	0.2753	0.0093188	0.0086599	0.0004128	5.48e-05	5.65e-05	9.51e-05	4.72e-05	0.0002266	0.05882	0.07914	0.13366
NM_198498.1	IOH26293	chromosome 11 open reading frame 53 (C11orf53)	5	10	9	10089.2	0	0	0	0	0	0	1	1	41.5	299	82.5	189.5	233	313	221.5	320	-0.15524	-4.83839	0.36565	0.22621	-0.16259	0.01377	0.69091	0.85695	-0.31466	-0.32269	-0.35534	-0.39569	-0.38569	-0.41269	-0.31905	-0.3947	0.613853	1	0.581222	0.0545151	0.211228	0.315766	0.0214139	0.130024	0.01704	0.01419	0.11142
BC022374.1	IOH14795	PHD finger protein 19	5	11	21	31660.6	1	1	1	1	1	1	1	1	293	1122.5	1572	1893	4017.5	4617	2397	2725	0.74939	0.711	0.89952	0.87513	0.93563	0.81358	0.97781	0.98032	0.21817	0.63184	0.10747	0.09311	0.03046	-0.06452	-0.00087	-0.14119	0.0080148	0.0041114	0.0008959	0.0003862	0.0004453	0.0008394	0.0001556	0.0013459	0.03861	0.03843	0.02879
NM_145212.1	IOH13804	mitochondrial ribosomal protein L30 (MRPL30), nuclear gene encoding mitochondrial protein, transcript variant 1	5	12	1	16927	1	1	1	1	1	1	1	1	333	1224	2288	2939.5	5587.5	5564	3368	4443	0.81918	0.71762	0.92917	0.91755	0.95912	0.77276	0.57211	0.85314	0.30292	0.7495	0.32994	0.39339	0.2031	0.01208	0.14114	0.03991	0.0059967	0.0033001	0.000415	0.0001568	0.0002279	0.000589	9.64e-05	0.0005327	0.02123	0.04159	0.0204
NM_000371.1	IOH14065	transthyretin (prealbumin, amyloidosis type I) (TTR)	5	12	3	30162.4	0	0	1	1	1	0	1	1	45	520	233.5	407.5	469	470.5	290	475	-0.10466	0.42545	0.56187	0.84084	0.52538	0.48089	0.81575	0.84996	-0.30724	-0.06652	-0.30843	-0.33313	-0.35974	-0.39995	-0.30903	-0.37836	0.511674	0.0444164	0.0526243	0.0085324	0.0385573	0.102618	0.0116708	0.0542992	0.03143	0.00816	0.11205
BC017981.1	IOH13989	chromosome 8 open reading frame 22 (C8orf22)	5	12	5	31644.1	0	0	1	1	1	1	1	1	112.5	658	549	1047	1488.5	1411	975	1323.5	0.42115	0.38403	0.58589	0.87962	0.8623	0.68631	0.88438	0.75827	-0.16424	0.09344	-0.2104	-0.14964	-0.24763	-0.32387	-0.20885	-0.28892	0.0640114	0.0207988	0.0088504	0.0012616	0.0033374	0.0097441	0.0009866	0.006566	0.06914	0.05373	0.12365
BC005258.1	IOH7193	cell division cycle 23 homolog (S. cerevisiae) (CDC23)	5	12	7	6927.92	0	0	1	1	0	0	1	1	64.5	394.5	172.5	455	596.5	651	465	525	0.15928	-0.66719	0.78198	0.55827	0.43519	0.48479	0.71141	0.61139	-0.26594	-0.21198	-0.32738	-0.3195	-0.34573	-0.38535	-0.28343	-0.37309	0.220861	0.184292	0.0890711	0.0078739	0.0251947	0.052374	0.0047521	0.0497127	0.05481	0.01972	0.02869
NM_144647.1	IOH10664	Calcyphosin-like protein	5	12	9	31652.4	0	1	1	1	1	1	1	1	81	604	250	692.5	1131.5	1297	853.5	975	0.43274	0.57979	0.82494	0.90719	0.6194	0.69482	0.90524	0.87044	-0.23097	0.03084	-0.3033	-0.25136	-0.2869	-0.33309	-0.22662	-0.32565	0.122452	0.0251058	0.0397304	0.0028513	0.006482	0.0115074	0.0012754	0.0116782	0.01746	0.00937	0.02828
BC007102.1	IOH7474	Cell differentiation protein RCD1 homolog	5	12	11	9956.38	0	0	1	1	0	1	1	1	62	371	114.5	343	530	687	480.5	591.5	0.31392	-1.29584	0.66672	0.77839	0.47392	0.66401	0.73403	0.67355	-0.27123	-0.23922	-0.3454	-0.35164	-0.35303	-0.38243	-0.28117	-0.36608	0.220861	0.272898	0.231352	0.0124329	0.0311438	0.0426792	0.0043984	0.0371521	0	0.01525	0.04323
BC008392.1	IOH7460	uncoupling protein 3 (mitochondrial, proton carrier) (UCP3)	5	12	13	3839.37	0	0	0	1	1	0	1	0	67	391	96	264	499	597.5	431	373.5	-0.19459	-1.42378	0.48281	0.57679	0.54628	0.44838	0.89598	0.4458	-0.26064	-0.21604	-0.35115	-0.37431	-0.35644	-0.38967	-0.28841	-0.38906	0.248456	0.238803	0.381686	0.0232635	0.0337991	0.0637214	0.0050523	0.115987	0.16886	0.06149	0.08839
BC004226.1	IOH22896	PDZ domain-containing protein GIPC1	5	12	15	15209.2	0	0	0	1	1	0	1	1	62	448.5	213.5	420.5	525.5	621.5	647.5	942	-0.53461	-0.00578	0.37758	0.74282	0.59953	0.37223	0.93412	0.84777	-0.27122	-0.1494	-0.31464	-0.3294	-0.35353	-0.38773	-0.25675	-0.32913	0.353541	0.0902028	0.0704619	0.0084028	0.0297472	0.0612696	0.0021895	0.0126913	0.25091	0.0205	0.16891
BC032466.1	IOH21695	nicotinate phosphoribosyltransferase domain containing 1 (NAPRT1)	5	12	17	15959	0	0	1	0	0	0	1	1	33.5	356.5	85.5	132	202.5	230	143	300	-3.70599	-4.936	0.54695	0.3644	-0.11255	0.08703	0.50451	0.83285	-0.33161	-0.25604	-0.35441	-0.41219	-0.38904	-0.41941	-0.33053	-0.39681	1	0.72028	0.480096	0.10468	0.266599	0.583906	0.0573668	0.152675	0.86541	0.11306	0.05789
BC033622.1	IOH21694	IMP (inosine monophosphate) dehydrogenase 1 (IMPDH1)	5	12	19	31055.2	0	0	1	1	0	1	1	1	43.5	436.5	144	237.5	317.5	476.5	320	549	-0.09194	-0.46878	0.66115	0.68543	0.19003	0.50604	0.80646	0.63634	-0.31042	-0.16331	-0.33624	-0.38192	-0.3764	-0.39947	-0.30464	-0.37056	0.542699	0.117732	0.140168	0.0272546	0.0974188	0.098611	0.0096139	0.0445129	0.01626	0.05346	0.05893
BC002940.1	IOH5740	Zinc finger protein ZXDC	5	12	21	29620.3	0	1	1	1	0	1	1	1	49.5	601	191.5	338	416.5	613.5	266.5	372.5	-0.03761	0.56029	0.75872	0.82657	0.42487	0.62627	0.85544	0.79077	-0.29771	0.02737	-0.32148	-0.35308	-0.36552	-0.38838	-0.31246	-0.38916	0.41082	0.0257173	0.0721313	0.0125101	0.0511116	0.0549084	0.0135727	0.0957463	0.04285	0.01177	0.04062
NM_021123.1	IOH27363	G antigen 7 (GAGE7)	5	13	1	9445.01	0	0	1	1	1	1	1	0	52	413	1352	2039.5	5311.5	3112.5	781.5	3777.5	-0.21567	-0.99283	0.65951	0.79952	0.72684	0.56344	0.70613	0.01241	-0.29241	-0.19055	0.03912	0.13514	0.17274	-0.18623	-0.23714	-0.03024	0.41082	0.172904	0.0013688	0.0003451	0.0002824	0.0021055	0.0016797	0.0011758	0.10879	0.06848	0.10774
BC039172.1	IOH25808	calmodulin-like 5 (CALML5)	5	13	3	0	0	1	0	0	0	0	0	0	0.5	-9	-1	31	-7	-4.5	0	27.5	-5.78438	0.64735	-2.74345	-8.26057	-5.41869	-9.19311	-23.9619	-5.28634	-0.40153	-0.67969	-0.38129	-0.44117	-0.41208	-0.43838	-0.35145	-0.42553	1	1	1	1	1	1	1	1	4.24264	-0.4714	0
NM_174889.2	IOH25846	NDUFA12-like (NDUFA12L)	5	13	5	8565.75	0	0	1	1	1	1	1	1	64.5	359	310	603	1074	940.5	694	921.5	0.23307	-1.98116	0.52573	0.8468	0.64495	0.54283	0.79458	0.8976	-0.26593	-0.25314	-0.28466	-0.27704	-0.29322	-0.36193	-0.24994	-0.33129	0.212678	0.351041	0.0296628	0.0038743	0.0070964	0.0239244	0.0020391	0.0129576	0.03289	0.01576	0.1323
BC032325.1	IOH21628	thioredoxin domain containing 10 (TXNDC10)	5	13	7	0	0	1	0	0	0	0	0	0	-1	-7.5	-1	1	28.5	-3	-3	23.5	-3.71682	0.67823	-3.47494	-6.86344	-34.8457	-10.1419	-7.13367	-5.73184	-0.4047	-0.67795	-0.38129	-0.44978	-0.40818	-0.43826	-0.35189	-0.42595	1	1	1	1	1	1	1	1	0	-0.09428	-1.41421
NM_144654.1	IOH12733	chromosome 9 open reading frame 116 (C9orf116), transcript variant 2	5	13	9	9800.79	0	0	0	1	1	0	1	1	76	372.5	264	782	980	1001.5	792.5	1087.5	0.39164	-1.03419	0.34335	0.89324	0.7517	0.47646	0.56541	0.94075	-0.24157	-0.23749	-0.29895	-0.22568	-0.30355	-0.357	-0.23553	-0.3138	0.141867	0.252586	0.0459287	0.0022495	0.0080731	0.0218103	0.0017563	0.0089885	0.01861	0.00569	0.18749
NM_005272.2	IOH4363	guanine nucleotide binding protein (G protein), alpha transducing activity polypeptide 2 (GNAT2)	5	13	11	31664.5	0	0	1	1	1	1	1	1	92	592	320.5	617.5	948	904.5	605.5	746	0.45624	0.40604	0.72292	0.88878	0.51891	0.68655	0.768	0.84185	-0.20767	0.01694	-0.2814	-0.27287	-0.30707	-0.36484	-0.26289	-0.34979	0.0939112	0.0287659	0.024938	0.0036201	0.009685	0.024041	0.0027172	0.0207587	0.03074	0.03344	0.06839
BC014665.1	IOH14248	alcohol dehydrogenase 5 (class III), chi polypeptide (ADH5)	5	13	13	31658.7	0	0	1	1	1	1	1	0	51.5	480.5	163.5	352	584.5	715.5	438.5	595	0.10436	0.2195	0.82309	0.69767	0.50597	0.6686	0.93174	0.18279	-0.29347	-0.1123	-0.33018	-0.34906	-0.34704	-0.38013	-0.28731	-0.36571	0.353541	0.0640168	0.0978276	0.0122805	0.0252906	0.0391742	0.0047965	0.0488214	0.01373	0.01619	0.01297
NM_182488.1	IOH10698	ubiquitin specific peptidase 12 (USP12)	5	13	15	12773	0	0	1	1	1	1	1	1	76	479.5	322	416	876	940.5	629	907.5	0.39164	0.00344	0.6908	0.63057	0.71654	0.7813	0.86796	0.80198	-0.24157	-0.11346	-0.28092	-0.33069	-0.31499	-0.36193	-0.25945	-0.33277	0.141867	0.0698948	0.0251116	0.009082	0.010256	0.0211675	0.0023961	0.0140434	0.01861	0.03982	0.07906
NM_007241.2	IOH3275	SNF8, ESCRT-II complex subunit, homolog (S. cerevisiae) (SNF8)	5	13	17	10166.7	0	0	1	1	1	1	1	1	85	503.5	368.5	409.5	855.5	1201	646	942.5	0.02669	0.24778	0.84115	0.61929	0.7172	0.81682	0.95043	0.71432	-0.2225	-0.08564	-0.26648	-0.33256	-0.31725	-0.34086	-0.25697	-0.32908	0.137631	0.0533426	0.0175978	0.0094275	0.0107446	0.012652	0.0021826	0.0135804	0.14974	0.02387	0.03262
BC001244.1	IOH3256	ankyrin repeat and SOCS box-containing 9 (ASB9)	5	13	19	18051	0	0	1	1	0	1	1	1	74.5	514	333.5	534	662.5	984	845	1013	0.22098	0.42952	0.5919	0.67318	-0.32661	0.79769	0.942	0.88375	-0.24474	-0.07347	-0.27736	-0.29684	-0.33847	-0.35841	-0.22786	-0.32165	0.160929	0.046237	0.0245962	0.0053859	0.0318114	0.019149	0.0012785	0.0107137	0.06644	0.0055	0.11237
NM_152667.1	IOH10850	N-acetylneuraminic acid phosphatase (NANP)	5	13	21	3903.83	0	0	0	1	1	1	0	1	68.5	361.5	233	335	610	695	468.5	714	0.28295	-2.25374	0.42147	0.55185	0.59576	0.7179	0.37293	0.86464	-0.25746	-0.25024	-0.30858	-0.35394	-0.34424	-0.38179	-0.28292	-0.35317	0.184107	0.367283	0.0571291	0.0146028	0.0222334	0.0405481	0.0056008	0.0225076	0.03097	0.03325	0.15781
BC012919.1	IOH11176	Kruppel-like factor 7 (ubiquitous) (KLF7)	5	14	1	4783.09	0	0	1	1	0	0	1	0	52.5	328	244.5	330	422.5	434.5	382	500	-0.71516	-10.6429	0.90057	0.79584	0.14826	-0.02931	0.87144	0.29168	-0.29136	-0.28907	-0.305	-0.35538	-0.36486	-0.40286	-0.29558	-0.37572	0.542699	0.743919	0.0400799	0.0133236	0.0574474	0.16284	0.0065181	0.0666426	0.25591	0.00431	0.00289
BC017780.1	IOH12140	pleckstrin homology, Sec7 and coiled-coil domains 4 (PSCD4)	5	14	3	23671.2	0	0	1	1	0	0	0	0	45.5	331.5	250	242.5	429.5	425.5	288.5	334	-0.14542	-10.2738	0.80764	0.69216	0.38087	0.486	0.27531	0.39858	-0.30619	-0.28501	-0.30329	-0.38048	-0.36408	-0.40359	-0.30925	-0.39322	0.511674	0.881568	0.0400799	0.0260487	0.0492312	0.126143	0.0157121	0.153898	0.04662	0.04053	0.03394
BC020630.1	IOH12113	calcium/calmodulin-dependent protein kinase II inhibitor 1 (CAMK2N1)	5	14	5	24447.7	0	0	1	1	1	1	1	1	44.5	490	371.5	819.5	695	580.5	445.5	841.5	-0.17596	-0.07174	0.76146	0.84846	0.72854	0.5594	0.59842	0.73055	-0.30831	-0.1013	-0.26555	-0.21491	-0.33489	-0.39105	-0.28629	-0.33973	0.542699	0.066534	0.0180145	0.0020926	0.0161125	0.0637214	0.0054896	0.01707	0.04767	0.05484	0.059
BC022405.1	IOH13019	transmembrane protein 185A (TMEM185A)	5	14	7	9813.87	0	0	1	1	0	0	0	1	38	370	96	189	252	304.5	225	411	-0.21724	-1.17495	0.71541	0.54191	0.13488	0.19754	0.32567	0.81585	-0.32208	-0.24039	-0.35115	-0.39583	-0.3836	-0.41338	-0.31854	-0.38511	0.749999	0.267597	0.334801	0.0463805	0.155679	0.299695	0.0252337	0.0759264	0	0.00764	0.01473
BC017781.1	IOH12143	endomucin (EMCN)	5	14	9	30635.9	0	0	1	1	1	1	1	1	74	538	362	500.5	750	661	513	590.5	0.12018	0.41456	0.74918	0.87095	0.7432	0.56506	0.87948	0.89044	-0.24581	-0.04566	-0.2685	-0.30645	-0.32884	-0.38454	-0.27642	-0.36618	0.171933	0.0395561	0.0191234	0.0055656	0.0137644	0.0486358	0.0035884	0.0332561	0.09555	0.01577	0.06251
BC004259.1	IOH5453	chromosome 14 open reading frame 140 (C14orf140)	5	14	11	31664	1	1	1	1	1	1	1	1	335.5	1202.5	1812	2575	4037	5747	2761.5	3180	0.8141	0.88119	0.91756	0.95461	0.60477	0.74152	0.82318	0.59427	0.30821	0.72458	0.18204	0.2888	0.0326	0.02689	0.05244	-0.09322	0.005922	0.0032022	0.0006672	0.0002008	0.0005195	0.0005607	0.0001263	0.0011949	0.02318	0.00059	0.02341
NM_152769.1	IOH21544	Protein Dos	5	14	13	20038.8	0	0	1	1	1	1	1	0	67	462.5	393.5	656.5	795.5	1116	582.5	622.5	0.01754	-0.02589	0.86228	0.82998	0.53099	0.68318	0.78802	0.18827	-0.26064	-0.13317	-0.25871	-0.26169	-0.32384	-0.34774	-0.26625	-0.36281	0.220861	0.0807859	0.0152104	0.0032937	0.0136112	0.0157037	0.0029078	0.0441326	0.10554	0.03211	0.02695
BC007814.1	IOH6756	HLA class I histocompatibility antigen, Cw-7 alpha chain	5	14	15	6411.23	0	0	1	1	0	0	1	0	39	315.5	144.5	151	274	335.5	221.5	347	-0.31179	-38.5301	0.79903	0.53884	0.05922	0.38126	0.74875	0.34699	-0.31996	-0.30356	-0.33608	-0.40674	-0.38119	-0.41087	-0.31905	-0.39186	0.749999	1	0.129334	0.0730175	0.13821	0.219844	0.020795	0.145634	0.03626	0.02914	0.01468
NM_016607.1	IOH7393	armadillo repeat containing, X-linked 3 (ARMCX3), transcript variant 1	5	14	17	26326.7	1	1	1	1	1	1	1	1	204.5	962.5	1213	1433	3574.5	3700	2933.5	3147	0.7982	0.76439	0.93989	0.8765	0.92642	0.8547	0.82487	0.9492	0.03067	0.44639	-0.00408	-0.03888	-0.01826	-0.1387	0.07759	-0.0967	0.0160816	0.0059768	0.0014819	0.0006739	0.0005648	0.0012833	0.0001118	0.0010205	0.00346	0.0169	0.01399
NM_014060.1	IOH4208	malignant T cell amplified sequence 1 (MCTS1)	5	14	19	13755.9	1	1	1	1	1	0	0	1	1644	4276.5	10284.5	12837.5	25980.5	10160	802.5	8077	0.91216	0.82125	0.89368	0.94809	0.51908	-0.61732	0.33779	0.65067	3.08041	4.28769	2.81461	3.23349	2.44552	0.38388	-0.23408	0.42297	0.0002348	0.0001876	2.07e-05	8.1e-06	1.32e-05	0.0004122	0.0019377	0.0001771	0.02151	0.04712	0.03472
BC015684.2	IOH14516	tripartite motif family-like 1 (TRIML1)	5	14	21	19779.5	0	0	1	1	0	1	1	1	69	496.5	308.5	449.5	598.5	727	435	658.5	0.39138	0.00327	0.85167	0.78862	0.37105	0.69482	0.81866	0.88885	-0.2564	-0.09376	-0.28512	-0.32108	-0.34551	-0.3792	-0.28783	-0.35901	0.171933	0.0616398	0.025287	0.0071864	0.0258776	0.0374104	0.0051503	0.0263871	0	0.04985	0.02521
BC002424.1	IOH4157	integral membrane protein 2C (ITM2C)	5	15	1	17883.3	1	1	1	1	1	1	1	1	317.5	1092.5	2448.5	2832.5	5205	5202	3894.5	4638	0.61203	0.84236	0.92601	0.90541	0.61116	0.89514	0.76348	0.86665	0.27008	0.59708	0.37982	0.36269	0.16103	-0.0172	0.21815	0.06047	0.0073087	0.0041515	0.0003627	0.0001699	0.0003118	0.0006349	6.54e-05	0.0004853	0.08686	0.00583	0.02166
NM_024055.2	IOH3071	solute carrier family 30 (zinc transporter), member 5 (SLC30A5), transcript variant 2	5	15	3	5976.93	0	0	1	1	0	0	1	1	62	351.5	298.5	312.5	480.5	513.5	362.5	581.5	0.31392	-2.4703	0.90441	0.70724	-0.215	0.49163	0.64711	0.71206	-0.27123	-0.26183	-0.28823	-0.3604	-0.35848	-0.39647	-0.29843	-0.36713	0.220861	0.403342	0.0263791	0.0155249	0.0552105	0.0851089	0.0081054	0.0377428	0	0.01006	0.00711
BC029158.1	IOH22738	ATP-binding cassette sub-family G member 1	5	15	5	7408.27	0	0	1	1	0	1	1	1	69.5	428	375.5	352	598.5	713	620.5	746	0.15866	-0.17516	0.84415	0.71003	0.31963	0.6218	0.68453	0.95638	-0.25533	-0.17316	-0.2643	-0.34906	-0.3455	-0.38033	-0.2607	-0.34979	0.190684	0.114741	0.0169025	0.0122054	0.0265886	0.0404202	0.0026983	0.0195913	0.07122	0.01983	0.03201
NM_145245.1	IOH12245	ecotropic viral integration site 5-like (EVI5L)	5	15	7	31666.9	1	0	1	1	1	1	1	1	113	743.5	1178.5	3722.5	3348.5	3583	1926.5	3713	0.52394	0.48306	0.97969	0.95892	0.91249	0.94031	0.8699	0.8391	-0.16318	0.19255	-0.01479	0.61806	-0.04311	-0.14816	-0.06968	-0.03704	0.0602461	0.01384	0.0015412	9.58e-05	0.0006477	0.0013134	0.0002539	0.0007707	0.03755	0.05231	0.0006
BC012462.1	IOH10859	centromere protein I (CENPI)	5	15	9	4325.04	1	0	1	1	1	0	1	1	112.5	471.5	621.5	684	1516.5	1792	1191.5	1318	0.54179	0.31242	0.95447	0.75836	0.80815	0.43598	0.8145	0.79118	-0.16424	-0.12274	-0.18787	-0.25379	-0.24456	-0.29305	-0.17718	-0.2895	0.0602461	0.066534	0.0057057	0.0031419	0.0033008	0.0068563	0.000683	0.0065121	0.03143	0.0015	0.00341
BC010451.1	IOH9645	CDC42 effector protein (Rho GTPase binding) 4 (CDC42EP4)	5	15	11	31658.2	1	1	1	1	1	1	1	1	151.5	868.5	896	1010.5	2016.5	2542	1460.5	1466.5	0.69482	0.70866	0.94231	0.907	0.88598	0.82169	0.90395	0.92708	-0.08161	0.33743	-0.10258	-0.16011	-0.18957	-0.23238	-0.13783	-0.27385	0.0308214	0.0080822	0.0027307	0.0013369	0.0018031	0.0027749	0.0004348	0.0048851	0.014	0.02198	0.01105
Jo-1 Antigen		NA	5	15	13	0	0	0	0	0	0	0	0	0	4.5	302	8.5	10.5	40	18.5	5	15.5	-16.6394	-6.63857	-5.44144	-43.8141	-16.532	-61.8859	-10.3908	-2.32693	-0.39305	-0.31921	-0.37833	-0.44705	-0.40692	-0.43651	-0.35071	-0.4268	1	1	1	1	1	1	1	1	0.4714	0.0281	0.08319
P2287		protein kinase C, delta (PRKCD), transcript variant 1	5	15	15	0	0	0	0	0	0	0	0	1	38	357.5	55.5	51.5	65.5	92	48.5	97.5	-0.21724	-1.82264	0.44623	-0.38673	-2.76604	-1.72273	0.18563	0.67308	-0.32208	-0.25487	-0.36374	-0.43529	-0.40412	-0.43056	-0.34436	-0.41815	0.749999	0.343321	1	1	1	1	0.642666	1	0	0.00593	0.03822
PV3248		casein kinase 2, alpha 1 polypeptide (CSNK2A1), transcript variant 2	5	15	17	0	1	0	1	1	1	1	1	1	111.5	394	452.5	845.5	1811.5	4535	1306	3392	0.578	-0.59365	0.7288	0.65541	0.68338	0.75482	0.88119	0.89526	-0.16636	-0.21257	-0.24038	-0.20746	-0.21212	-0.07115	-0.16043	-0.07087	0.0602461	0.181342	0.0122068	0.0021634	0.0024646	0.0008959	0.00055	0.0009001	0.01903	0.01436	0.07345
PV3812		polo-like kinase 3 (Drosophila) (PLK3)	5	15	19	12681.9	0	0	0	1	0	0	1	1	31.5	426	122	276	295.5	467.5	104.5	339.5	-2.53163	-0.94905	0.38034	0.64343	0.03246	0.29916	0.71052	0.80819	-0.33584	-0.17547	-0.34307	-0.37087	-0.37883	-0.40019	-0.33616	-0.39264	1	0.153082	0.23631	0.0205711	0.121475	0.114986	0.0977039	0.116796	0.5163	0.08299	0.1391
PV3825		casein kinase 1, gamma 1 (CSNK1G1)	5	15	21	13722.1	1	0	1	1	1	1	1	1	110	495	357	606.5	1204.5	3547	398.5	1059.5	0.59245	-0.01725	0.52879	0.75897	0.80776	0.92289	0.92487	0.59714	-0.16953	-0.09549	-0.27005	-0.27604	-0.27887	-0.15108	-0.29316	-0.31675	0.0614634	0.0628115	0.0220979	0.0039975	0.0052182	0.0013515	0.0058335	0.0113263	0.01286	0.05143	0.13469
PV3665		casein kinase 1, delta (CSNK1D), transcript variant 1	5	16	1	8650.09	1	0	1	1	1	0	1	1	187	525.5	673	1028	1531.5	2077.5	714.5	1804.5	0.67251	-0.20582	0.91671	0.86905	0.64435	-0.03629	0.85106	0.60596	-0.00641	-0.06014	-0.17186	-0.15509	-0.24291	-0.26995	-0.24695	-0.23822	0.0204457	0.0552524	0.0049417	0.0013155	0.0035097	0.0066987	0.0018706	0.0037617	0.03781	0.09285	0.01681
PV4802		Estrogen Related Receptor beta, Ligand Binding Domain (ERR beta-LBD)	5	16	3	14030.8	0	0	0	0	0	0	0	0	5	363.5	48.5	57.5	58	75.5	8.5	69.5	-19.9886	-1.63359	-0.03081	-0.65147	-3.81185	-2.29328	-3.23133	-0.26034	-0.39199	-0.24792	-0.36591	-0.43356	-0.40494	-0.4319	-0.3502	-0.42111	1	0.314854	1	0.977506	1	1	1	1	0.28284	0.01362	0.16037
PV4680		platelet-derived growth factor receptor, alpha polypeptide (PDGFRA); see catalog number for detailed information on wild-type or point mutant status	5	16	5	15925.1	1	0	1	1	0	0	1	1	88.5	553.5	291.5	350.5	365	360	241	460.5	0.51097	0.40803	0.88727	0.69013	0.01211	0.3083	0.56553	0.81257	-0.21509	-0.02769	-0.29041	-0.34949	-0.37118	-0.40889	-0.3162	-0.37989	0.0987588	0.0359612	0.0279488	0.0124329	0.0820635	0.197444	0.0192697	0.0592559	0.00799	0.02172	0.01213
BC017799.1	IOH14286	nucleoporin 62kDa C-terminal like (NUP62CL)	5	16	7	2643.59	0	0	0	0	0	0	0	0	42.5	311	134	152.5	221	175	217	262	-0.24221	-15.4523	0.47074	0.35174	-0.48666	-0.49324	0.28096	0.26303	-0.31254	-0.30878	-0.33934	-0.4063	-0.38701	-0.42385	-0.31971	-0.40081	0.613853	1	0.182295	0.0788112	0.280267	1	0.0278489	0.296712	0.04991	0.02728	0.11609
BC002677.1	IOH5269	A.T hook DNA-binding motif-containing protein 1	5	16	9	31301.6	0	1	1	0	0	0	0	1	45	545.5	120.5	198	194	348	165.5	215	0.00699	0.53686	0.72067	0.40673	-0.25293	0.39813	0.37851	0.8258	-0.30725	-0.03696	-0.34354	-0.39325	-0.38998	-0.40986	-0.32724	-0.40576	0.483236	0.0359612	0.200637	0.0452924	0.310957	0.201642	0.0456589	0.336552	0	0.0013	0.02934
BC002660.1	IOH5287	tropomodulin 1 (TMOD1)	5	16	11	31629.1	0	1	1	1	1	1	1	0	52.5	589.5	391.5	673	805	815	1044.5	1465	0.12405	0.5181	0.79574	0.91404	0.65841	0.56923	0.88191	0.26003	-0.29136	0.01404	-0.25933	-0.25695	-0.3228	-0.37208	-0.19868	-0.274	0.337091	0.0278668	0.0158904	0.0030096	0.0124731	0.0316008	0.0008604	0.0069983	0.01347	0.01559	0.04877
BC002827.1	IOH5413	tropomyosin 4 (TPM4)	5	16	13	22926.2	0	0	1	0	0	0	1	0	39.5	415	121	117.5	223.5	338.5	222	251	-0.22633	-1.48063	0.81315	0.3772	-0.52066	0.03252	0.77818	0.41989	-0.3189	-0.18822	-0.34338	-0.41634	-0.38674	-0.41063	-0.31898	-0.40197	0.699976	0.203604	0.189317	0.131457	0.280267	0.264502	0.0203971	0.296712	0.0179	0.10905	0
NM_032174.2	IOH13297	translocase of outer mitochondrial membrane 40 homolog (yeast)-like (TOMM40L)	5	16	15	1853.52	0	0	1	0	0	0	0	1	40.5	348	115.5	145.5	207.5	347.5	219.5	457.5	-1.58283	-3.1042	0.55475	0.47373	-0.67374	-0.42665	0.37676	0.57685	-0.31678	-0.26588	-0.34509	-0.40831	-0.3885	-0.4099	-0.31934	-0.38021	1	0.456403	0.241428	0.0813233	0.351917	0.339286	0.025782	0.0684308	0.40157	0.01626	0.07959
BC015742.1	IOH12050	polymerase (DNA directed), eta (POLH)	5	16	17	31464.5	1	1	1	1	1	1	1	1	508.5	1667.5	3162.5	3608.5	9621	12389	7687.5	9458.5	0.92053	0.86867	0.96558	0.96234	0.79312	0.91764	0.79519	0.8855	0.67473	1.26356	0.60167	0.58535	0.64661	0.5642	0.77289	0.5686	0.0024478	0.0014651	0.0002129	0.0001018	8.34e-05	0.0001103	1.65e-05	0.0001146	0.00139	0.01484	0.00917
BC020885.1	IOH14357	Uncharacterized protein C12orf65	5	16	19	16074.8	0	0	1	0	1	1	1	1	47.5	408	302	301	684	726.5	485.5	608	0.0159	-1.00941	0.71281	0.25287	0.69205	0.70952	0.73678	0.81972	-0.30195	-0.19634	-0.28714	-0.36369	-0.3361	-0.37924	-0.28043	-0.36434	0.433036	0.181342	0.0283631	0.0212415	0.0169244	0.0371843	0.0043018	0.0324075	0.01489	0.06239	0.07024
NM_002262.2	IOH11597	killer cell lectin-like receptor subfamily D, member 1 (KLRD1), transcript variant 1	5	16	21	10271	0	0	1	1	1	1	1	1	73	423.5	325	369	867	924.5	661.5	916.5	0.17113	-0.81324	0.77319	0.60593	0.74862	0.73078	0.90338	0.93894	-0.24793	-0.17837	-0.27999	-0.34418	-0.31598	-0.36322	-0.2547	-0.33182	0.171933	0.148659	0.0236119	0.0116984	0.0103058	0.0224827	0.0021287	0.0128382	0.07749	0.06846	0.05222
NM_033083.1	IOH25830	ELL associated factor 1 (EAF1)	5	17	1	15467.4	0	0	1	1	1	0	1	1	90	368	643	936	618.5	725	383.5	668.5	0.3409	-1.43583	0.52722	0.89724	0.61926	0.35318	0.92192	0.89692	-0.21191	-0.24271	-0.18118	-0.18149	-0.3433	-0.37937	-0.29536	-0.35796	0.103992	0.289786	0.0066142	0.0015659	0.0213865	0.0451331	0.0063107	0.0254519	0.06285	0.01537	0.14516
NM_000824.1	IOH21923	glycine receptor, beta (GLRB)	5	17	3	1177.35	0	0	0	0	0	0	0	0	47.5	277.5	125	142.5	145.5	119	96.5	140	-0.71739	-4.1104	0.43111	0.30326	-0.38304	-1.21814	0.46298	0.35138	-0.30195	-0.34761	-0.34214	-0.40917	-0.39531	-0.42839	-0.33733	-0.41367	0.654796	1	0.21738	0.0926761	0.557731	1	0.131109	1	0.2233	0.12995	0.12445
NM_130898.1	IOH26168	cAMP responsive element binding protein 3-like 4 (CREB3L4)	5	17	5	3533.03	1	0	1	1	1	1	1	1	116	398	689.5	718.5	561.5	663	421	578.5	0.53704	-1.69168	0.76071	0.82689	0.60266	0.6188	0.88339	0.56256	-0.15682	-0.20793	-0.16674	-0.2439	-0.34957	-0.38438	-0.28987	-0.36745	0.0568034	0.247862	0.0050817	0.0027526	0.0260778	0.0469949	0.005329	0.0414294	0.03657	0.09239	0.06871
NM_178498.2	IOH26576	solute carrier family 5 (sodium/glucose cotransporter), member 12, mRNA (cDNA clone MGC:52019 IMAGE:5188979), complete cds	5	17	7	5105.91	0	0	1	0	0	0	0	0	50	394.5	170.5	204.5	289.5	320.5	199	313	-0.27221	-0.38697	0.70254	0.22048	0.18457	0.21181	0.45168	0.08193	-0.29666	-0.21199	-0.328	-0.39138	-0.37948	-0.41208	-0.32234	-0.39544	0.457104	0.170222	0.0951984	0.0469394	0.116567	0.266651	0.0301746	0.220142	0.11314	0.00179	0.05391
NM_002623.2	IOH12205	prefoldin subunit 4 (PFDN4)	5	17	9	15025.5	0	0	1	0	0	0	0	0	24	278	106.5	119.5	160.5	199	96.5	174.5	-3.96492	-4.74495	0.76565	0.23515	-0.78134	-0.66773	0.19516	0.34573	-0.35174	-0.34703	-0.34789	-0.41578	-0.39366	-0.42191	-0.33733	-0.41004	1	1	0.257824	0.136906	0.588851	1	0.152608	0.779321	0.64818	0.1577	0.00664
NM_014437.2	IOH4006	solute carrier family 39 (zinc transporter), member 1 (SLC39A1)	5	17	11	8905.53	0	0	1	1	0	0	1	0	50.5	344.5	178.5	261.5	267.5	433.5	232.5	388.5	-0.01376	-3.08535	0.78952	0.581	-0.38699	0.45525	0.85253	0.29041	-0.29559	-0.26994	-0.32552	-0.37503	-0.3819	-0.40295	-0.31744	-0.38748	0.390271	0.456403	0.0824686	0.0236621	0.185907	0.123376	0.0179064	0.116796	0.04201	0.00205	0.02773
NM_006357.1	IOH4888	ubiquitin-conjugating enzyme E2E 3 (UBC4/5 homolog, yeast) (UBE2E3), transcript variant 1	5	17	13	1922.83	0	0	0	0	0	0	0	0	20.5	283.5	114.5	142	164.5	199	145	210	-2.89509	-2.21469	0.39599	0.31657	-0.52499	-0.78324	-0.07968	0.3452	-0.35916	-0.34065	-0.3454	-0.40931	-0.39322	-0.42191	-0.33023	-0.40629	1	1	0.2697	0.0926761	0.485852	1	0.0784895	0.483294	0.24145	0.01247	0.12969
NM_007006.1	IOH4064	nudix (nucleoside diphosphate linked moiety X)-type motif 21 (NUDT21)	5	17	15	31649	1	1	1	1	1	1	1	1	241.5	846	2604.5	6315	13854	31664	4976	14559.5	0.70339	0.65197	0.97614	0.85505	0.96929	0.97477	0.99102	0.87958	0.10906	0.31135	0.42829	1.36195	1.11208	2.12343	0.37632	1.1063	0.0120704	0.0089085	0.0003128	3.5e-05	3.7e-05	1.64e-05	3.58e-05	4.84e-05	0.04392	0.03176	0.00516
BC002559.1	IOH4053	YTH domain family, member 2 (YTHDF2)	5	17	17	4.85	0	1	0	0	0	0	0	0	11	30.5	79.5	70	-1.5	70	-7	-3	-8.43363	0.53281	0.34017	-0.5568	-7.4728	-6.85571	-2.27924	-4.00586	-0.37928	-0.6339	-0.35628	-0.42998	-0.41148	-0.43235	-0.35247	-0.42874	1	1	0.644209	0.628922	1	1	1	1	0	0.34776	0.11563
NM_021130.1	IOH4329	peptidylprolyl isomerase A (cyclophilin A) (PPIA)	5	17	19	0	0	1	0	0	0	0	0	0	0.5	-5.5	-2.5	5	43	-6	30	2.5	-5.13167	0.65008	-2.26484	-16.2572	-14.9236	-8.37761	-4.28007	-13.5949	-0.40152	-0.67563	-0.38176	-0.44863	-0.40658	-0.43849	-0.34706	-0.42817	1	1	1	1	1	1	1	1	1.41421	-0.64282	-0.28284
NM_014033.1	IOH3148	methyltransferase like 7A (METTL7A)	5	17	21	11.63	0	0	0	0	0	0	0	0	-1.5	18	-1	0	-2.5	-2.5	-0.5	50	-3.68892	0.53106	-2.74345	-5.48775	-6.38315	-9.85983	-14.2979	-3.6935	-0.40576	-0.6484	-0.38129	-0.45006	-0.41158	-0.43821	-0.35152	-0.42316	1	1	1	1	1	1	1	1	-0.4714	0.70711	0
BC000314.1	IOH3485	Reticulon-1	5	18	1	14.06	0	0	0	0	0	0	0	0	17.5	262	70	101.5	1	-0.5	1.5	3.5	-6.83641	-2.08093	0.2115	0.22393	-8.00556	-12.3009	-595.617	-19.869	-0.3655	-0.36557	-0.35923	-0.42094	-0.4112	-0.43805	-0.35123	-0.42806	1	1	0.948732	0.19123	1	1	1	1	0.84853	0.09176	0.14142
NM_015994.2	IOH4090	ATPase, H+ transporting, lysosomal 34kDa, V1 subunit D (ATP6V1D)	5	18	3	19922	1	1	1	1	1	1	0	1	260	957	1444	1528.5	1893	1433	1385.5	1692	0.66639	0.83216	0.87584	0.95824	0.61444	0.72709	0.31326	0.72933	0.14826	0.44001	0.0677	-0.01148	-0.20316	-0.32209	-0.14881	-0.25007	0.0106057	0.0058906	0.0010755	0.0005695	0.002338	0.0092504	0.0006573	0.0040238	0.05983	0.00148	0.03624
NM_002764.2	IOH4906	phosphoribosyl pyrophosphate synthetase 1 (PRPS1)	5	18	5	9888.03	0	0	1	1	1	0	1	1	57.5	323	305	369	663.5	631.5	361	676.5	-0.37731	-24.5035	0.71568	0.75905	0.72514	0.36864	0.87573	0.7844	-0.28076	-0.29486	-0.28621	-0.34418	-0.33835	-0.38692	-0.29864	-0.35711	0.371226	0.881568	0.027745	0.010837	0.0176861	0.0594086	0.0072887	0.0263	0.18446	0.00438	0.06955
BC010358.1	IOH14272	cytochrome P450, family 39, subfamily A, polypeptide 1 (CYP39A1)	5	18	7	4226.65	0	0	1	1	1	1	0	1	69	351	325.5	348.5	662	703	361	669	0.04923	-3.51238	0.72724	0.71328	0.65502	0.69034	0.38014	0.95772	-0.2564	-0.26241	-0.27984	-0.35006	-0.33852	-0.38115	-0.29864	-0.35791	0.204942	0.493424	0.0240965	0.0124329	0.0183807	0.0401663	0.0094263	0.0246442	0.10248	0.04029	0.06734
BC010956.1	IOH13684	Keratinocyte growth factor	5	18	9	24632.8	0	0	1	0	0	0	1	0	38	294	145	115	195	281	138	294	-0.62782	-8.96459	0.75435	-0.65618	-0.31882	-0.121	0.766	0.27124	-0.32208	-0.32848	-0.33593	-0.41707	-0.38987	-0.41528	-0.33126	-0.39744	0.937024	1	0.131398	0.254613	0.319418	0.432497	0.0538392	0.224413	0.11165	0.16355	0.02926
BC093864.1	IOH62000	Disks large homolog 3	5	18	11	13522.8	0	0	1	1	1	1	1	0	48.5	314.5	727	1593.5	2763	4115	1335.5	2942.5	-0.06261	-31.3104	0.84069	0.802	0.83115	0.64277	0.64689	0.22131	-0.29983	-0.30472	-0.15509	0.00717	-0.1075	-0.10513	-0.15612	-0.11826	0.433036	1	0.0043845	0.000565	0.0009882	0.0011527	0.0005913	0.0017204	0.04374	0.03822	0.0428
NM_000673.3	IOH60854	Alcohol dehydrogenase class 4 mu/sigma chain	5	18	13	31655.8	0	0	1	1	0	0	1	0	42.5	371.5	181.5	355.5	347.5	619.5	290.5	253	-0.1227	-1.31431	0.74507	0.75579	0.29039	0.40526	0.72066	-3.37558	-0.31254	-0.23865	-0.32458	-0.34806	-0.37311	-0.38789	-0.30896	-0.40176	0.576633	0.272898	0.0814398	0.0116984	0.0777453	0.0605616	0.0121971	1	0.01664	0.01713	0.04285
BC041345.1	IOH62289	S-adenosylmethionine decarboxylase proenzyme	5	18	15	21768.7	1	1	1	1	1	1	1	1	122	745.5	570	660	1103	1363	773	1056.5	0.67187	0.69428	0.70637	0.90581	0.74856	0.72551	0.94759	0.5516	-0.14411	0.19487	-0.20387	-0.26069	-0.29003	-0.32775	-0.23839	-0.31706	0.0480768	0.0125279	0.0076987	0.0031419	0.0063955	0.0102459	0.0015245	0.0116782	0	0.01233	0.08436
BC012760.2	IOH62834	Glycogen synthase kinase-3 beta	5	18	17	12976.4	1	1	1	1	0	0	1	0	1571.5	3936.5	10412.5	11900.5	24547.5	3784.5	1069.5	1235	0.923	0.9487	0.87868	0.90797	0.15228	-1.63136	0.88071	-0.04394	2.92681	3.89359	2.85438	2.96463	2.28795	-0.13187	-0.19503	-0.29824	0.0002556	0.0002106	2.04e-05	9.6e-06	1.81e-05	0.0079416	0.000821	0.0120199	0.01755	0.00701	0.03973
NM_006395.1	IOH52654	Autophagy-related protein 7	5	18	19	31651.4	0	0	1	1	0	0	1	0	50	367	193	293.5	426.5	517.5	358.5	669	-0.17355	-1.66241	0.68174	0.6877	0.41813	0.08168	0.69068	0.38253	-0.29666	-0.24387	-0.32101	-0.36584	-0.36441	-0.39615	-0.29901	-0.35791	0.433036	0.30829	0.0738607	0.0177826	0.0489711	0.105785	0.0081054	0.0336299	0.08485	0.02312	0.06595
NM_019110.3	IOH13427	Zinc finger protein with KRAB and SCAN domains 4	5	18	21	19300.4	1	0	1	1	1	0	1	1	165.5	548	565.5	670.5	1953.5	1678.5	1310.5	1398.5	0.69501	0.49564	0.94993	0.77587	0.88006	-0.165	0.88646	0.7865	-0.05196	-0.03406	-0.20527	-0.25767	-0.1965	-0.30223	-0.15978	-0.28101	0.0258212	0.0359612	0.0069319	0.0032419	0.0019262	0.0111849	0.0005448	0.0057776	0.02136	0.00774	0.00375
NM_013411.3	IOH59040	Adenylate kinase isoenzyme 2, mitochondrial	5	19	1	8601.13	0	0	1	1	0	0	1	1	42.5	230.5	169.5	216.5	369.5	260	246.5	562.5	-0.1227	-0.2371	0.57193	0.51064	0.42035	0.02556	0.58394	0.90016	-0.31254	-0.40208	-0.32831	-0.38794	-0.37069	-0.41698	-0.31539	-0.36913	0.576633	1	0.103424	0.0358562	0.0646439	0.46553	0.0182333	0.0367182	0.01664	0.0092	0.09595
BC040545.1	IOH62182	Fermitin family homolog 1	5	19	3	21309.7	1	0	1	1	1	1	1	1	250.5	800.5	1258	1599.5	2726.5	2247	1840.5	2118	0.83632	0.49138	0.90142	0.79741	0.93315	0.89888	0.91918	0.84816	0.12813	0.25861	0.00991	0.0089	-0.1115	-0.25624	-0.08226	-0.20517	0.0105176	0.0111679	0.0014027	0.000562	0.0009663	0.0034262	0.0002716	0.0023956	0.00282	0.05918	0.02698
NM_052926.1	IOH35779	Paraneoplastic antigen-like protein 5	5	19	5	8998.11	0	0	1	0	0	0	1	1	75.5	362	764	687.5	1017	681	418	642	0.29429	-3.64011	0.95464	0.36891	0.24984	0.38691	0.60755	0.90263	-0.24263	-0.24966	-0.14359	-0.25279	-0.29949	-0.38293	-0.29031	-0.36076	0.150948	0.520666	0.00375	0.0038083	0.0097307	0.0503642	0.0062107	0.0276539	0.04683	0.08985	0.00555
NM_002790.1	IOH29609	proteasome (prosome, macropain) subunit, alpha type, 5 (PSMA5)	5	19	7	23807.4	0	0	1	1	0	0	1	1	21	430.5	147	432	287.5	181	356.5	1448.5	-4.11969	-0.12987	0.81748	0.86509	0.08299	-0.79772	0.56945	0.86738	-0.35809	-0.17025	-0.3353	-0.3261	-0.37971	-0.42337	-0.2993	-0.27574	1	0.110464	0.123426	0.0075003	0.124569	1	0.0087285	0.0051606	0.53875	0.01807	0.00962
BC057816.1	IOH29218	Ly6/PLAUR domain-containing protein 5	5	19	9	9050.46	0	0	1	0	0	0	1	0	41	350	146	152	239.5	245	150	237.5	-0.60897	-4.88084	0.72604	0.12727	0.15333	-0.68469	0.72779	0.10315	-0.31572	-0.26356	-0.33562	-0.40645	-0.38497	-0.41819	-0.3295	-0.4034	0.805583	0.655752	0.131398	0.0896248	0.169789	0.868224	0.0463227	0.42147	0.13797	0.07677	0.03875
BC057772.1	IOH29154	chromosome 18 open reading frame 22 (C18orf22)	5	19	11	7443.65	0	0	1	1	0	1	1	0	133.5	468.5	686.5	740.5	828.5	1025.5	632.5	723.5	0.4837	0.01523	0.90903	0.8437	0.1982	0.7745	0.71069	0.24333	-0.11975	-0.12621	-0.16767	-0.23758	-0.32021	-0.35506	-0.25894	-0.35217	0.0440714	0.0758269	0.0047639	0.0025701	0.0150001	0.0178094	0.0025621	0.0309155	0.06886	0.0317	0.01957
BC010056.2	IOH13015	melanoma antigen family F, 1 (MAGEF1)	5	19	13	13146.2	1	0	1	1	0	0	1	1	145	542	1009.5	1004.5	1381	1023	1228.5	1127.5	0.69582	0.46307	0.73558	0.72322	0.32271	-0.77339	0.90999	0.50814	-0.09538	-0.04102	-0.06731	-0.16184	-0.25946	-0.35525	-0.17177	-0.30957	0.0336331	0.0378329	0.0023755	0.0014803	0.005103	0.0474783	0.0006132	0.0104476	0.00975	0.01044	0.08055
NM_018719.2	IOH26280	cell division cycle associated 7-like (CDCA7L)	5	19	15	5541.83	0	0	1	1	0	0	1	1	47.5	345	275.5	371	511.5	662.5	291	715.5	-0.40312	-4.86961	0.83359	0.83066	0.38923	0.45134	0.68451	0.61706	-0.30195	-0.26936	-0.29538	-0.3436	-0.35507	-0.38441	-0.30889	-0.35301	0.542699	0.617434	0.0322895	0.0103534	0.0348635	0.0514458	0.0123804	0.0255348	0.13398	0.04919	0.02823
BC036031.1	IOH27208	snRNA-activating protein complex subunit 3	5	19	17	2967.38	0	0	1	0	0	0	0	0	26.5	255.5	91.5	111	162	256	111.5	202.5	-2.56689	-1.26188	0.62724	0.10926	-1.31848	0.027	0.45907	0.22357	-0.34644	-0.37311	-0.35255	-0.41822	-0.3935	-0.4173	-0.33513	-0.40709	1	1	0.39224	0.169995	0.826544	0.480856	0.0977039	0.57726	0.40025	0.05258	0.03864
NM_148978.1	IOH35641	pantothenate kinase 1 (PANK1), transcript variant beta	5	19	19	8542.97	0	0	1	0	0	0	1	1	46.5	325.5	132	140.5	291	328	146	342.5	-0.33123	-21.003	0.69589	0.3571	0.08702	0.03395	0.77895	0.60867	-0.30407	-0.29197	-0.33997	-0.40975	-0.37932	-0.41148	-0.33009	-0.39232	0.542699	1	0.166358	0.0926761	0.121475	0.28245	0.0476945	0.128134	0.10645	0.04562	0.04285
NM_016298.1	IOH38196	F-box protein 40 (FBXO40)	5	19	21	1331.49	0	0	1	0	0	0	0	1	42	282	143	159.5	314	277	133.5	256	-0.563	-3.40949	0.6587	0.38185	0.08628	-0.55972	0.19577	0.58367	-0.31361	-0.34239	-0.33654	-0.40429	-0.37679	-0.41561	-0.33191	-0.40145	0.749999	1	0.142498	0.0708776	0.105117	0.605498	0.0784895	0.255468	0.13469	0.07021	0.05934
NM_024680.2	IOH38417	E2F transcription factor 8 (E2F8)	5	20	1	9968.49	1	1	1	1	1	0	0	1	213	644	1399.5	1245.5	2032.5	1244	1209.5	2150	0.77563	0.61843	0.82169	0.88008	0.69918	-0.85151	0.43797	0.5557	0.04868	0.07722	0.05387	-0.09268	-0.18782	-0.33738	-0.17455	-0.2018	0.0149835	0.0201358	0.0011764	0.0008908	0.0019445	0.0340245	0.0008054	0.0027017	0.01328	0.01098	0.05406
NM_181656.1	IOH41475	chromosome 17 open reading frame 58 (C17orf58), transcript variant 2	5	20	3	3910.14	0	0	1	1	0	0	1	0	37	280.5	118	155	170.5	178	137	233.5	-0.68208	-3.29218	0.6208	0.58047	-0.86076	-0.51787	0.73298	0.23608	-0.3242	-0.34413	-0.34432	-0.40558	-0.39257	-0.42361	-0.33141	-0.40381	1	1	0.221893	0.06784	0.557731	1	0.055561	0.400021	0.11467	0.07311	0.05992
NM_032853.2	IOH42561	melanoma associated antigen (mutated) 1 (MUM1)	5	20	5	6397.65	1	1	1	1	0	0	1	1	405.5	1438	2659	2461	5821	2047	3366.5	4250	0.87869	0.8588	0.92948	0.58744	0.35986	-0.72949	0.53347	0.90044	0.45652	0.99755	0.44522	0.25609	0.22877	-0.27242	0.14093	0.01957	0.0039285	0.0020889	0.0003068	0.0002639	0.0002852	0.0112409	9.85e-05	0.0005693	0.00872	0.01278	0.02074
NM_000909.4	IOH22474	neuropeptide Y receptor Y1 (NPY1R)	5	20	7	0.48	0	0	0	0	0	0	0	0	-1.5	13	2.5	0.5	-4	18	-2	37	-3.68892	0.59423	-11.2069	-6.64532	-5.85212	-101.769	-8.2615	-4.94318	-0.40576	-0.65419	-0.38021	-0.44992	-0.41175	-0.43656	-0.35174	-0.42453	1	1	1	1	1	1	1	1	-0.4714	0.54393	0.84853
BC015816.1	IOH13863	Microtubule-associated serine/threonine-protein kinase 2	5	20	9	2385.73	0	0	1	0	0	0	0	0	33	256.5	98	102.5	118.5	174	77.5	138.5	-0.61451	-0.82149	0.53943	0.09638	-1.11303	-0.77007	0.3846	0.20091	-0.33267	-0.37194	-0.35052	-0.42064	-0.39829	-0.42394	-0.34011	-0.41383	1	1	0.352459	0.200852	1	1	0.215129	1	0.04285	0.01378	0.07215
NM_016930.1	IOH13076	syntaxin 18 (STX18)	5	20	11	5813.1	0	0	0	0	0	0	0	1	39.5	292.5	138	163.5	231.5	277	168	213	-0.35688	-4.60532	0.48663	0.48011	0.14132	0.02402	0.45152	0.62001	-0.3189	-0.33022	-0.3381	-0.40314	-0.38586	-0.41561	-0.32688	-0.40598	0.749999	1	0.169374	0.0640844	0.182132	0.406904	0.0425446	0.389905	0.0537	0.05077	0.11273
BC005313.1	IOH7368	kallikrein 1 (KLK1)	5	20	13	19653.7	0	0	1	1	0	0	1	1	44	392.5	181	290	340	414.5	232.5	362	-0.24918	-1.17297	0.80454	0.72153	0.45318	0.4612	0.68727	0.82623	-0.30937	-0.21431	-0.32474	-0.36684	-0.37393	-0.40448	-0.31744	-0.39027	0.576633	0.218216	0.0794393	0.0179148	0.0747264	0.135025	0.019451	0.100117	0.06428	0.04864	0.02344
BC034376.1	IOH22635	amphiphysin (AMPH)	5	20	15	17363.9	0	0	1	1	0	0	0	1	24.5	370.5	573	364	648.5	852	241	1788	-2.97453	-2.59001	0.58845	0.81538	0.25216	0.16232	0.49469	0.70107	-0.35068	-0.2398	-0.20294	-0.34562	-0.34001	-0.36909	-0.3162	-0.23995	1	0.38468	0.0080988	0.010837	0.023558	0.0361917	0.0200106	0.0036468	0.43292	0.07443	0.1234
NM_000151.1	IOH39425	glucose-6-phosphatase, catalytic subunit (G6PC)	5	20	17	7102.9	0	0	1	1	0	0	0	0	40	306.5	139	205.5	242	306.5	151.5	342.5	-0.14347	-9.95056	0.68014	0.61269	-0.30712	0.08647	0.43362	0.2188	-0.31784	-0.31399	-0.33779	-0.39109	-0.38471	-0.41322	-0.32928	-0.39233	0.654796	1	0.149847	0.0378154	0.213569	0.315766	0.0530082	0.162886	0	0.03461	0.05087
NM_000865.1	IOH39590	5-hydroxytryptamine (serotonin) receptor 1E (HTR1E)	5	20	19	7438.81	0	0	1	1	0	1	0	1	98	365.5	263.5	276	492	623.5	347.5	543.5	0.49209	-1.8842	0.71107	0.77045	0.44049	0.5487	0.37435	0.7863	-0.19496	-0.24561	-0.2991	-0.37087	-0.35721	-0.38758	-0.30062	-0.37113	0.0813317	0.328625	0.037726	0.0193222	0.0366407	0.0553145	0.0102114	0.0419498	0.02886	0.02902	0.06709
BC016879.1	IOH10754	chromosome 6 open reading frame 113 (C6orf113)	5	20	21	16906.5	1	1	1	1	1	1	1	1	451	1074.5	1921.5	2128	5254.5	5826.5	3435	3917	0.78124	0.70948	0.87689	0.69478	0.85114	0.82062	0.96845	0.67396	0.55291	0.57621	0.21607	0.16054	0.16647	0.03332	0.15094	-0.01554	0.0033284	0.0045985	0.0006047	0.000334	0.0002714	0.0005244	7.61e-05	0.0007519	0.0439	0.03619	0.03717
NM_145701.1	IOH12253	cell division cycle associated 4 (CDCA4), transcript variant 14	5	21	1	6045.76	0	0	0	1	0	0	1	0	34	231.5	99.5	193.5	178.5	176.5	134.5	296	-0.71184	-1.07745	0.34512	0.56455	-0.36266	-0.25556	0.71202	0.08662	-0.33055	-0.40092	-0.35006	-0.39454	-0.39169	-0.42373	-0.33177	-0.39723	1	1	0.381686	0.0437305	0.383891	1	0.0583028	0.250286	0.08319	0.11301	0.13503
NM_001008657.1	IOH13916	Treacher Collins-Franceschetti syndrome 1 (TCOF1), transcript variant 3	5	21	3	6916.29	0	0	1	1	1	1	0	1	85.5	303.5	1538	5453.5	7575.5	39581	2264.5	21888.5	0.33014	-7.80339	0.97754	0.83718	0.96876	0.65716	0.38503	0.91758	-0.22145	-0.31747	0.0969	1.11475	0.42169	2.76388	-0.02025	1.87886	0.115787	1	0.0009018	4.73e-05	0.0001235	1.23e-05	0.0002361	2.1e-05	0.05789	0.03495	0.00276
BC022347.1	IOH13990	lactotransferrin (LTF)	5	21	5	3700.26	0	0	1	0	0	0	1	1	44.5	236	145.5	148	261	208.5	174.5	290	-0.17596	-1.16473	0.7703	0.40698	-0.55703	-0.68454	0.63148	0.81209	-0.30831	-0.3957	-0.33577	-0.4076	-0.38262	-0.42114	-0.32593	-0.39786	0.542699	1	0.129334	0.0813233	0.215948	1	0.0357935	0.166981	0.04767	0.10786	0.0243
NM_004712.3	IOH4952	hepatocyte growth factor-regulated tyrosine kinase substrate (HGS)	5	21	7	16586.1	0	0	1	1	0	0	1	1	37.5	333.5	148.5	233.5	269.5	340	185.5	328.5	-0.44585	-17.1098	0.7751	0.64207	0.22136	0.31796	0.67656	0.513	-0.32314	-0.2827	-0.33483	-0.38306	-0.38168	-0.41051	-0.32432	-0.3938	0.867582	1	0.123426	0.0288156	0.131124	0.221471	0.0308928	0.149092	0.05657	0.16326	0.02381
NM_002550.1	IOH28412	Olfactory receptor 3A1	5	21	9	11362	0	0	0	0	0	0	0	1	31	275	94.5	169.5	195.5	234	118	301.5	-0.74905	-4.15773	0.45051	0.20911	-0.03568	-0.47838	-0.03859	0.58316	-0.33691	-0.35051	-0.35162	-0.40143	-0.38982	-0.41908	-0.33418	-0.39665	1	1	0.403238	0.0688305	0.273305	0.819573	0.116483	0.174156	0.04562	0.14914	0.09727
NM_005135.1	IOH38670	Solute carrier family 12 member 6	5	21	11	3783.63	0	0	0	0	0	0	0	1	21	304.5	53.5	60	77.5	102	84.5	113	-5.63492	-16.7263	-0.09922	-0.36367	-3.09168	-2.09399	-0.12547	0.58238	-0.35809	-0.31631	-0.36435	-0.43284	-0.4028	-0.42976	-0.33908	-0.41652	1	1	1	0.756061	1	1	0.244735	1	0.87547	0.16488	0.19825
NM_003041.1	IOH38149	Sodium/glucose cotransporter 2	5	21	13	5630.36	0	0	1	1	0	0	0	1	40	261.5	145	144.5	228.5	317	148	339	-0.27204	-2.01703	0.75435	0.56364	0.08805	0.09718	0.40562	0.86509	-0.31784	-0.36615	-0.33593	-0.40859	-0.38619	-0.41236	-0.3298	-0.3927	0.699976	1	0.131398	0.0788112	0.191792	0.292116	0.0564531	0.113609	0.03536	0.08923	0.02926
NM_001001436.1	IOH29491	UPF0547 protein C16orf87	5	21	15	1479.81	1	0	1	1	1	1	1	0	108	394.5	450	414.5	615.5	537.5	449	473.5	0.50037	-1.50788	0.8464	0.60306	0.66014	0.6125	0.84329	0.45543	-0.17378	-0.21199	-0.24116	-0.33113	-0.34364	-0.39453	-0.28578	-0.37851	0.0667213	0.238803	0.0116362	0.009277	0.0211639	0.0726401	0.0047742	0.0680674	0.03928	0.07349	0.03457
BC023144.1	IOH10881	SWI/SNF-related matrix-associated actin-dependent regulator of chromatin subfamily A member 5	5	21	17	22204.5	1	1	1	1	0	0	0	0	187.5	839	2270	2801	4780.5	3699.5	1705.5	2813	0.77919	0.56573	0.9848	0.94612	0.31753	0.42571	0.16337	0.0819	-0.00534	0.30324	0.32435	0.35365	0.11436	-0.13875	-0.10201	-0.1319	0.0193099	0.0094735	0.0004106	0.0001704	0.0004326	0.0016016	0.0004725	0.0020489	0.00377	0.04888	0.00187
NM_032554.2	IOH28374	Probable G-protein coupled receptor 81	5	21	19	3674.08	1	0	1	1	1	1	1	1	171.5	480	698.5	626	1854	2122.5	1070	1431	0.68034	-0.34878	0.91672	0.87313	0.86083	0.90398	0.70011	0.96246	-0.03925	-0.11289	-0.16394	-0.27043	-0.20745	-0.26631	-0.19495	-0.27758	0.0242176	0.0799262	0.0045818	0.0035487	0.0021573	0.0038339	0.0008972	0.0050491	0.02886	0.07955	0.01721
BC060850.1	IOH39820	Solute carrier family 46 member 3	5	21	21	3204.89	0	0	1	0	1	1	1	1	93.5	347.5	384	410	954.5	1047.5	591	965.5	0.294	-2.95396	0.92037	0.42413	0.7381	0.70121	0.79468	0.88021	-0.20449	-0.26647	-0.26166	-0.33242	-0.30635	-0.35328	-0.26501	-0.32666	0.0987588	0.444984	0.0155448	0.0104121	0.0085625	0.0176981	0.0028151	0.0118604	0.08319	0.01017	0.00737
NM_024117.3	IOH3756	mitogen-activated protein kinase associated protein 1 (MAPKAP1), transcript variant 2, mRNA.	5	22	1	6716.59	1	1	0	1	1	1	1	0	271	684.5	1149	1441.5	2654	2951	2150.5	2667	0.69636	0.62009	0.48787	0.64477	0.69365	0.5994	0.74527	0.31684	0.17156	0.12415	-0.02397	-0.03644	-0.11948	-0.19929	-0.03692	-0.1473	0.0096176	0.0166691	0.0020811	0.0007472	0.001146	0.0023	0.0002166	0.001988	0.05219	0.01756	0.1637
BC004101.1	IOH5622	bridging integrator 1 (BIN1)	6	2	11	31123.1	0	0	1	1	0	0	0	0	41	443	128.5	335	318.5	315	162	459.5	-0.07258	-2.45858	0.60042	0.70071	-0.45552	0.36588	0.371	0.45104	-0.31572	-0.15577	-0.34105	-0.35394	-0.37629	-0.41253	-0.32775	-0.37999	0.867582	0.117732	0.192982	0.0134093	0.1898	0.266651	0.040277	0.0684308	0.17247	0.07342	0.09355
NM_016321.1	IOH23160	Rh family, C glycoprotein (RHCG)	6	2	13	7237.65	0	0	1	1	0	0	0	0	47.5	360	122.5	166.5	217	305.5	125.5	266.5	0.32967	-10.9238	0.85929	0.50097	0.49308	-0.19564	-0.06653	0.41781	-0.30195	-0.25198	-0.34291	-0.40229	-0.38745	-0.4133	-0.33309	-0.40034	0.483236	0.433989	0.185756	0.0598128	0.239276	0.398876	0.0799907	0.22881	0.07443	0.055	0.00577
NM_006739.1	IOH2893	minichromosome maintenance complex component 5 (MCM5)	6	2	15	20703.3	1	0	1	1	1	1	0	1	229	809.5	971.5	929	2907.5	3518	1426.5	1582.5	0.84166	-0.11739	0.69392	0.82485	0.93711	0.80665	0.36193	0.69001	0.08258	0.26904	-0.07911	-0.1835	-0.0916	-0.15342	-0.14281	-0.26162	0.0130997	0.0118673	0.0026333	0.0016407	0.0008657	0.0014607	0.0005913	0.0046375	0.0247	0.10045	0.0968
BC009650.1	IOH11334	PDS5, regulator of cohesion maintenance, homolog A (S. cerevisiae) (SCC-112)	6	2	17	25380.3	1	1	1	1	1	1	1	1	920.5	3280	8661	9867.5	35122.5	50001.5	17924	17132.5	0.78292	0.52871	0.98602	0.96365	0.98853	0.82837	0.79335	0.64122	1.5476	3.13264	2.31015	2.38129	3.45078	3.60684	2.27003	1.37752	0.0008064	0.0003699	2.8e-05	1.36e-05	5.7e-06	7.1e-06	3e-06	3.93e-05	0.0653	0.11167	0.00408
BC009197.2	IOH27820	BH3 interacting domain death agonist (BID)	6	2	19	26424.3	0	0	0	0	1	0	0	0	40.5	385.5	85	124.5	229	198.5	115.5	182.5	0.08621	-6.8924	0.46979	0.3924	0.75658	-0.56956	0.07366	-0.05062	-0.31678	-0.22242	-0.35457	-0.41434	-0.38613	-0.42195	-0.33455	-0.40919	0.805583	0.375831	0.544227	0.112616	0.184005	1	0.0864476	0.738904	0.12222	0.1229	0.11646
BC017887.1	IOH27931	eukaryotic translation initiation factor 3, subunit E (EIF3S6)	6	2	21	6217.34	0	0	1	0	0	0	0	0	41.5	276	70.5	107	165	147.5	75	136.5	-0.11463	-4.56579	0.75453	0.08722	-0.01429	-0.91568	-0.40561	0.17959	-0.31466	-0.34935	-0.35908	-0.41936	-0.39317	-0.42607	-0.34047	-0.41404	0.867582	1	0.718019	0.178043	0.611067	1	0.229217	1	0.18743	0.01537	0.01003
BC041590.1	IOH28013	bromodomain containing 9 (BRD9)	6	3	1	31666.9	0	0	1	1	0	0	0	0	36.5	437.5	107	164	165	184	110.5	229	0.23392	-2.41825	0.81883	0.50663	0.40357	-0.35033	-0.35237	0.40503	-0.32525	-0.16215	-0.34773	-0.403	-0.39317	-0.42312	-0.33528	-0.40429	0.937024	0.117732	0.257824	0.0614687	0.470055	1	0.116483	0.324926	0.05812	0.05657	0.01322
BC060512.1	IOH29424	Transmembrane protein 156	6	3	3	18475.1	0	0	1	0	1	0	0	0	34	310	79.5	121.5	165.5	220.5	106	262.5	0.38123	-17.4592	0.56733	0.37611	0.69707	-0.39152	0.22506	0.11735	-0.33055	-0.30993	-0.35628	-0.4152	-0.39311	-0.42017	-0.33594	-0.40076	1	1	0.60115	0.119176	0.395523	0.935379	0.0937191	0.283964	0	0.0958	0.08005
BC015207.1	IOH11738	ARP3 actin-related protein 3 homolog B (yeast) (ACTR3B)	6	3	5	12462.3	1	0	1	1	1	0	1	1	88.5	457.5	324.5	544	848	1060.5	557.5	837.5	0.75433	-1.37802	0.72435	0.55577	0.91157	0.17272	0.81375	0.89402	-0.21509	-0.13897	-0.28015	-0.29397	-0.31807	-0.35222	-0.26991	-0.34015	0.0987588	0.0782475	0.0245962	0.0054746	0.0106915	0.0233539	0.0030052	0.0154266	0.00799	0.00773	0.07627
NM_002168.1	IOH13257	isocitrate dehydrogenase 2 (NADP+), mitochondrial (IDH2)	6	3	7	17553.8	1	0	1	1	1	1	1	1	70	525	376	587	1587.5	1812.5	560.5	1333	0.58954	-0.67235	0.81303	0.80929	0.91942	0.52343	0.76852	0.78099	-0.25428	-0.06073	-0.26415	-0.28163	-0.23675	-0.29139	-0.26947	-0.28792	0.177864	0.0444164	0.0172946	0.0041414	0.0029659	0.0064478	0.0030387	0.0062828	0.04041	0.02155	0.0489
NM_030935.1	IOH3133	TSC22 domain family, member 4 (TSC22D4)	6	3	9	25832	1	0	1	1	1	1	1	1	102.5	537	579.5	1086	2126.5	2310.5	845	1556.5	0.78918	-0.61623	0.81646	0.85828	0.97208	0.8744	0.66702	0.92418	-0.18543	-0.04681	-0.20092	-0.13844	-0.17749	-0.25111	-0.22786	-0.26436	0.0711204	0.0410835	0.0070862	0.0011812	0.0016004	0.0033006	0.0014218	0.0042685	0.0069	0.02634	0.05247
NM_006503.1	IOH3614	proteasome (prosome, macropain) 26S subunit, ATPase, 4 (PSMC4), transcript variant 1	6	3	11	29547.8	0	0	1	1	1	1	1	1	89	563.5	404.5	564.5	981.5	1057.5	661.5	853.5	0.48189	-0.60539	0.94704	0.82067	0.7245	0.83698	0.7458	0.68361	-0.21402	-0.01609	-0.25529	-0.28809	-0.30339	-0.35247	-0.2547	-0.33846	0.112657	0.03622	0.0139029	0.0044536	0.0086967	0.0164721	0.0022173	0.0164942	0.09534	0.04894	0.00524
BC011554.1	IOH12718	N-6 adenine-specific DNA methyltransferase 1 (putative) (N6AMT1)	6	3	13	31655.8	1	0	1	1	1	1	1	1	117.5	672.5	441.5	659	1218	1295	782.5	967	0.70505	0.04292	0.78788	0.89576	0.65712	0.86583	0.78562	0.89284	-0.15365	0.11025	-0.2438	-0.26097	-0.27738	-0.33325	-0.237	-0.32649	0.0557212	0.0176882	0.0125695	0.0031517	0.0057936	0.0107348	0.0015612	0.0114752	0.04213	0.01787	0.05926
NM_013431.1	IOH12166	killer cell lectin-like receptor subfamily C, member 4 (KLRC4)	6	3	15	21495.8	1	0	0	1	1	1	1	0	285.5	856.5	1214	1168	4144	4078	1867	3495.5	0.88095	0.26483	0.34773	0.84634	0.64836	0.72552	0.88683	0.47643	0.20228	0.32352	-0.00377	-0.11492	0.04437	-0.10812	-0.07839	-0.05997	0.0081923	0.0086904	0.00202	0.0010271	0.0004897	0.0011297	0.0002648	0.0010428	0.01734	0.03715	0.21318
NM_003406.2	IOH3874	tyrosine 3-monooxygenase/tryptophan 5-monooxygenase activation protein, zeta polypeptide (YWHAZ), transcript variant 1	6	3	17	31642.7	1	0	1	1	1	0	1	1	133	671.5	770	1034.5	2819	3515.5	1350	2071.5	0.78969	-0.14657	0.83709	0.66281	0.90262	0.32679	0.68486	0.80496	-0.12081	0.10909	-0.14172	-0.15323	-0.10134	-0.15363	-0.154	-0.21007	0.0412168	0.0191992	0.0039272	0.001434	0.0009368	0.0018823	0.000557	0.0025326	0.02127	0.04949	0.04775
BC017589.2	IOH10834	tumor protein D52-like 3 (TPD52L3)	6	3	19	26700.5	1	0	1	1	1	1	1	1	216	781	733.5	789	2828	3208	1314	1724.5	0.85196	0.24051	0.66399	0.82061	0.9602	0.7078	0.77376	0.60409	0.05504	0.23601	-0.15307	-0.22367	-0.10034	-0.1785	-0.15926	-0.24665	0.0146904	0.0110793	0.0047352	0.0022794	0.0009054	0.0018482	0.0005624	0.004071	0.01964	0.02173	0.10508
NM_170679.1	IOH13678	S-phase kinase-associated protein 1A (p19A) (SKP1A), transcript variant 2	6	3	21	31651.4	0	0	0	0	0	0	0	0	21.5	302.5	52	58	102.5	99.5	74	102.5	-1.85349	-12.3059	0.37692	-0.5739	-0.22414	-1.88538	-0.42758	-0.28307	-0.35703	-0.31862	-0.36482	-0.43342	-0.40004	-0.42996	-0.34063	-0.41763	1	1	1	0.834599	1	1	0.236785	1	0.49333	0.09116	0.10879
BC007654.1	IOH5936	NIF3 NGG1 interacting factor 3-like 1 (S. pombe) (NIF3L1)	6	4	1	31625.7	1	0	1	0	1	1	0	1	67	479	244.5	340	477	571	456.5	518.5	0.50293	-1.04779	0.89489	0.4741	0.74953	0.56274	-0.03605	0.82692	-0.26064	-0.11404	-0.305	-0.3525	-0.35886	-0.39182	-0.28468	-0.37378	0.204942	0.0634098	0.040793	0.0146028	0.0381978	0.0676846	0.0069649	0.0433864	0.06332	0.00886	0.01446
NM_000039.1	IOH7318	apolipoprotein A-I (APOA1)	6	4	3	25076.3	0	0	0	0	0	0	0	0	8	316.5	38	47.5	69.5	80.5	62	80.5	-5.46957	-24.3138	-1.10613	-0.84202	0.11037	-1.95786	-1.08338	-0.19624	-0.38564	-0.30239	-0.36917	-0.43643	-0.40368	-0.4315	-0.34238	-0.41995	1	1	1	1	1	1	0.434757	1	0.35355	0.06926	0.55824
NM_138773.1	IOH10147	solute carrier family 25, member 46 (SLC25A46)	6	4	5	6629.34	1	0	0	1	1	1	0	0	58	325	175.5	249	458.5	602.5	325.5	440	0.65522	-60.8426	0.44092	0.69952	0.801	0.6198	0.35406	0.45081	-0.2797	-0.29255	-0.32645	-0.37862	-0.36089	-0.38927	-0.30384	-0.38205	0.258812	1	0.106403	0.0242794	0.0404333	0.0587326	0.0107905	0.0750808	0	0.05657	0.15713
NM_030641.2	IOH26930	apolipoprotein L, 6 (APOL6)	6	4	7	3304.74	0	0	1	1	0	1	1	1	66	390	261	334.5	639.5	769	446	555	0.49494	-5.90165	0.5186	0.79818	0.42527	0.61649	0.50825	0.81113	-0.26276	-0.2172	-0.29988	-0.35408	-0.34099	-0.37581	-0.28622	-0.36993	0.212678	0.30193	0.0434446	0.0128263	0.0246307	0.0354468	0.0054084	0.0378927	0.06428	0.10153	0.14088
NM_006698.1	IOH26699	bladder cancer associated protein (BLCAP)	6	4	9	29510.9	1	0	1	1	1	1	1	1	77	498.5	271	408	715.5	755	582.5	718	0.6288	-0.74679	0.66195	0.67035	0.66852	0.60912	0.79224	0.89713	-0.23945	-0.09144	-0.29678	-0.33299	-0.33264	-0.37694	-0.26626	-0.35274	0.141867	0.0519746	0.0370915	0.0091787	0.0171369	0.0369602	0.0027852	0.021192	0.03673	0.00142	0.09393
BC050393.1	IOH26678	F-box protein 25 (FBXO25)	6	4	11	9409.14	1	0	1	1	1	1	1	1	75.5	372	269.5	372	899.5	1004.5	424.5	919.5	0.65062	-6.85279	0.90466	0.56737	0.84733	0.71969	0.8154	0.66918	-0.24263	-0.23807	-0.29724	-0.34332	-0.3124	-0.35676	-0.28936	-0.3315	0.146302	0.289786	0.0330665	0.0116286	0.0097768	0.0194011	0.0051255	0.0142491	0.0281	0.03041	0.01312
BC051850.1	IOH27078	Transmembrane protein 120A	6	4	13	23853.9	1	0	1	1	1	1	1	1	92.5	478.5	266	360	921.5	924	503.5	849.5	0.71758	-1.35592	0.68756	0.81892	0.87437	0.60709	0.72459	0.71259	-0.20661	-0.11462	-0.29833	-0.34676	-0.30999	-0.36327	-0.2778	-0.33888	0.0916201	0.0705974	0.0380494	0.0109632	0.0091814	0.0243959	0.0038315	0.0164082	0.02293	0.0399	0.08507
NM_005002.3	IOH13734	NADH dehydrogenase (ubiquinone) 1 alpha subcomplex, 9, 39kDa (NDUFA9)	6	4	15	3153.02	1	0	1	1	0	0	0	1	101.5	491	461	801.5	1354.5	1719.5	682.5	985	0.78702	-1.00039	0.78304	0.75647	0.30783	0.1464	0.25535	0.63248	-0.18754	-0.10014	-0.23774	-0.22008	-0.26238	-0.29891	-0.25162	-0.3246	0.0726838	0.0588503	0.0115269	0.0022794	0.0056386	0.0088583	0.0026888	0.0126043	0.00697	0.02016	0.06135
BC027609.2	IOH11601	spermatid associated (SPERT)	6	4	17	7.01	0	0	0	0	0	0	0	0	-0.5	2	2.5	-2.5	59	13	-1	1.5	-4.82578	0.10101	-8.26799	-4.41902	-5.26869	-12.1859	-5.76313	-5.28448	-0.40364	-0.66694	-0.38021	-0.45077	-0.40482	-0.43695	-0.35159	-0.42827	1	1	1	1	1	1	1	1	-4.24264	0.70711	0.28284
BC053600.1	IOH28975	transmembrane and coiled-coil domains 4 (TMCO4)	6	4	19	0	0	0	0	0	0	0	0	0	-0.5	-7	-0.5	-0.5	66.5	122.5	-1.5	47.5	-4.82578	0.08728	-13.9094	-5.49209	-5.53826	-2.07807	-6.02247	-6.70307	-0.40364	-0.67738	-0.38114	-0.4502	-0.404	-0.4281	-0.35166	-0.42343	1	1	1	1	1	1	1	1	-4.24264	-0.80812	-1.41421
NM_021728.2	IOH21928	orthodenticle homeobox 2 (OTX2), transcript variant 1	6	4	21	0	0	0	0	0	0	0	0	0	-1	-22.5	1	31.5	46.5	28.5	0.5	37	-2.8931	0.10932	-54.0488	-8.58082	-5.6414	-146.106	-7.50088	-8.33242	-0.4047	-0.69534	-0.38067	-0.44102	-0.4062	-0.43571	-0.35137	-0.42453	1	1	1	1	1	1	1	1	0	-0.3457	1.41421
BC005378.1	IOH7320	complement component 4 binding protein, beta (C4BPB)	6	5	1	24470.6	0	0	1	1	1	0	1	0	51.5	428.5	168	290.5	379.5	407.5	291	348.5	0.29694	-2.47247	0.6567	0.70616	0.71187	0.16904	0.62956	0.43373	-0.29347	-0.17258	-0.32878	-0.36671	-0.36959	-0.40504	-0.30889	-0.3917	0.41082	0.122443	0.103424	0.0177826	0.0631003	0.171417	0.0116708	0.125376	0.09611	0.03795	0.08418
BC006429.1	IOH6564	Coiled-coil domain-containing protein 115	6	5	3	31633	0	0	1	0	1	0	0	0	40	327.5	115.5	135	227.5	228	108.5	209.5	-0.68821	-104.557	0.77683	0.42636	0.76475	-0.41342	-0.20753	0.22568	-0.31783	-0.28965	-0.34509	-0.41133	-0.3863	-0.41956	-0.33558	-0.40634	1	0.983327	0.221893	0.0942606	0.185907	0.881064	0.111311	0.444691	0.35355	0.0367	0.03061
NM_003897.2	IOH6603	immediate early response 3 (IER3)	6	5	5	31653.3	1	1	1	1	1	1	1	1	735.5	1974	4272	4532.5	13998.5	15410	9921.5	8584	0.91938	0.75054	0.9498	0.90858	0.7892	0.96081	0.84803	0.72272	1.15565	1.61883	0.94641	0.85048	1.12797	0.80858	1.09962	0.47642	0.0011848	0.0009944	0.0001174	6.62e-05	3.97e-05	6.99e-05	9.6e-06	0.0001506	0.01827	0.02006	0.01556
BC001052.2	IOH3752	RecQ protein-like (DNA helicase Q1-like) (RECQL)	6	5	7	19613.3	1	1	1	1	1	1	1	1	423	1378.5	3166	3770.5	12480.5	14142.5	6372.5	8130	0.83397	0.65129	0.93494	0.87427	0.91972	0.97096	0.75125	0.69571	0.49359	0.92858	0.60275	0.63183	0.96105	0.70604	0.58057	0.42856	0.0037735	0.0023401	0.0002158	9.72e-05	4.68e-05	8.26e-05	2.45e-05	0.0001703	0.04012	0.01795	0.0201
NM_152420.1	IOH23039	chromosome 9 open reading frame 41 (C9orf41)	6	5	9	31653.3	1	1	1	1	1	1	1	1	315.5	1351	2162	2491	6492.5	7816.5	4415.5	6252.5	0.93324	0.62734	0.92042	0.97272	0.68447	0.69576	0.87766	0.8874	0.26584	0.89671	0.2908	0.2647	0.30261	0.19431	0.29435	0.23066	0.0065179	0.0024784	0.0004678	0.0002125	0.0001951	0.0003103	4.78e-05	0.0002623	0.00224	0.02198	0.0242
NM_031473.2	IOH40581	intraflagellar transport 81 homolog (Chlamydomonas) (IFT81), transcript variant 2	6	5	11	8828.46	1	0	1	1	1	1	1	1	193.5	640	860.5	1213	2976.5	3146	1173	2343	0.77848	-0.37986	0.6544	0.79568	0.84839	0.89104	0.50921	0.5808	0.00737	0.07258	-0.11361	-0.10201	-0.08402	-0.18351	-0.17989	-0.18145	0.0190941	0.0239465	0.0034385	0.0009761	0.0008621	0.0017557	0.0008054	0.0022132	0.0402	0.07071	0.10929
NM_025076.2	IOH40624	UDP-glucuronate decarboxylase 1 (UXS1)	6	5	13	13005.2	1	0	1	1	1	1	1	1	108.5	475.5	420.5	486.5	1350.5	1498	667.5	1109	0.59865	-1.31685	0.94906	0.73796	0.80683	0.70846	0.84491	0.678	-0.17272	-0.1181	-0.25033	-0.31047	-0.26282	-0.31683	-0.25382	-0.31153	0.0696069	0.0705974	0.0128204	0.0062434	0.0043521	0.0086273	0.0020768	0.0096479	0.07169	0.03123	0.00504
NM_000899.3	IOH40380	KIT ligand (KITLG), transcript variant b	6	5	15	27827.1	0	0	1	0	1	1	1	1	65.5	517.5	268	281.5	683	733.5	473	691.5	0.11265	-0.88701	0.76924	0.35315	0.8898	0.67825	0.75685	0.83355	-0.26382	-0.06942	-0.29771	-0.36928	-0.33621	-0.37867	-0.28226	-0.35554	0.26983	0.0498086	0.0358696	0.0226843	0.0168718	0.0378689	0.0042641	0.0236504	0.18352	0.03963	0.05805
NM_178496.2	IOH26761	chromosome 3 open reading frame 59 (C3orf59)	6	5	17	31653.3	1	0	1	1	1	0	1	1	62	591	241.5	245.5	587.5	749.5	547	626	0.53312	-0.26478	0.84073	0.72204	0.91209	0.19829	0.75085	0.77754	-0.27123	0.01578	-0.30594	-0.37961	-0.34672	-0.37738	-0.27144	-0.36245	0.23871	0.0280433	0.0430502	0.0247044	0.0227988	0.0469949	0.0032152	0.0299422	0.04562	0.02154	0.03221
NM_145315.2	IOH39795	lactation elevated 1 (LACE1)	6	5	19	31657.2	0	0	1	0	1	1	1	1	145	934.5	710	813.5	2376	2658.5	1557	1878.5	0.20662	0.31764	0.78743	0.25346	0.87001	0.81686	0.94643	0.91679	-0.09538	0.41394	-0.16037	-0.21664	-0.15005	-0.22295	-0.12373	-0.23042	0.0472331	0.0068462	0.0047495	0.0028854	0.0013437	0.0025569	0.0003694	0.0029233	0.21457	0.04313	0.06374
NM_016145.1	IOH39838	chromosome 19 open reading frame 56 (C19orf56)	6	5	21	31647.5	1	0	1	0	1	1	0	1	101.5	616.5	450.5	520	1194.5	1197.5	796	1050.5	0.78702	-0.15939	0.96189	0.00289	0.94288	0.8601	0.00392	0.92401	-0.18754	0.04534	-0.241	-0.30085	-0.27997	-0.34114	-0.23503	-0.3177	0.0726838	0.024087	0.0110536	0.0081522	0.0052273	0.0126297	0.0022967	0.0095331	0.00697	0.02179	0.00157
NM_153320.1	IOH12336	solute carrier family 22 (organic anion transporter), member 7 (SLC22A7), transcript variant 2	6	6	1	31647.5	1	0	1	1	1	1	1	1	178.5	785.5	884	1165.5	2538.5	2674	1748.5	2239	0.71089	0.29932	0.77647	0.89556	0.84898	0.58316	0.95355	0.75384	-0.02441	0.24123	-0.1063	-0.11564	-0.13218	-0.2217	-0.09572	-0.19241	0.0233261	0.010652	0.0030578	0.0010073	0.001188	0.002845	0.0002923	0.0022195	0.05942	0.0117	0.06879
NM_144582.1	IOH13625	Protein TEX261	6	6	3	8232.76	0	0	1	1	0	0	0	0	57.5	376	133.5	189	373.5	663	198.5	363	0.21748	-8.31027	0.58352	0.52808	-0.04549	-0.31397	-0.64382	-0.51109	-0.28076	-0.23343	-0.3395	-0.39583	-0.37024	-0.38438	-0.32242	-0.39016	0.337091	0.444984	0.178929	0.0458316	0.101158	0.0835711	0.0491281	0.213961	0.13527	0.1166	0.10064
NM_130807.1	IOH10112	MOB1, Mps One Binder kinase activator-like 2A (yeast) (MOBKL2A)	6	6	5	31650.9	1	1	1	1	1	0	1	1	251.5	1715.5	1308	1973.5	2605.5	3048.5	2338.5	5552.5	0.81323	0.71777	0.97553	0.90612	0.9756	-0.46377	0.82138	0.57897	0.13025	1.3192	0.02544	0.11621	-0.12482	-0.1914	-0.00942	0.15687	0.010969	0.0013801	0.0012544	0.0003495	0.0010603	0.0041378	0.0001746	0.000389	0.03655	0.01937	0.00432
BC029375.1	IOH23125	chromosome 11 open reading frame 30 (C11orf30)	6	6	7	31616	1	0	1	1	1	1	1	1	180	859.5	789.5	794	1851	1697.5	1796	1340	0.7254	0.42142	0.8707	0.7298	0.92289	0.66583	0.93459	0.89099	-0.02123	0.327	-0.13567	-0.22223	-0.20778	-0.30069	-0.08877	-0.28718	0.0227589	0.0080549	0.0036707	0.0023536	0.0021694	0.0068385	0.0002796	0.0058865	0.055	0.00576	0.03672
NM_005034.2	IOH10479	polymerase (RNA) II (DNA directed) polypeptide K, 7.0kDa (POLR2K)	6	6	9	31635.9	1	1	1	1	1	1	1	1	545.5	1792.5	3241	3510	9264	10873.5	6181	8117.5	0.77362	0.72973	0.6628	0.9746	0.9301	0.89611	0.85663	0.98086	0.75311	1.40846	0.62606	0.55709	0.60736	0.44159	0.55255	0.42725	0.002325	0.001244	0.0002357	0.0001069	8.47e-05	0.000145	2.47e-05	0.0001485	0.06352	0.01933	0.11083
NM_001545.1	IOH11951	immature colon carcinoma transcript 1 (ICT1)	6	6	11	17489.2	1	1	1	1	1	1	1	1	673	1886	3528.5	3015	11304	13391	7568	7569	0.896	0.80735	0.9326	0.9323	0.91455	0.79235	0.77516	0.77308	1.02324	1.51683	0.71539	0.41505	0.83168	0.64525	0.75541	0.36943	0.0014331	0.001072	0.0001738	0.0001478	5.73e-05	0.0001005	1.71e-05	0.000189	0.02522	0.0015	0.02104
NM_017583.2	IOH12577	tripartite motif-containing 44 (TRIM44)	6	6	13	18825.7	0	0	0	0	0	0	0	0	6	395	44	140	151	177.5	89	182.5	-9.42252	-4.17998	-1.89119	0.35075	0.40455	-0.14147	-1.06949	0.45506	-0.38987	-0.21141	-0.36731	-0.40989	-0.39471	-0.42365	-0.33843	-0.40919	1	0.196842	1	0.0911313	0.578194	1	0.253091	0.535038	0.2357	0.0358	0.83567
BC016866.1	IOH10396	tripartite motif-containing 31 (TRIM31)	6	6	15	31595.7	0	0	1	1	1	1	0	1	58	535	191.5	373.5	618	1072.5	254	426	0.49867	-0.83961	0.79901	0.71488	0.92002	0.68518	0.45167	0.75189	-0.2797	-0.04913	-0.32148	-0.34289	-0.34336	-0.35125	-0.31429	-0.38353	0.281566	0.0451315	0.0721313	0.010713	0.0204466	0.0172628	0.0165386	0.0684308	0.04877	0.05287	0.04062
NM_023930.1	IOH3701	potassium channel tetramerisation domain containing 14 (KCTD14)	6	6	17	31604.9	1	1	1	0	1	1	0	1	451	1357	2281	1606	10889.5	13856	3014.5	7174	0.80642	0.56338	0.91341	-0.19847	0.88575	0.91192	0.34615	0.58396	0.55291	0.90366	0.32777	0.01076	0.78611	0.68287	0.08944	0.32779	0.0033598	0.0025256	0.0004214	0.0009761	6.26e-05	8.85e-05	0.0001347	0.0002319	0.05017	0.03856	0.02666
BC012575.1	IOH12167	Zinc finger CCCH domain-containing protein 7A	6	6	19	31634.4	0	0	1	0	1	1	0	1	61	636	186	194	444	528.5	255.5	388	0.45079	-0.03674	0.75871	0.40283	0.86808	0.62292	0.44638	0.72664	-0.27335	0.06793	-0.32319	-0.3944	-0.36249	-0.39526	-0.31408	-0.38753	0.258812	0.0211426	0.0784665	0.0463805	0.0418291	0.0771415	0.0163964	0.0847245	0.06955	0.01334	0.05322
NM_171998.1	IOH9931	Ras-related protein Rab-39B	6	6	21	31607.8	0	0	1	0	0	0	0	0	23.5	701.5	65	77.5	118.5	168.5	73	205	-5.00959	0.06056	0.63466	-0.2781	0.24169	-0.42306	-0.65227	0.35228	-0.35279	0.14386	-0.36078	-0.42783	-0.39829	-0.42438	-0.34076	-0.40682	1	0.0157355	0.948732	0.407807	1	1	0.271142	0.432847	1.41421	0.02722	0.04351
NM_030588.1	IOH1868	ATP-dependent RNA helicase A	6	7	1	6095.68	1	0	1	1	1	0	1	1	71	515.5	283	327	702	346.5	346.5	452	0.53252	-1.89408	0.69134	0.69316	0.7882	-0.74522	0.73479	0.84426	-0.25217	-0.07174	-0.29305	-0.35623	-0.33412	-0.40998	-0.30077	-0.38078	0.177864	0.0758269	0.0333318	0.0141256	0.0167675	0.450925	0.0079124	0.0575308	0.05976	0.15774	0.08495
NM_001467.2	IOH3548	Glucose-6-phosphate translocase	6	7	3	5843.63	0	0	1	0	0	0	0	0	42	346	88.5	121.5	201	180.5	154	162.5	0.28869	-22.5902	0.70824	-0.15469	0.13457	-0.78063	-0.16481	0.41003	-0.3136	-0.26821	-0.35348	-0.4152	-0.38921	-0.42341	-0.32892	-0.4113	0.654796	0.697751	0.426668	0.158909	0.351917	1	0.0583028	0.726129	0.06734	0.06948	0.03995
NM_001788.3	IOH43444	septin 7 (SEPT7), transcript variant 1	6	7	5	15786.9	0	0	1	1	0	1	1	0	62.5	377.5	1082.5	1831.5	3628	4180.5	1010.5	6194	0.28413	-6.88173	0.65473	0.91511	0.47026	0.6848	0.74542	-0.7735	-0.27017	-0.23169	-0.04462	0.07546	-0.01238	-0.09983	-0.20366	0.22449	0.26983	0.321629	0.0021581	0.000404	0.000703	0.0010971	0.00096	0.0007498	0.12445	0.06931	0.11039
NM_001008237.1	IOH43157	tetratricopeptide repeat domain 32 (TTC32)	6	7	7	18414.2	1	0	1	1	1	0	0	0	50.5	304	155	194.5	376	431.5	228.5	421.5	0.55443	-11.0625	0.62779	0.64538	0.83172	0.4383	0.31972	-0.11127	-0.29559	-0.31688	-0.33281	-0.39426	-0.36997	-0.40311	-0.31803	-0.384	0.371226	1	0.12535	0.0408398	0.0605289	0.13047	0.0216264	0.115987	0.014	0.03256	0.09124
NM_205848.1	IOH43389	synaptotagmin VI (SYT6)	6	7	9	25033.2	1	1	1	1	1	1	1	1	1092	2617.5	6847	8549.5	30427	44021.5	28645	29556.5	0.82298	0.77343	0.6768	0.84427	0.9786	0.93109	0.94895	0.9172	1.91094	2.36472	1.74651	2.00311	2.93447	3.12309	3.83802	2.68715	0.0005607	0.0005315	5.22e-05	1.92e-05	7.6e-06	8.7e-06	1.1e-06	1.15e-05	0.0531	0.02891	0.10699
XM_378300.2	IOH43210	PREDICTED: Homo sapiens hypothetical LOC399920 (LOC399920)	6	7	11	10770.7	1	0	1	1	1	1	1	1	154.5	495	515	549	1881.5	2228	1143	1481	0.83377	-0.95172	0.85531	0.83518	0.81404	0.88993	0.67596	0.76259	-0.07526	-0.09549	-0.22096	-0.29253	-0.20443	-0.25778	-0.18427	-0.27231	0.029546	0.0567528	0.0088504	0.0046758	0.0022135	0.0035259	0.0007784	0.0051156	0.01373	0.02	0.03844
NM_138717.1	IOH42435	palmitoyl-protein thioesterase 2 (PPT2), transcript variant 2	6	7	13	5366.2	0	0	0	0	1	0	0	0	39.5	304	71	120	224.5	238	130	198	0.2983	-11.222	0.30397	0.11785	0.60117	0.1149	0.34469	-0.38997	-0.3189	-0.31688	-0.35891	-0.41563	-0.38663	-0.41875	-0.33243	-0.40756	0.749999	1	0.948732	0.139759	0.208926	0.570146	0.0612527	0.779321	0.0537	0.03722	0.15935
NM_004403.1	IOH41276	deafness, autosomal dominant 5 (DFNA5)	6	7	15	16955.6	0	0	0	0	0	0	0	0	6.5	398	56	24	169	187	121	138	-8.27809	-5.58604	-0.19126	-4.8793	0.41884	-1.40921	-0.54933	-0.13731	-0.38881	-0.20793	-0.36358	-0.44317	-0.39273	-0.42288	-0.33375	-0.41388	1	0.30193	1	1	0.440686	1	0.111311	1	0.32636	0.12792	0.30305
NM_005765.2	IOH42509	ATPase, H+ transporting, lysosomal accessory protein 2 (ATP6AP2)	6	7	17	14077.4	1	0	1	1	1	0	1	1	73.5	455.5	288	350.5	885.5	1070	434.5	737.5	0.70146	-1.61991	0.85913	0.78277	0.70392	0.36525	0.53991	0.89697	-0.24687	-0.14128	-0.2915	-0.34949	-0.31395	-0.35146	-0.2879	-0.35069	0.150948	0.0852998	0.0294401	0.0117689	0.0108519	0.0205528	0.0056008	0.0200462	0.00962	0.02639	0.02946
NM_194457.1	IOH41277	ubiquitin-conjugating enzyme E2, J2 (UBC6 homolog, yeast) (UBE2J2), transcript variant 4	6	7	19	18399.5	1	0	1	1	1	1	1	1	98	550	489	584.5	1239.5	1530	668	1076	0.62147	-0.42378	0.9258	0.74573	0.92077	0.78804	0.88049	0.91984	-0.19495	-0.03174	-0.22903	-0.28234	-0.27502	-0.31425	-0.25375	-0.315	0.0852284	0.0359612	0.0095053	0.0043089	0.0049001	0.0079416	0.0020391	0.0090936	0.05772	0.01286	0.01446
NM_032237.2	IOH42245	hypothetical protein FLJ23356 (FLJ23356)	6	7	21	16493.1	1	0	1	1	1	1	0	1	89	538.5	306.5	289.5	721	760.5	429	563.5	0.68108	-0.676	0.74974	0.75058	0.89571	0.74211	0.16428	0.87203	-0.21403	-0.04508	-0.28575	-0.36699	-0.33203	-0.37649	-0.2887	-0.36903	0.101325	0.0417194	0.0273441	0.0175225	0.0150441	0.0340245	0.0070042	0.0355975	0.03178	0.03545	0.0669
NM_152333.1	IOH41357	solute carrier family 25, member 29 (SLC25A29), transcript variant 2	6	8	1	13155.9	1	0	1	1	1	1	1	1	88.5	471	383	451.5	1075.5	995.5	797	1139	0.65415	-1.40622	0.80536	0.72681	0.94447	0.57697	0.74913	0.68659	-0.21509	-0.12332	-0.26197	-0.32051	-0.29305	-0.35748	-0.23488	-0.30837	0.103992	0.074275	0.0167114	0.0072888	0.0064695	0.0212646	0.0015326	0.0090936	0.03995	0.03303	0.05169
BC066294.1	IOH40058	lysozyme-like 2 (LYZL2)	6	8	3	13046.4	0	0	1	1	1	0	0	1	49	398.5	172.5	222	513	442.5	362	530.5	0.49271	-7.8182	0.77679	0.64135	0.8354	-0.13843	-0.12737	0.55951	-0.29877	-0.20735	-0.32738	-0.38636	-0.3549	-0.40221	-0.2985	-0.37251	0.41082	0.76874	0.091449	0.031421	0.0314083	0.173667	0.0115029	0.0475287	0.02886	0.25729	0.04509
NM_031463.3	IOH43565	Hydroxysteroid dehydrogenase-like protein 1	6	8	5	11984.4	0	0	1	1	1	0	1	0	43	401	149.5	247	354	494.5	300.5	570.5	0.1986	-5.66698	0.68529	0.50041	0.82087	0.06967	0.69279	0.27824	-0.31149	-0.20446	-0.33453	-0.37919	-0.37239	-0.39801	-0.30749	-0.3683	0.654796	0.321629	0.131398	0.0272546	0.0691933	0.120699	0.0106412	0.0477405	0.09867	0.14812	0.07095
NM_004117.2	IOH27424	FK506 binding protein 5 (FKBP5)	6	8	7	9162.85	0	0	1	1	0	1	1	1	187.5	847	1337	1701	3243	5276	1148	6338	0.4941	0.21434	0.93796	0.67653	-0.40061	0.96273	0.73703	0.80807	-0.00534	0.31251	0.03445	0.03802	-0.05471	-0.01121	-0.18355	0.23967	0.0236177	0.0091348	0.0012219	0.0005268	0.0015068	0.0005993	0.0007486	0.0002653	0.13199	0.04508	0.01692
BC001778.1	IOH4907	uroporphyrinogen decarboxylase (UROD)	6	8	9	12557.8	1	0	1	1	1	1	1	1	172	838.5	2174.5	4063	10557	30915	4138.5	17976	0.83845	0.20537	0.97455	0.68604	0.95034	0.98446	0.88487	0.80606	-0.03818	0.30266	0.29468	0.71576	0.74955	2.06285	0.25383	1.46645	0.0236177	0.0094043	0.0004505	9.19e-05	6.45e-05	1.71e-05	5.42e-05	3.28e-05	0.01644	0.04469	0.00618
NM_002424.1	IOH45732	matrix metallopeptidase 8 (neutrophil collagenase) (MMP8)	6	8	11	7649.28	1	0	1	1	1	1	1	1	286	997.5	2800.5	5187	15839	51426	5784.5	21720.5	0.84358	0.43299	0.67415	0.77223	0.93153	0.99033	0.81629	0.97175	0.20334	0.48696	0.48918	1.03828	1.33035	3.72207	0.49457	1.86116	0.0083139	0.0055479	0.0003143	5.4e-05	2.89e-05	6.2e-06	2.87e-05	2.07e-05	0.02967	0.02906	0.1068
NM_006877.1	IOH6246	guanosine monophosphate reductase (GMPR)	6	8	13	7986.04	1	0	1	1	1	1	0	1	324.5	1107.5	3539.5	5345	17138.5	65428.5	3788	23924.5	0.85574	0.44774	0.89325	0.81237	0.92124	0.99698	0.45924	0.70606	0.28491	0.61446	0.7188	1.08362	1.47325	4.8548	0.20257	2.09348	0.0063918	0.0042859	0.000176	4.99e-05	2.48e-05	3.8e-06	8.04e-05	1.95e-05	0.02833	0.0415	0.03416
NM_016954.2	IOH46151	T-box 22 (TBX22), transcript variant 2	6	8	15	8455.69	1	0	1	1	1	1	0	0	212	612.5	881.5	855.5	2878.5	2830	1198	1840	0.60458	-0.34139	0.94682	0.59146	0.64631	0.61695	-0.50541	0.11197	0.04656	0.0407	-0.10708	-0.20459	-0.09479	-0.20908	-0.17623	-0.23447	0.0173049	0.0263514	0.0028271	0.0021746	0.001021	0.0024931	0.0014327	0.0047025	0.10006	0.04733	0.01203
BC017258.2	IOH46181	minichromosome maintenance complex component 2 (MCM2)	6	8	17	23712.2	0	0	1	0	0	0	0	1	24	414.5	87	157	282.5	356	147	231.5	-2.23544	-2.49566	0.62947	-0.00612	0.13653	0.39329	0.20923	0.57823	-0.35174	-0.18881	-0.35395	-0.40501	-0.38025	-0.40921	-0.32994	-0.40403	1	0.127442	0.465836	0.0881554	0.16488	0.201642	0.0521962	0.287073	0.64818	0.00171	0.06502
NM_032496.1	IOH6543	Rho GTPase activating protein 9 (ARHGAP9), transcript variant 1	6	8	19	23413.8	1	0	1	0	1	1	1	0	190.5	796	876	919	2790	3009.5	1833.5	1597.5	0.6613	0.15559	0.87136	0.10447	0.97035	0.79147	0.91383	0.4115	0.00102	0.2534	-0.10879	-0.18637	-0.10452	-0.19456	-0.08328	-0.26004	0.0209282	0.0109485	0.0029708	0.002465	0.000926	0.0020159	0.000271	0.0052759	0.07795	0.04264	0.03713
BC004564.2	IOH46115	docking protein 3 (DOK3)	6	8	21	15309.9	1	0	1	1	1	1	0	0	123.5	434.5	399.5	470.5	1503.5	1763	777.5	943	0.68439	-2.96612	0.51025	0.54476	0.85796	0.80182	0.4636	0.44218	-0.14093	-0.16563	-0.25684	-0.31506	-0.24599	-0.29539	-0.23773	-0.32903	0.0507477	0.142375	0.0179089	0.0073583	0.0034124	0.0059144	0.0018598	0.0152716	0.05153	0.09276	0.15045
NM_016360.1	IOH6606	coiled-coil domain containing 44 (CCDC44)	6	9	1	31639.8	1	0	1	1	1	0	1	1	145.5	905	395	944.5	580	1065.5	525	707	0.64357	0.4414	0.59611	0.78465	0.68283	0.48705	0.75669	0.88324	-0.09432	0.37974	-0.25825	-0.17905	-0.34754	-0.35182	-0.27466	-0.35391	0.0368479	0.0070205	0.0174958	0.0016188	0.0262803	0.0194011	0.0034754	0.0220335	0.0729	0.01094	0.12173
BC020749.1	IOH13125	CD96 molecule (CD96)	6	9	3	7202.27	1	0	1	0	1	0	1	1	96	435	401	590.5	1303	1559.5	638.5	1044.5	0.75131	-2.76425	0.8459	0.46352	0.72903	0.41433	0.8445	0.90709	-0.1992	-0.16504	-0.25638	-0.28063	-0.26804	-0.31185	-0.25806	-0.31832	0.0832459	0.132754	0.0148866	0.0048771	0.0048675	0.0092784	0.0022673	0.0097256	0.01473	0.07803	0.03879
NM_052838.2	IOH12732	septin 1 (SEPT1)	6	9	5	31641.7	0	0	1	1	1	1	0	0	48.5	631.5	159	370.5	638	873.5	263.5	673.5	0.24975	-0.28489	0.53002	0.75954	0.9158	0.66131	0.12913	-0.76167	-0.29983	0.06272	-0.33157	-0.34375	-0.34116	-0.36735	-0.3129	-0.35743	0.483236	0.0238072	0.12535	0.0106518	0.0191805	0.0266323	0.0182333	0.0691662	0.10206	0.05039	0.12452
BC025700.1	IOH11281	AF4/FMR2 family, member 4 (AFF4)	6	9	7	31609.7	1	1	1	1	1	1	0	1	1056.5	3228.5	8897.5	9871.5	10602	11683.5	7192	9364	0.87142	0.80363	0.97709	0.8488	0.71457	0.91643	0.37882	0.7159	1.83573	3.07294	2.38363	2.38244	0.75449	0.50712	0.70042	0.55864	0.0005852	0.0003345	2.66e-05	1.44e-05	7.19e-05	0.0001243	2.34e-05	0.0001269	0.03681	0.02869	0.00707
NM_000709.2	IOH6690	branched chain keto acid dehydrogenase E1, alpha polypeptide (BCKDHA)	6	9	9	3462.75	0	0	1	0	1	1	1	0	51.5	850.5	125.5	202.5	490	665	189	440.5	0.38588	-3.95446	0.86267	0.44014	0.74747	0.74673	0.53699	0.31695	-0.29347	0.31657	-0.34198	-0.39196	-0.35743	-0.38421	-0.3238	-0.38199	0.390271	1	0.175656	0.0417706	0.0361428	0.0448336	0.0278489	0.0808427	0.06865	0.89542	0.00563
BC020616.1	IOH27932	cytochrome P450, family 20, subfamily A, polypeptide 1 (CYP20A1)	6	9	11	13135.1	1	0	0	0	1	1	1	1	58	397	156.5	197.5	490.5	779.5	355.5	461.5	0.65522	-3.4489	0.26387	0.26719	0.77881	0.75426	0.59434	0.75736	-0.2797	-0.20909	-0.33235	-0.39339	-0.35738	-0.37495	-0.29945	-0.37978	0.258812	0.165042	0.152423	0.0480879	0.0354945	0.0321366	0.0080565	0.0575308	0	0.00356	0.21236
BC038713.1	IOH27724	pleckstrin homology, Sec7 and coiled-coil domains 2 (cytohesin-2) (PSCD2)	6	9	13	22852	0	0	1	0	1	1	1	0	47	368.5	135	185.5	488.5	715.5	187.5	473.5	0.1746	-9.20115	0.82501	0.2172	0.85813	0.62674	0.54502	0.07941	-0.303	-0.24212	-0.33903	-0.39683	-0.3576	-0.38013	-0.32402	-0.37852	0.542699	0.433989	0.152423	0.0559545	0.0344013	0.0409353	0.0281643	0.079914	0.12036	0.08635	0.02095
BC003106.1	IOH4523	transmembrane protein 59 (TMEM59)	6	9	15	22450.7	1	0	1	0	1	1	0	1	75.5	521	321	367	949	1206.5	378.5	650.5	0.59144	-0.59607	0.79417	0.38325	0.90752	0.80723	0.03248	0.7294	-0.24263	-0.06536	-0.28124	-0.34476	-0.30696	-0.34042	-0.29609	-0.35986	0.150948	0.0440652	0.0242614	0.0131547	0.008506	0.0127645	0.0096139	0.0283217	0.04683	0.00814	0.05287
[truncated: 8,410 more rows]
[truncated: 13 more columns]
